# Supplementary material for: Long noncoding RNA expression profiles in gut tissues constitute molecular signatures that reflect the types of microbes
Source: Sci Rep. 2015 Jun 30;5:11763. doi: 10.1038/srep11763 (PMC4485256; doi:10.1038/srep11763)
Supplement: Supplemental Table 1 [file srep11763-s2.xls]

## Sheet: lncRNA expression table
transcript_cluster_id	log2(fold change)	p-value	chromosome	start	stop	strand	NONCODE_id	GenBank	description	type	number_of_probesets	region
8016040	2.882	0.00278	chr17	45730278	45733647	+	n343550	-		lincRNA	1	antisense(exonic)
8008934	2.635	0.01463	chr10	76016177	76019882	+	n272016,n294808,n293420	AK051646,AK014742,AK012813	Mus musculus 12 days embryo spinal ganglion cDNA, RIKEN full-length enriched library, clone:D130061L17 product:unclassifiable, full insert sequence.,Mus musculus 0 day neonate head cDNA, RIKEN full-length enriched library, clone:4833421B09 product:unclassifiable, full insert sequence.,Mus musculus 10, 11 days embryo whole body cDNA, RIKEN full-length enriched library, clone:2810025N20 product:unc…	mRNAlike lncRNA	1	sense
8009331	2.015	0.02655	chr5	34897349	34897884	+	n279389	AK043236	Mus musculus 7 days neonate cerebellum cDNA, RIKEN full-length enriched library, clone:A730073P11 product:unclassifiable, full insert sequence.	mRNAlike lncRNA	1	intronic
8011409	1.951	0.0004	chr2	5766296	5778466	+	n288826	AK018345	Mus musculus 10 days neonate cerebellum cDNA, RIKEN full-length enriched library, clone:6530425P10 product:nudix (nucleoside diphosphate linked moiety X)-type motif 5, full insert sequence.	mRNAlike lncRNA	2	sense
8003204	1.928	0.02065	chr11	102485960	102490870	-	n415297	-		lncRNA	1	intergenic
8010906	1.826	0.0095	chr6	34366332	34368652	+	n286913	AK033773	Mus musculus adult male epididymis cDNA, RIKEN full-length enriched library, clone:9230106C11 product:unclassifiable, full insert sequence.	mRNAlike lncRNA	2	intronic
8019988	1.786	0.00666	chr10	122264310	122265794	+	n279170	AK043461	Mus musculus 7 days neonate cerebellum cDNA, RIKEN full-length enriched library, clone:A730097K21 product:unclassifiable, full insert sequence.	mRNAlike lncRNA	1	intronic
8006677	1.781	3e-05	chr2	5776847	5780426	-	n282722	AK039210	Mus musculus adult male hypothalamus cDNA, RIKEN full-length enriched library, clone:A230108C01 product:unclassifiable, full insert sequence.	mRNAlike lncRNA	2	antisense(intronic)
8003988	1.757	0.00935	chr8	23520928	23521781	-	n293342	AK029448	Mus musculus 0 day neonate head cDNA, RIKEN full-length enriched library, clone:4833438M18 product:unclassifiable, full insert sequence.	mRNAlike lncRNA	1	close
8020913	1.751	0.0029	chr6	84833183	84834187	-	n270126	AK052766	Mus musculus 0 day neonate kidney cDNA, RIKEN full-length enriched library, clone:D630046I03 product:unclassifiable, full insert sequence.	mRNAlike lncRNA	1	intronic
8024875	1.729	0.01639	chr2	80473894	80474622	+	n295757	AK008706	Mus musculus adult male stomach cDNA, RIKEN full-length enriched library, clone:2210011G09 product:unclassifiable, full insert sequence.	mRNAlike lncRNA	2	intronic
8015672	1.718	0.03389	chr9	119346377	119347766	+	n287878	AK135803	Mus musculus in vitro fertilized eggs cDNA, RIKEN full-length enriched library, clone:7420418N15 product:unclassifiable, full insert sequence.	mRNAlike lncRNA	1	intergenic
8029526	1.674	0.02732	chr9	118612002	118612252	+	n297196	AK028015	Mus musculus 18-day embryo whole body cDNA, RIKEN full-length enriched library, clone:1190012C06 product:unclassifiable, full insert sequence.	mRNAlike lncRNA	1	intronic
8008518	1.664	0.03751	chrX	92001893	92002978	+	n263808	AK035280	Mus musculus adult male urinary bladder cDNA, RIKEN full-length enriched library, clone:9530009A20 product:unclassifiable, full insert sequence.	ncRNA	1	intergenic
8002164	1.662	0.00359	chr8	12947918	12988152	+	n275459,n275293	AK048205,AK047976	Mus musculus 16 days embryo head cDNA, RIKEN full-length enriched library, clone:C130040G20 product:mcf.2 transforming sequence-like, full insert sequence.,Mus musculus 16 days embryo head cDNA, RIKEN full-length enriched library, clone:C130026C01 product:unclassifiable, full insert sequence.	mRNAlike lncRNA	1	sense
8021257	1.632	0.00859	chr1	120355245	120355842	-	n263563	AK083371	Mus musculus 2 days neonate thymus thymic cells cDNA, RIKEN full-length enriched library, clone:C920024K21 product:unclassifiable, full insert sequence.	mRNAlike lncRNA	1	antisense(intronic)
8026510	1.599	0.00533	chr11	60195635	60196121	+	n268843	AK142941	Mus musculus 0 day neonate lung cDNA, RIKEN full-length enriched library, clone:E030012J02 product:unclassifiable, full insert sequence.	mRNAlike lncRNA	1	intronic
8021424	1.597	0.02348	chr3	73310573	73311756	+	n278298	AK139585	Mus musculus 2 cells egg cDNA, RIKEN full-length enriched library, clone:B020005L06 product:unclassifiable, full insert sequence.	mRNAlike lncRNA	1	intergenic
8000107	1.567	0.00856	chr12	12380326	12383363	+	n284940,n274033	AK048902,AK036232	Mus musculus 0 day neonate cerebellum cDNA, RIKEN full-length enriched library, clone:C230080B04 product:unclassifiable, full insert sequence.,Mus musculus 16 days neonate cerebellum cDNA, RIKEN full-length enriched library, clone:9630047E15 product:unclassifiable, full insert sequence.	mRNAlike lncRNA	1	sense
8003190	1.561	0.02793	chr7	63228888	63230212	-	n297388	AK003932	Mus musculus 18-day embryo whole body cDNA, RIKEN full-length enriched library, clone:1110027G09 product:unclassifiable, full insert sequence.	mRNAlike lncRNA	1	intergenic
8003613	1.558	0.1536	chr10	67629265	67629908	-	n282837	AK039045	Mus musculus adult male hypothalamus cDNA, RIKEN full-length enriched library, clone:A230089M23 product:unclassifiable, full insert sequence.	mRNAlike lncRNA	1	intronic
8008303	1.557	0.0539	chr19	7391650	7392656	-	n272419	AK051138	Mus musculus 12 days embryo spinal ganglion cDNA, RIKEN full-length enriched library, clone:D130004M19 product:unclassifiable, full insert sequence.	mRNAlike lncRNA	1	intronic
8016088	1.534	0.014	chr15	73476281	73478032	+	n296966,n291277	AK133430,AK005813	Mus musculus adult male testis cDNA, RIKEN full-length enriched library, clone:4933428H08 product:unclassifiable, full insert sequence.,Mus musculus adult male testis cDNA, RIKEN full-length enriched library, clone:1700010B13 product:unclassifiable, full insert sequence.	mRNAlike lncRNA	1	close
8019423	1.532	0.01646	chr12	111828721	111829792	-	n286195	AK020436	Mus musculus 12 days embryo embryonic body between diaphragm region and neck cDNA, RIKEN full-length enriched library, clone:9430024F10 product:unclassifiable, full insert sequence.	mRNAlike lncRNA	1	intergenic
8018010	1.51	0.04798	chr8	75047864	75053314	-	n290292	AK134145	Mus musculus adult male thymus cDNA, RIKEN full-length enriched library, clone:5830452A07 product:unclassifiable, full insert sequence.	mRNAlike lncRNA	1	intronic
8027434	1.499	0.0424	chr13	10278120	10280956	-	n277024	AK046480	Mus musculus adult male corpora quadrigemina cDNA, RIKEN full-length enriched library, clone:B230397K24 product:similar to L1 RETROPOSON, ORF2 MRNA (FRAGMENT) [Rattus norvegicus], full insert sequence.	mRNAlike lncRNA	2	intergenic
8027154	1.496	0.01539	chr1	58519119	58520377	+	n273788	AK141237	Mus musculus ES cells cDNA, RIKEN full-length enriched library, clone:C330027O19 product:unclassifiable, full insert sequence.	mRNAlike lncRNA	1	sense
8003541	1.49	0.09472	chr12	110131507	110131719	-	n295970	AK019035	Mus musculus 10 day old male pancreas cDNA, RIKEN full-length enriched library, clone:1810056I18 product:unclassifiable, full insert sequence.	mRNAlike lncRNA	1	intronic
8015818	1.489	0.03507	chr2	34633322	34634388	+	n286038	AK137065	Mus musculus 12 days embryo embryonic body between diaphragm region and neck cDNA, RIKEN full-length enriched library, clone:9430059J09 product:unclassifiable, full insert sequence.	mRNAlike lncRNA	1	antisense(exonic)
8010602	1.487	0.00406	chr1	164642932	164644147	-	n268182	AK021383	Mus musculus 0 day neonate eyeball cDNA, RIKEN full-length enriched library, clone:E130112L15 product:unclassifiable, full insert sequence.	mRNAlike lncRNA	2	intronic
8001525	1.484	0.03957	chr15	27833374	27833877	-	n276650	AK047015	Mus musculus 10 days neonate cerebellum cDNA, RIKEN full-length enriched library, clone:B930011I04 product:unclassifiable, full insert sequence.	mRNAlike lncRNA	1	intronic
8024808	1.479	0.09217	chr3	116609312	116610621	+	n273056	AK149597	Mus musculus adult male liver tumor cDNA, RIKEN full-length enriched library, clone:C730049G24 product:unclassifiable, full insert sequence.	mRNAlike lncRNA	1	intergenic
8012824	1.473	0.01002	chr8	97125554	97125897	-	n297037	AK005617	Mus musculus adult male testis cDNA, RIKEN full-length enriched library, clone:1700001O11 product:unclassifiable, full insert sequence.	mRNAlike lncRNA	1	sense
8021289	1.469	0.02487	chr16	90103524	90104410	-	n272608	AK083602	Mus musculus 9 days embryo whole body cDNA, RIKEN full-length enriched library, clone:D030053A20 product:unclassifiable, full insert sequence.	mRNAlike lncRNA	1	intronic
8028767	1.451	0.06173	chr5	130256870	130258811	+	n277924	AK045171	Mus musculus 9.5 days embryo parthenogenote cDNA, RIKEN full-length enriched library, clone:B130042P05 product:transient receptor protein 7, full insert sequence.	mRNAlike lncRNA	1	sense
8002897	1.451	0.18855	chr15	44267715	44269798	+	n287485	AK136334	Mus musculus 15 days embryo male testis cDNA, RIKEN full-length enriched library, clone:8030487C13 product:unclassifiable, full insert sequence.	mRNAlike lncRNA	1	sense
8009593	1.442	0.00347	chr17	63678554	63680411	-	n266650	AK155552	Mus musculus NOD-derived CD11c +ve dendritic cells cDNA, RIKEN full-length enriched library, clone:F630322G06 product:unclassifiable, full insert sequence.	mRNAlike lncRNA	1	intronic
8008072	1.438	0.00539	chr1	164148752	164149220	-	n270299	AK052677	Mus musculus 0 day neonate kidney cDNA, RIKEN full-length enriched library, clone:D630022B14 product:unclassifiable, full insert sequence.	mRNAlike lncRNA	2	intronic
8026489	1.437	0.17604	chr16	87784443	87784769	-	n294737	AK013021	Mus musculus 10, 11 days embryo whole body cDNA, RIKEN full-length enriched library, clone:2810407A14 product:unclassifiable, full insert sequence.	mRNAlike lncRNA	1	antisense(exonic)
8022708	1.43	0.00748	chr1	179098228	179100993	-	n288112	AK149006	Mus musculus 2 days neonate sympathetic ganglion cDNA, RIKEN full-length enriched library, clone:7120474L18 product:unclassifiable, full insert sequence.	mRNAlike lncRNA	2	intronic
8005547	1.428	0.00163	chrX	166326134	166332845	+	n291132,n268281	AK053474,AK077254	Mus musculus 0 day neonate eyeball cDNA, RIKEN full-length enriched library, clone:E130020H04 product:unclassifiable, full insert sequence.,Mus musculus 11 days pregnant adult female ovary and uterus cDNA, RIKEN full-length enriched library, clone:5031428C17 product:unclassifiable, full insert sequence.	mRNAlike lncRNA	4	intronic
8010715	1.422	0.0188	chr3	19211659	19213735	+	n294182	AK014131	Mus musculus 13 days embryo head cDNA, RIKEN full-length enriched library, clone:3110037C07 product:unclassifiable, full insert sequence.	mRNAlike lncRNA	1	close
8015306	1.417	0.03543	chr13	63230502	63231605	+	n291016	AK030431	Mus musculus adult male pituitary gland cDNA, RIKEN full-length enriched library, clone:5330411I22 product:unclassifiable, full insert sequence.	mRNAlike lncRNA	1	intronic
8026004	1.413	0.16923	chr8	4088148	4089166	-	n413386	-		lncRNA	1	intergenic
8015172	1.411	0.02432	chr15	89011356	89011966	+	n297581	AK027920	Mus musculus 18-day embryo whole body cDNA, RIKEN full-length enriched library, clone:1110001A01 product:unclassifiable, full insert sequence.	mRNAlike lncRNA	1	close
8028800	1.41	0.00372	chr2	112227957	112230455	+	n270111	AK085627	Mus musculus 0 day neonate kidney cDNA, RIKEN full-length enriched library, clone:D630048I19 product:unclassifiable, full insert sequence.	mRNAlike lncRNA	2	intronic
8024461	1.393	0.02683	chr12	118993090	118994045	+	n268962	AK086800	Mus musculus 0 day neonate lung cDNA, RIKEN full-length enriched library, clone:E030001L23 product:unclassifiable, full insert sequence.	mRNAlike lncRNA	1	intronic
8022085	1.39	0.00462	chr2	132384741	132387418	-	n268809,n266904	AK154258,AK086966	Mus musculus NOD-derived CD11c +ve dendritic cells cDNA, RIKEN full-length enriched library, clone:F630012J01 product:unclassifiable, full insert sequence.,Mus musculus 0 day neonate lung cDNA, RIKEN full-length enriched library, clone:E030016H06 product:unclassifiable, full insert sequence.	mRNAlike lncRNA	2	intronic
8017040	1.389	0.03021	chr11	84645862	84647687	-	n271063	AK084588	Mus musculus 13 days embryo heart cDNA, RIKEN full-length enriched library, clone:D330017P12 product:inferred: C3HC4-type zinc finger protein {Homo sapiens}, full insert sequence.	mRNAlike lncRNA	1	sense
8004482	1.384	0.00077	chr8	117533445	117534951	+	n283744	AK037926	Mus musculus 16 days neonate thymus cDNA, RIKEN full-length enriched library, clone:A130064J04 product:unclassifiable, full insert sequence.	mRNAlike lncRNA	2	intronic
8022338	1.374	0.15121	chr7	17374365	17374674	+	n285692	AK020559	Mus musculus adult male urinary bladder cDNA, RIKEN full-length enriched library, clone:9530015I06 product:unclassifiable, full insert sequence.	mRNAlike lncRNA	1	intronic
8021229	1.366	0.01461	chr9	35073913	35075365	-	n295516	AK009486	Mus musculus adult male tongue cDNA, RIKEN full-length enriched library, clone:2310022O21 product:unclassifiable, full insert sequence.	mRNAlike lncRNA	1	sense
8018526	1.365	0.0039	chr3	51035823	51038302	+	n272861	AK141662	Mus musculus 9 days embryo whole body cDNA, RIKEN full-length enriched library, clone:D030016G05 product:unclassifiable, full insert sequence.	mRNAlike lncRNA	1	intronic
8017251	1.362	0.03868	chr16	89884897	89885842	+	n292360	AK015851	Mus musculus adult male testis cDNA, RIKEN full-length enriched library, clone:4930520G16 product:T-cell lymphoma invasion and metastasis 1, full insert sequence.	mRNAlike lncRNA	1	antisense(exonic)
8009297	1.361	0.0027	chr1	158337121	158339155	+	n280590	AK041649	Mus musculus 3 days neonate thymus cDNA, RIKEN full-length enriched library, clone:A630026M19 product:unclassifiable, full insert sequence.	mRNAlike lncRNA	2	intergenic
8015760	1.358	0.16728	chr18	30428578	30431097	+	n290240	AK134179	Mus musculus adult male thymus cDNA, RIKEN full-length enriched library, clone:5830467H22 product:unclassifiable, full insert sequence.	mRNAlike lncRNA	1	intergenic
8006565	1.354	0.20504	chr16	17255052	17260419	-	n413679	AJ868292.1		lncRNA	1	antisense(exonic)
8027853	1.34	0.05908	chr2	113192744	113193069	+	n278421	AK020908	Mus musculus adult retina cDNA, RIKEN full-length enriched library, clone:A930030B21 product:unclassifiable, full insert sequence.	mRNAlike lncRNA	1	intronic
8006265	1.339	0.02888	chr4	146823292	146828399	+	n280038	AK080398	Mus musculus 3 days neonate thymus cDNA, RIKEN full-length enriched library, clone:A630094O04 product:unclassifiable, full insert sequence.	mRNAlike lncRNA	2	intergenic
8019570	1.327	0.00258	chr1	60466624	60501622	+	n274859	AK081803	Mus musculus 16 days embryo head cDNA, RIKEN full-length enriched library, clone:C130078H13 product:SIMILAR TO SPECTRIN SH3 DOMAIN BINDING PROTEIN 1 homolog [Homo sapiens], full insert sequence.	mRNAlike lncRNA	2	sense
8015181	1.327	0.0519	chr9	10816332	10818630	-	n288303	AK148629	Mus musculus 2 days neonate sympathetic ganglion cDNA, RIKEN full-length enriched library, clone:7120427C17 product:unclassifiable, full insert sequence.	mRNAlike lncRNA	1	intronic
8008969	1.324	0.00017	chr5	143799886	143800537	-	n267362	AK088203	Mus musculus 2 days neonate thymus thymic cells cDNA, RIKEN full-length enriched library, clone:E430007D04 product:unclassifiable, full insert sequence.	mRNAlike lncRNA	1	intronic
8020263	1.324	0.00281	chr7	105360496	105362810	-	n278423	AK044661	Mus musculus adult retina cDNA, RIKEN full-length enriched library, clone:A930030L01 product:inferred: RIKEN cDNA 1110057L18 gene, full insert sequence.	mRNAlike lncRNA	1	sense
8015117	1.32	0.03697	chr13	32187147	32191044	-	n281866	AK040131	Mus musculus 0 day neonate thymus cDNA, RIKEN full-length enriched library, clone:A430068E20 product:unclassifiable, full insert sequence.	mRNAlike lncRNA	1	intronic
8016591	1.319	0.02678	chr9	65034085	65034834	+	n294754	AK012957	Mus musculus 10, 11 days embryo whole body cDNA, RIKEN full-length enriched library, clone:2810401C09 product:unclassifiable, full insert sequence.	mRNAlike lncRNA	1	extension
8002928	1.319	0.05003	chr9	8994336	8996585	-	n287311	AK136406	Mus musculus adult male colon cDNA, RIKEN full-length enriched library, clone:9030004P22 product:unclassifiable, full insert sequence.	mRNAlike lncRNA	2	sense
8025863	1.318	0.00479	chr15	100176203	100176799	+	n297634	AK002833	Mus musculus adult male kidney cDNA, RIKEN full-length enriched library, clone:0610039G09 product:unclassifiable, full insert sequence.	mRNAlike lncRNA	1	intergenic
8004305	1.297	0.03029	chr4	129001704	129003026	-	n267712,n293385	AK165087,AK029397	Mus musculus 2 days pregnant adult female ovary cDNA, RIKEN full-length enriched library, clone:E330004B06 product:unclassifiable, full insert sequence.,Mus musculus 0 day neonate head cDNA, RIKEN full-length enriched library, clone:4833429G05 product:unclassifiable, full insert sequence.	mRNAlike lncRNA	3	sense
8016218	1.297	0.11238	chr8	74114795	74116363	-	n278370	AK080749	Mus musculus adult retina cDNA, RIKEN full-length enriched library, clone:A930038F06 product:unclassifiable, full insert sequence.	mRNAlike lncRNA	1	antisense(exonic)
8013330	1.286	0.05995	chr12	66137812	66140201	+	n274584	AK141025	Mus musculus 0 day neonate cerebellum cDNA, RIKEN full-length enriched library, clone:C230006F09 product:unclassifiable, full insert sequence.	mRNAlike lncRNA	1	intronic
8022220	1.282	0.07456	chr2	91121448	91123936	+	n280201	AK042241	Mus musculus 3 days neonate thymus cDNA, RIKEN full-length enriched library, clone:A630074E06 product:unclassifiable, full insert sequence.	mRNAlike lncRNA	1	antisense(intronic)
8003369	1.281	0.02583	chr5	137501141	137504527	+	n344037	-		Non-protein coding transcript	1	intergenic
8001867	1.28	0.00479	chr11	61991316	61991994	-	n294433	AK013702	Mus musculus adult male hippocampus cDNA, RIKEN full-length enriched library, clone:2900056B14 product:unclassifiable, full insert sequence.	mRNAlike lncRNA	1	antisense(intronic)
8001415	1.28	0.06025	chr16	52117633	52121031	+	n271734	AK084162	Mus musculus 12 days embryo eyeball cDNA, RIKEN full-length enriched library, clone:D230004I05 product:unclassifiable, full insert sequence.	mRNAlike lncRNA	2	intronic
8022290	1.279	0.06422	chr10	87841988	87846456	-	n413503	-		lncRNA	1	antisense(exonic)
8016347	1.273	0.07718	chr5	66690769	66691164	+	n270777	AK052417	Mus musculus 13 days embryo lung cDNA, RIKEN full-length enriched library, clone:D430012D05 product:unclassifiable, full insert sequence.	mRNAlike lncRNA	1	antisense(exonic)
8026538	1.272	0.01624	chr2	102222719	102225762	-	n284281	AK037359	Mus musculus 16 days neonate thymus cDNA, RIKEN full-length enriched library, clone:A130010D09 product:unclassifiable, full insert sequence.	mRNAlike lncRNA	1	intronic
8001767	1.271	0.18382	chr2	101538841	101542693	+	n287058,n281696,n273277	AK083275,AK040308,AK033718	Mus musculus adult male hippocampus cDNA, RIKEN full-length enriched library, clone:C630032O20 product:unclassifiable, full insert sequence.,Mus musculus 0 day neonate thymus cDNA, RIKEN full-length enriched library, clone:A430085J10 product:unclassifiable, full insert sequence.,Mus musculus adult male cecum cDNA, RIKEN full-length enriched library, clone:9130230N19 product:expressed sequence AI8…	mRNAlike lncRNA	1	sense
8008669	1.261	0.01156	chr11	54553487	54601143	-	n294748	AK012983	Mus musculus 10, 11 days embryo whole body cDNA, RIKEN full-length enriched library, clone:2810404F18 product:NON-KINASE CDC42 EFFECTOR PROTEIN SPEC2 homolog [Homo sapiens], full insert sequence.	mRNAlike lncRNA	1	sense
8013168	1.26	0.17232	chr16	4760389	4762605	-	n277839,n294912	AK139967,AK012397	Mus musculus adult male corpora quadrigemina cDNA, RIKEN full-length enriched library, clone:B230012C16 product:unclassifiable, full insert sequence.,Mus musculus 11 days embryo whole body cDNA, RIKEN full-length enriched library, clone:2700048O17 product:unclassifiable, full insert sequence.	mRNAlike lncRNA	1	intronic
8003927	1.252	0.05965	chr4	126633533	126634804	-	n267411	AK087962	Mus musculus 2 days neonate thymus thymic cells cDNA, RIKEN full-length enriched library, clone:E430001J16 product:unclassifiable, full insert sequence.	mRNAlike lncRNA	1	intronic
8025933	1.248	0.00915	chr5	146685465	146688267	-	n266131	AK156222	Mus musculus activated spleen cDNA, RIKEN full-length enriched library, clone:F830012H14 product:unclassifiable, full insert sequence.	mRNAlike lncRNA	2	intronic
8020665	1.247	0.02345	chr18	24658737	24660210	-	n272789	AK050835	Mus musculus 9 days embryo whole body cDNA, RIKEN full-length enriched library, clone:D030024C09 product:unclassifiable, full insert sequence.	mRNAlike lncRNA	1	intronic
8016085	1.247	0.14409	chr13	76012266	76012944	-	n288844	AK078360	Mus musculus 10 days neonate cerebellum cDNA, RIKEN full-length enriched library, clone:6530413D17 product:unclassifiable, full insert sequence.	mRNAlike lncRNA	1	intronic
8016629	1.242	0.0407	chr8	100507490	100508450	-	n264068	AK147191	Mus musculus 13 days embryo liver cDNA, RIKEN full-length enriched library, clone:I920196J04 product:unclassifiable, full insert sequence.	mRNAlike lncRNA	1	intergenic
8011057	1.234	0.00393	chr18	69703301	69708517	+	n271631	AK142048	Mus musculus 12 days embryo eyeball cDNA, RIKEN full-length enriched library, clone:D230012N06 product:unclassifiable, full insert sequence.	mRNAlike lncRNA	2	intronic
8009154	1.233	0.02302	chr5	45046034	45047641	-	n289683	AK134460	Mus musculus 13 days embryo male testis cDNA, RIKEN full-length enriched library, clone:6030499M15 product:unclassifiable, full insert sequence.	mRNAlike lncRNA	2	intronic
8009707	1.221	0.00381	chr1	162218735	162223492	-	n273925	AK082713	Mus musculus 0 day neonate cerebellum cDNA, RIKEN full-length enriched library, clone:C230094B09 product:unclassifiable, full insert sequence.	mRNAlike lncRNA	1	intronic
8026148	1.216	0.00752	chr6	52717291	52719852	-	n276495	AK047180	Mus musculus 10 days neonate cerebellum cDNA, RIKEN full-length enriched library, clone:B930032D14 product:unclassifiable, full insert sequence.	mRNAlike lncRNA	1	sense
8018531	1.216	0.01129	chr2	91550066	91550694	-	n270360	AK085328	Mus musculus 0 day neonate kidney cDNA, RIKEN full-length enriched library, clone:D630012D24 product:unclassifiable, full insert sequence.	mRNAlike lncRNA	1	sense
8010011	1.213	0.0498	chr16	31271658	31274389	-	n283850	AK037804	Mus musculus 16 days neonate thymus cDNA, RIKEN full-length enriched library, clone:A130050O13 product:unclassifiable, full insert sequence.	mRNAlike lncRNA	1	intronic
8009823	1.211	0.03603	chr19	60990514	60991670	+	n289801	AK020075	Mus musculus 13 days embryo male testis cDNA, RIKEN full-length enriched library, clone:6030458E02 product:unclassifiable, full insert sequence.	mRNAlike lncRNA	1	intronic
8020055	1.21	0.18766	chr3	134075222	134094715	-	n416475	-		lncRNA	1	intergenic
8018146	1.208	0.08503	chr11	116135583	116136341	+	n274346	AK082364	Mus musculus 0 day neonate cerebellum cDNA, RIKEN full-length enriched library, clone:C230040L05 product:unclassifiable, full insert sequence.	mRNAlike lncRNA	1	close
8011443	1.207	0.05608	chr6	29319188	29321035	+	n267675	AK054284	Mus musculus 2 days pregnant adult female ovary cDNA, RIKEN full-length enriched library, clone:E330010G20 product:unclassifiable, full insert sequence.	mRNAlike lncRNA	1	intronic
8006430	1.201	0.00327	chr8	48909312	48913228	-	n284923,n278751,n287662,n290913,n273706	AK082911,AK044079,AK036263,AK033065,AK077344	Mus musculus 7 days embryo whole body cDNA, RIKEN full-length enriched library, clone:C430016L21 product:unclassifiable, full insert sequence.,Mus musculus 10 days neonate cortex cDNA, RIKEN full-length enriched library, clone:A830088I07 product:RIKEN cDNA 2210404A22 gene, full insert sequence.,Mus musculus 16 days neonate cerebellum cDNA, RIKEN full-length enriched library, clone:9630050D06 prod…	mRNAlike lncRNA	2	sense, antisense(exonic)
8008557	1.201	0.04914	chr12	46145267	46147809	-	n293743	AK028816	Mus musculus 10 days neonate skin cDNA, RIKEN full-length enriched library, clone:4732458K03 product:unclassifiable, full insert sequence.	mRNAlike lncRNA	1	intronic
8024241	1.201	0.14757	chr17	80115404	80115693	+	n296618	AK006637	Mus musculus adult male testis cDNA, RIKEN full-length enriched library, clone:1700038P13 product:inferred: cytochrome P450, 1b1, benz[a]anthracene inducible / P450CMEF {Mus musculus}, full insert sequence.	mRNAlike lncRNA	1	intergenic
8003264	1.188	0.01837	chr12	58340821	58343824	+	n288647,n267161,n283732	AK089022,AK037944,AK032842	Mus musculus 2 days neonate thymus thymic cells cDNA, RIKEN full-length enriched library, clone:E430036F20 product:unclassifiable, full insert sequence.,Mus musculus 16 days neonate thymus cDNA, RIKEN full-length enriched library, clone:A130066B09 product:unclassifiable, full insert sequence.,Mus musculus 12 days embryo male wolffian duct includes surrounding region cDNA, RIKEN full-length enrich…	mRNAlike lncRNA	1	sense, intronic
8016039	1.188	0.02391	chr13	32892501	32894960	-	n269594	AK086131	Mus musculus 15 days embryo head cDNA, RIKEN full-length enriched library, clone:D930007J09 product:unclassifiable, full insert sequence.	mRNAlike lncRNA	2	antisense(intronic)
8020395	1.187	0.06829	chr1	53817416	53819537	-	n294244	AK014023	Mus musculus 13 days embryo head cDNA, RIKEN full-length enriched library, clone:3110009A03 product:unclassifiable, full insert sequence.	mRNAlike lncRNA	1	intronic
8010169	1.184	0.32426	chr15	78905148	78905478	-	n291988	AK019780	Mus musculus adult male testis cDNA, RIKEN full-length enriched library, clone:4930563H03 product:unclassifiable, full insert sequence.	mRNAlike lncRNA	1	close
8027757	1.179	0.00658	chr12	77468429	77469724	-	n294410	AK013752	Mus musculus adult male hippocampus cDNA, RIKEN full-length enriched library, clone:2900064P18 product:unclassifiable, full insert sequence.	mRNAlike lncRNA	1	intronic
8017890	1.179	0.24147	chr1	180414069	180414643	+	n269906	AK085798	Mus musculus 16 days neonate heart cDNA, RIKEN full-length enriched library, clone:D830011E08 product:unclassifiable, full insert sequence.	mRNAlike lncRNA	1	extension
8013542	1.176	0.01284	chr2	152242599	152243538	+	n281213	AK040886	Mus musculus adult male aorta and vein cDNA, RIKEN full-length enriched library, clone:A530037M05 product:unclassifiable, full insert sequence.	mRNAlike lncRNA	1	intronic
8002747	1.174	0.06055	chr6	49204847	49206461	-	n277593	AK045604	Mus musculus adult male corpora quadrigemina cDNA, RIKEN full-length enriched library, clone:B230214O09 product:unclassifiable, full insert sequence.	mRNAlike lncRNA	2	intronic
8008646	1.174	0.07367	chr15	55467944	55468747	-	n297271	AK004311	Mus musculus 18-day embryo whole body cDNA, RIKEN full-length enriched library, clone:1110059G02 product:unclassifiable, full insert sequence.	mRNAlike lncRNA	1	intergenic
8022113	1.173	0.21023	chr11	97510579	97526821	-	n412326,n417415,n423110	-		lncRNA	1	intergenic, antisense(exonic)
8029171	1.172	0.05081	chr9	44521092	44521796	+	n265502	AK157168	Mus musculus activated spleen cDNA, RIKEN full-length enriched library, clone:F830205P21 product:unclassifiable, full insert sequence.	mRNAlike lncRNA	1	antisense(intronic)
8025044	1.171	0.02346	chr1	105824592	106093878	+	n266041	AK089773	Mus musculus activated spleen cDNA, RIKEN full-length enriched library, clone:F830018E02 product:unclassifiable, full insert sequence.	mRNAlike lncRNA	1	intergenic
8022797	1.167	0.02811	chr15	35519068	35521393	+	n284628	AK036791	Mus musculus adult female vagina cDNA, RIKEN full-length enriched library, clone:9930010I05 product:unclassifiable, full insert sequence.	mRNAlike lncRNA	1	intronic
8022471	1.163	0.02303	chrX	132308472	132309706	+	n279269	AK043354	Mus musculus 7 days neonate cerebellum cDNA, RIKEN full-length enriched library, clone:A730087P08 product:unclassifiable, full insert sequence.	mRNAlike lncRNA	1	intronic
8018746	1.162	0.19153	chr19	18701936	18702411	-	n297347	AK027955	Mus musculus 18-day embryo whole body cDNA, RIKEN full-length enriched library, clone:1110034N17 product:unclassifiable, full insert sequence.	mRNAlike lncRNA	1	intronic
8008595	1.159	0.00632	chr8	95933843	95935612	-	n291284	AK077196	Mus musculus adult male testis cDNA, RIKEN full-length enriched library, clone:4933427K10 product:unclassifiable, full insert sequence.	mRNAlike lncRNA	2	intergenic
8000852	1.156	0.012	chr11	81325589	81327313	-	n275976	AK047648	Mus musculus adult male corpus striatum cDNA, RIKEN full-length enriched library, clone:C030004L23 product:unclassifiable, full insert sequence.	mRNAlike lncRNA	1	intronic
8013428	1.152	0.03852	chr9	99223244	99223935	+	n296989	AK005751	Mus musculus adult male testis cDNA, RIKEN full-length enriched library, clone:1700008A23 product:unclassifiable, full insert sequence.	mRNAlike lncRNA	1	antisense(intronic)
8012552	1.151	0.04664	chr10	18301649	18304913	-	n276052	AK047584	Mus musculus 10 days neonate cerebellum cDNA, RIKEN full-length enriched library, clone:B930094H20 product:unclassifiable, full insert sequence.	mRNAlike lncRNA	1	intergenic
8027827	1.146	0.01185	chr18	77870227	77870991	-	n295574	AK009215	Mus musculus adult male tongue cDNA, RIKEN full-length enriched library, clone:2310007O11 product:unclassifiable, full insert sequence.	mRNAlike lncRNA	1	intronic
8025551	1.146	0.05801	chr10	12495586	12498167	-	n283366	AK038360	Mus musculus 16 days neonate thymus cDNA, RIKEN full-length enriched library, clone:A130098G01 product:unclassifiable, full insert sequence.	mRNAlike lncRNA	1	intronic
8028627	1.141	0.14439	chr9	98394386	98395543	+	n284485	AK137707	Mus musculus adult female vagina cDNA, RIKEN full-length enriched library, clone:9930104D11 product:unclassifiable, full insert sequence.	mRNAlike lncRNA	1	intronic
8014378	1.14	0.0209	chr8	82179870	82182715	+	n264146	AK146511	Mus musculus 17 days embryo heart cDNA, RIKEN full-length enriched library, clone:I920018D22 product:unclassifiable, full insert sequence.	mRNAlike lncRNA	2	intronic
8019760	1.138	0.00257	chrX	91333085	91336120	-	n267686	AK087704	Mus musculus 2 days pregnant adult female ovary cDNA, RIKEN full-length enriched library, clone:E330009H06 product:unclassifiable, full insert sequence.	mRNAlike lncRNA	4	intronic
8015279	1.134	0.03061	chr7	133588313	133592759	+	n290126	AK134248	Mus musculus 13 days embryo forelimb cDNA, RIKEN full-length enriched library, clone:5930402J15 product:unclassifiable, full insert sequence.	mRNAlike lncRNA	1	sense
8007118	1.132	0.01817	chr3	103860922	103862064	-	n267259	AK088626	Mus musculus 2 days neonate thymus thymic cells cDNA, RIKEN full-length enriched library, clone:E430021M14 product:unclassifiable, full insert sequence.	mRNAlike lncRNA	1	intronic
8023626	1.132	0.032	chr4	44218733	44220754	-	n273420	AK083088	Mus musculus 12 days embryo spinal cord cDNA, RIKEN full-length enriched library, clone:C530050P18 product:unclassifiable, full insert sequence.	mRNAlike lncRNA	1	intronic
8023579	1.129	0.17005	chr12	117294662	117296890	+	n273190	AK050088	Mus musculus adult male liver tumor cDNA, RIKEN full-length enriched library, clone:C730014F15 product:unclassifiable, full insert sequence.	mRNAlike lncRNA	1	intronic
8006379	1.124	0.02944	chr13	54843312	54843693	+	n285780	AK020532	Mus musculus adult male urinary bladder cDNA, RIKEN full-length enriched library, clone:9530001D17 product:unclassifiable, full insert sequence.	mRNAlike lncRNA	1	antisense(intronic)
8024421	1.121	0.22433	chr1	195099577	195106189	+	n343711	-		Non-protein coding transcript	1	close
8025228	1.117	0.01593	chr2	51458028	51458851	-	n288051	AK149152	Mus musculus 2 days neonate sympathetic ganglion cDNA, RIKEN full-length enriched library, clone:7120489D18 product:unclassifiable, full insert sequence.	mRNAlike lncRNA	1	intergenic
8016107	1.115	0.01602	chr9	99143879	99165346	+	n273796	AK049326	Mus musculus ES cells cDNA, RIKEN full-length enriched library, clone:C330023O20 product:similar to P10-BINDING PROTEIN [Homo sapiens], full insert sequence.	mRNAlike lncRNA	1	sense
8012061	1.109	0.06762	chr10	11138435	11143121	+	n268055	AK053753	Mus musculus 0 day neonate eyeball cDNA, RIKEN full-length enriched library, clone:E130307B04 product:unclassifiable, full insert sequence.	mRNAlike lncRNA	1	intronic
8014938	1.108	0.01007	chr6	56855904	56856576	-	n281732	AK040267	Mus musculus 0 day neonate thymus cDNA, RIKEN full-length enriched library, clone:A430081N03 product:unclassifiable, full insert sequence.	mRNAlike lncRNA	1	intronic
8021981	1.108	0.13647	chr2	164616442	164617411	-	n279990	AK042528	Mus musculus 7 days neonate cerebellum cDNA, RIKEN full-length enriched library, clone:A730001K09 product:unclassifiable, full insert sequence.	mRNAlike lncRNA	1	antisense(exonic)
8008250	1.107	0.0256	chr14	55590745	55591524	-	n270897	AK084770	Mus musculus 13 days embryo heart cDNA, RIKEN full-length enriched library, clone:D330040O14 product:unclassifiable, full insert sequence.	mRNAlike lncRNA	1	sense
8002217	1.107	0.19469	chr6	30754357	30757552	+	n289542,n421244,n289329,n289388,n277138,n282656,n268651,n268961	AK087162,AK086806,AK046289,AK039295,AK018238,AK031986,AK018165	Mus musculus 0 day neonate lung cDNA, RIKEN full-length enriched library, clone:E030030K01 product:inferred: coatomer protein complex, subunit gamma 2, antisense 2, full insert sequence.,Mus musculus 0 day neonate lung cDNA, RIKEN full-length enriched library, clone:E030002D24 product:coatomer protein complex, subunit gamma 2, antisense 2, full insert sequence.,Mus musculus adult male corpora qua…	mRNAlike lncRNA,lncRNA	1	antisense(intronic)
8016959	1.103	0.11332	chr4	34507214	34508507	+	n267736	AK087662	Mus musculus 2 days pregnant adult female oviduct cDNA, RIKEN full-length enriched library, clone:E230038I08 product:unclassifiable, full insert sequence.	mRNAlike lncRNA	2	intronic
8025263	1.102	0.08346	chr11	18905609	18906476	-	n295184	AK011250	Mus musculus 10 days embryo whole body cDNA, RIKEN full-length enriched library, clone:2610001A08 product:unclassifiable, full insert sequence.	mRNAlike lncRNA	1	intronic
8021287	1.102	0.12742	chr6	92913847	92914655	+	n270414	AK085281	Mus musculus 0 day neonate kidney cDNA, RIKEN full-length enriched library, clone:D630004L18 product:unclassifiable, full insert sequence.	mRNAlike lncRNA	1	intergenic
8006472	1.1	0.02021	chr2	120538619	120541616	+	n279281,n343768,n343767	AK043337	Mus musculus 7 days neonate cerebellum cDNA, RIKEN full-length enriched library, clone:A730086J19 product:unclassifiable, full insert sequence.,	mRNAlike lncRNA,lincRNA	1	sense
8015477	1.099	0.17393	chr15	81869063	81870686	-	n294565	AK013499	Mus musculus adult male hippocampus cDNA, RIKEN full-length enriched library, clone:2900008J02 product:unclassifiable, full insert sequence.	mRNAlike lncRNA	1	antisense(intronic)
8010948	1.094	0.06237	chr8	108263053	108264131	-	n268825	AK086951	Mus musculus 0 day neonate lung cDNA, RIKEN full-length enriched library, clone:E030015B22 product:unclassifiable, full insert sequence.	mRNAlike lncRNA	2	intronic
8005446	1.093	0.01769	chr2	150131263	150131943	-	n294234	AK014002	Mus musculus 13 days embryo head cDNA, RIKEN full-length enriched library, clone:3110005M07 product:unclassifiable, full insert sequence.	mRNAlike lncRNA	1	intergenic
8017934	1.088	0.00484	chr11	115896329	115898148	+	n281676	AK138827	Mus musculus 0 day neonate thymus cDNA, RIKEN full-length enriched library, clone:A430087M13 product:unclassifiable, full insert sequence.	mRNAlike lncRNA	1	intronic
8003396	1.088	0.05091	chr10	69065352	69067480	+	n277817	AK139998	Mus musculus adult male corpora quadrigemina cDNA, RIKEN full-length enriched library, clone:B230035M21 product:unclassifiable, full insert sequence.	mRNAlike lncRNA	1	intronic
8020205	1.088	0.0615	chr9	70528299	70529213	+	n280177	AK042268	Mus musculus 3 days neonate thymus cDNA, RIKEN full-length enriched library, clone:A630076O14 product:unclassifiable, full insert sequence.	mRNAlike lncRNA	1	intronic
8016972	1.088	0.06927	chr1	94540795	94544831	-	n273415	AK083090	Mus musculus adult male hippocampus cDNA, RIKEN full-length enriched library, clone:C630001J02 product:unclassifiable, full insert sequence.	mRNAlike lncRNA	1	sense
8021603	1.087	0.11144	chr15	89387674	89390689	+	n270719	AK052445	Mus musculus 13 days embryo lung cDNA, RIKEN full-length enriched library, clone:D430023L15 product:SH3/ankyrin domain gene 3, full insert sequence.	mRNAlike lncRNA	1	sense
8002261	1.087	0.16449	chr1	163002535	163003124	+	n288372	AK033031	Mus musculus 11 days embryo gonad cDNA, RIKEN full-length enriched library, clone:7030411D10 product:unclassifiable, full insert sequence.	mRNAlike lncRNA	1	intronic
8007559	1.084	0.01315	chr14	32563988	32567600	-	n275932	AK081221	Mus musculus adult male corpus striatum cDNA, RIKEN full-length enriched library, clone:C030010O21 product:colony stimulating factor 1 receptor (granulocyte), pseudogene, full insert sequence.	mRNAlike lncRNA	1	intronic
8009930	1.084	0.07583	chr14	120796808	120798455	+	n290746	AK017401	Mus musculus 6 days neonate head cDNA, RIKEN full-length enriched library, clone:5430437C10 product:unclassifiable, full insert sequence.	mRNAlike lncRNA	1	intronic
8015409	1.083	0.03556	chr4	43043870	43045354	+	n291926	AK016250	Mus musculus adult male testis cDNA, RIKEN full-length enriched library, clone:4930568F20 product:unclassifiable, full insert sequence.	mRNAlike lncRNA	1	antisense(exonic)
8013699	1.082	0.08738	chr13	75270069	75272305	+	n288993	AK135066	Mus musculus adult male olfactory brain cDNA, RIKEN full-length enriched library, clone:6430565J07 product:unclassifiable, full insert sequence.	mRNAlike lncRNA	2	extension
8002800	1.081	0.05068	chr5	51902106	51905532	-	n293516	AK132570	Mus musculus 0 day neonate head cDNA, RIKEN full-length enriched library, clone:4832418E19 product:unclassifiable, full insert sequence.	mRNAlike lncRNA	1	intronic
8028219	1.08	0.00089	chr7	121607564	121609402	+	n266828	AK089245	Mus musculus NOD-derived CD11c +ve dendritic cells cDNA, RIKEN full-length enriched library, clone:F630103E13 product:unclassifiable, full insert sequence.	mRNAlike lncRNA	1	intronic
8029370	1.079	0.16931	chr4	60547341	60549527	+	n263521	AK150217	Mus musculus bone marrow macrophage cDNA, RIKEN full-length enriched library, clone:G530145B22 product:unclassifiable, full insert sequence.	mRNAlike lncRNA	1	intergenic
8029170	1.078	0.03186	chr4	108443842	108445853	-	n284410	AK037178	Mus musculus 6 days neonate skin cDNA, RIKEN full-length enriched library, clone:A030006E20 product:unclassifiable, full insert sequence.	mRNAlike lncRNA	1	intronic
8028694	1.075	0.02499	chr5	20453365	20454583	-	n273039	AK050509	Mus musculus adult pancreas islet cells cDNA, RIKEN full-length enriched library, clone:C820005I10 product:unclassifiable, full insert sequence.	mRNAlike lncRNA	2	intronic
8004655	1.075	0.04637	chr1	58709484	58712675	+	n281823	AK079804	Mus musculus 0 day neonate thymus cDNA, RIKEN full-length enriched library, clone:A430073A12 product:caspase 8, full insert sequence.	mRNAlike lncRNA	1	intergenic
8015543	1.074	0.03969	chr1	66299200	66303176	+	n275305	AK140835	Mus musculus 16 days embryo head cDNA, RIKEN full-length enriched library, clone:C130040A04 product:unclassifiable, full insert sequence.	mRNAlike lncRNA	1	intronic
8021444	1.074	0.14352	chr1	69728148	69729125	-	n278088	AK044851	Mus musculus 9.5 days embryo parthenogenote cDNA, RIKEN full-length enriched library, clone:B130008C04 product:unclassifiable, full insert sequence.	mRNAlike lncRNA	1	intronic
8020606	1.073	0.04603	chr19	41555743	41556675	-	n295855	AK008298	Mus musculus adult male small intestine cDNA, RIKEN full-length enriched library, clone:2010100M03 product:unclassifiable, full insert sequence.	mRNAlike lncRNA	1	close
8002035	1.072	0.04809	chr9	62115182	62115650	-	n296907	AK005961	Mus musculus adult male testis cDNA, RIKEN full-length enriched library, clone:1700013K18 product:unclassifiable, full insert sequence.	mRNAlike lncRNA	1	intergenic
8008988	1.072	0.075	chr9	88342745	88343781	-	n294811	AK012763	Mus musculus 10, 11 days embryo whole body cDNA, RIKEN full-length enriched library, clone:2810019C22 product:unclassifiable, full insert sequence.	mRNAlike lncRNA	1	intronic
8011388	1.072	0.33664	chr15	11960853	11962395	-	n343429	-		lincRNA	1	intergenic
8016353	1.071	0.20288	chr5	108536768	108538238	+	n267526,n286850	AK087837,AK020341	Mus musculus 2 days pregnant adult female ovary cDNA, RIKEN full-length enriched library, clone:E330027A01 product:unclassifiable, full insert sequence.,Mus musculus adult male epididymis cDNA, RIKEN full-length enriched library, clone:9230112N11 product:unclassifiable, full insert sequence.	mRNAlike lncRNA	1	sense
8027744	1.071	0.23103	chr4	155089890	155091790	+	n287943	AK078651	Mus musculus adult male adrenal gland cDNA, RIKEN full-length enriched library, clone:7330435F24 product:unclassifiable, full insert sequence.	mRNAlike lncRNA	1	sense
8028884	1.07	0.02239	chr8	71689643	71708114	-	n281422	AK138907	Mus musculus 0 day neonate thymus cDNA, RIKEN full-length enriched library, clone:A430110F06 product:unclassifiable, full insert sequence.	mRNAlike lncRNA	1	intergenic
8009349	1.07	0.03563	chr12	100631325	100632284	+	n280567	AK041689	Mus musculus 3 days neonate thymus cDNA, RIKEN full-length enriched library, clone:A630030D20 product:unclassifiable, full insert sequence.	mRNAlike lncRNA	1	antisense(intronic)
8024489	1.07	0.06849	chrX	7250291	7258377	-	n415894	NR_037581.1		lncRNA	1	sense
8019215	1.068	0.02585	chr6	32857231	32859646	-	n277100	AK140259	Mus musculus adult male corpora quadrigemina cDNA, RIKEN full-length enriched library, clone:B230372P21 product:unclassifiable, full insert sequence.	mRNAlike lncRNA	1	intronic
8022997	1.067	0.00028	chr1	196844091	196844441	-	n278566	AK044392	Mus musculus adult retina cDNA, RIKEN full-length enriched library, clone:A930010K15 product:unclassifiable, full insert sequence.	mRNAlike lncRNA	2	intergenic
8028546	1.067	0.01065	chr15	34923930	34926188	-	n280840	AK139036	Mus musculus adult male aorta and vein cDNA, RIKEN full-length enriched library, clone:A530093H12 product:unclassifiable, full insert sequence.	mRNAlike lncRNA	1	intronic
8015848	1.067	0.05363	chr12	79988324	79989229	+	n280492	AK041801	Mus musculus 3 days neonate thymus cDNA, RIKEN full-length enriched library, clone:A630039C05 product:unclassifiable, full insert sequence.	mRNAlike lncRNA	1	extension
8006974	1.067	0.10405	chr1	61926878	61929080	+	n274683	AK082004	Mus musculus 16 days embryo head cDNA, RIKEN full-length enriched library, clone:C130093J02 product:unclassifiable, full insert sequence.	mRNAlike lncRNA	1	intronic
8016692	1.066	0.0137	chr7	77737775	77738768	+	n279224	AK043403	Mus musculus 7 days neonate cerebellum cDNA, RIKEN full-length enriched library, clone:A730092F18 product:unclassifiable, full insert sequence.	mRNAlike lncRNA	1	intergenic
8009753	1.061	0.16802	chr16	96346925	96348629	-	n279897	AK080436	Mus musculus 7 days neonate cerebellum cDNA, RIKEN full-length enriched library, clone:A730012H23 product:unclassifiable, full insert sequence.	mRNAlike lncRNA	1	sense
8029318	1.058	0.04627	chr14	72244229	72245502	-	n293297	AK014814	Mus musculus adult male testis cDNA, RIKEN full-length enriched library, clone:4921504P05 product:unclassifiable, full insert sequence.	mRNAlike lncRNA	1	intergenic
8000379	1.057	0.0123	chr2	10198065	10199045	+	n290695	AK017488	Mus musculus 8 days embryo whole body cDNA, RIKEN full-length enriched library, clone:5730405A10 product:unclassifiable, full insert sequence.	mRNAlike lncRNA	2	intergenic
8018199	1.054	0.06731	chr7	86975478	86976757	-	n281366	AK138927	Mus musculus adult male aorta and vein cDNA, RIKEN full-length enriched library, clone:A530013K19 product:unclassifiable, full insert sequence.	mRNAlike lncRNA	1	intronic
8017201	1.054	0.07371	chrX	8386020	8387241	-	n279630	AK042957	Mus musculus 7 days neonate cerebellum cDNA, RIKEN full-length enriched library, clone:A730043K06 product:unclassifiable, full insert sequence.	mRNAlike lncRNA	1	antisense(exonic)
8003449	1.054	0.12897	chr14	99518689	99520391	+	n279669	AK042912	Mus musculus 7 days neonate cerebellum cDNA, RIKEN full-length enriched library, clone:A730038L15 product:unclassifiable, full insert sequence.	mRNAlike lncRNA	1	intronic
8018298	1.053	0.10423	chr9	20832750	20836801	-	n277653	AK140086	Mus musculus adult male corpora quadrigemina cDNA, RIKEN full-length enriched library, clone:B230208K21 product:unclassifiable, full insert sequence.	mRNAlike lncRNA	1	antisense(exonic)
8024377	1.052	0.04835	chr11	72499109	72500652	+	n272289	AK051248	Mus musculus 12 days embryo spinal ganglion cDNA, RIKEN full-length enriched library, clone:D130023C12 product:unclassifiable, full insert sequence.	mRNAlike lncRNA	1	sense
8017798	1.05	0.00275	chr2	104840483	104841258	-	n269311	AK086411	Mus musculus 15 days embryo head cDNA, RIKEN full-length enriched library, clone:D930026I23 product:unclassifiable, full insert sequence.	mRNAlike lncRNA	1	intronic
8003410	1.05	0.05715	chr7	131329320	131330113	-	n292166	AK076904	Mus musculus adult male testis cDNA, RIKEN full-length enriched library, clone:4930545G09 product:unclassifiable, full insert sequence.	mRNAlike lncRNA	1	antisense(intronic)
8000927	1.05	0.22841	chr4	47028236	47029510	-	n270364,n295638	AK085318,AK008967	Mus musculus 0 day neonate kidney cDNA, RIKEN full-length enriched library, clone:D630011C23 product:unclassifiable, full insert sequence.,Mus musculus adult male stomach cDNA, RIKEN full-length enriched library, clone:2210417J20 product:unclassifiable, full insert sequence.	mRNAlike lncRNA	1	sense
8009273	1.048	0.0608	chr14	71136645	71139644	-	n283411	AK038302	Mus musculus 16 days neonate thymus cDNA, RIKEN full-length enriched library, clone:A130094D11 product:unclassifiable, full insert sequence.	mRNAlike lncRNA	2	intronic
8025102	1.048	0.09764	chr11	44512285	44514570	+	n284977	AK036184	Mus musculus 16 days neonate cerebellum cDNA, RIKEN full-length enriched library, clone:9630044I16 product:unclassifiable, full insert sequence.	mRNAlike lncRNA	1	intronic
8026453	1.046	0.0026	chr7	37513201	37514600	+	n267862	AK087593	Mus musculus 2 days pregnant adult female oviduct cDNA, RIKEN full-length enriched library, clone:E230020A03 product:unclassifiable, full insert sequence.	mRNAlike lncRNA	1	intronic
8018530	1.045	0.03769	chr2	135583758	135586050	+	n285339	AK035666	Mus musculus adult male urinary bladder cDNA, RIKEN full-length enriched library, clone:9530083G06 product:unclassifiable, full insert sequence.	mRNAlike lncRNA	1	intronic
8010828	1.043	0.0489	chr11	105451296	105452135	+	n290492	AK019982	Mus musculus 8 days embryo whole body cDNA, RIKEN full-length enriched library, clone:5730590C14 product:unclassifiable, full insert sequence.	mRNAlike lncRNA	1	intronic
8020124	1.043	0.04997	chr3	68025304	68026497	+	n271716	AK084179	Mus musculus 12 days embryo eyeball cDNA, RIKEN full-length enriched library, clone:D230005I03 product:unclassifiable, full insert sequence.	mRNAlike lncRNA	1	intronic
8005376	1.042	0.01773	chr4	126049810	126051573	-	n269496	AK086220	Mus musculus 15 days embryo head cDNA, RIKEN full-length enriched library, clone:D930014G10 product:unclassifiable, full insert sequence.	mRNAlike lncRNA	1	intronic
8026623	1.042	0.04104	chr1	178965175	178967067	-	n267659	AK054300	Mus musculus 2 days pregnant adult female ovary cDNA, RIKEN full-length enriched library, clone:E330013D07 product:unclassifiable, full insert sequence.	mRNAlike lncRNA	1	intronic
8027488	1.041	0.03747	chr7	119938582	119942113	+	n288492	AK135392	Mus musculus 12 days embryo female mullerian duct includes surrounding region cDNA, RIKEN full-length enriched library, clone:6820413G24 product:unclassifiable, full insert sequence.	mRNAlike lncRNA	1	intronic
8009652	1.04	0.02944	chr1	179116847	179120289	-	n278028	AK044966	Mus musculus 9.5 days embryo parthenogenote cDNA, RIKEN full-length enriched library, clone:B130016J19 product:ring finger protein 39, full insert sequence.	mRNAlike lncRNA	2	intronic
8021816	1.038	0.02708	chr6	29422648	29423596	-	n294308	AK160694	Mus musculus 12 days embryo head cDNA, RIKEN full-length enriched library, clone:3010023L08 product:unclassifiable, full insert sequence.	mRNAlike lncRNA	1	sense
8006870	1.038	0.09781	chr5	90721315	90724157	-	n283698,n286001	AK037986,AK034955	Mus musculus 16 days neonate thymus cDNA, RIKEN full-length enriched library, clone:A130069E23 product:unclassifiable, full insert sequence.,Mus musculus 12 days embryo embryonic body between diaphragm region and neck cDNA, RIKEN full-length enriched library, clone:9430065P18 product:unclassifiable, full insert sequence.	mRNAlike lncRNA	3	intronic
8024722	1.035	0.06957	chr7	123299582	123381180	-	n273940,n274092	AK049012,AK048843	Mus musculus 0 day neonate cerebellum cDNA, RIKEN full-length enriched library, clone:C230091K04 product:unclassifiable, full insert sequence.,Mus musculus 0 day neonate cerebellum cDNA, RIKEN full-length enriched library, clone:C230074K18 product:inferred: similar to TPC2 {unidentified}, full insert sequence.	mRNAlike lncRNA	1	sense
8021459	1.034	0.20524	chr3	95797548	95799006	+	n420357	-		lncRNA	1	antisense(intronic)
8000706	1.033	0.00525	chr19	4594425	4596404	+	n266353	AK089590	Mus musculus activated spleen cDNA, RIKEN full-length enriched library, clone:F830003M21 product:unclassifiable, full insert sequence.	mRNAlike lncRNA	1	sense
8008986	1.033	0.15061	chr5	144670893	144687739	+	n286062,n294155	AK034866,AK014190	Mus musculus 12 days embryo embryonic body between diaphragm region and neck cDNA, RIKEN full-length enriched library, clone:9430050M05 product:postmeiotic segregation increased 2 (S. cerevisiae), full insert sequence.,Mus musculus 13 days embryo head cDNA, RIKEN full-length enriched library, clone:3110048A06 product:postmeiotic segregation increased 2 (S. cerevisiae), full insert sequence.	mRNAlike lncRNA	1	sense
8018156	1.032	0.01245	chr3	132713585	132715359	-	n287639	AK033080	Mus musculus 15 days embryo male testis cDNA, RIKEN full-length enriched library, clone:8030401H20 product:cytosolic 5' nucleotidase, type 1A, full insert sequence.	mRNAlike lncRNA	1	intronic
8021087	1.031	0.00049	chr14	99445440	99447131	+	n288632	AK020138	Mus musculus 12 days embryo male wolffian duct includes surrounding region cDNA, RIKEN full-length enriched library, clone:6720463M24 product:unclassifiable, full insert sequence.	mRNAlike lncRNA	2	sense
8006896	1.027	0.00682	chr7	138976816	138978256	-	n266210	AK089697	Mus musculus activated spleen cDNA, RIKEN full-length enriched library, clone:F830009D22 product:unclassifiable, full insert sequence.	mRNAlike lncRNA	2	intronic
8007321	1.027	0.09207	chr3	102875096	102876415	+	n287381	AK136378	Mus musculus 16 days embryo lung cDNA, RIKEN full-length enriched library, clone:8430415C15 product:unclassifiable, full insert sequence.	mRNAlike lncRNA	1	intergenic
8028473	1.026	0.12244	chr18	68318529	68320996	+	n270297	AK142532	Mus musculus 0 day neonate kidney cDNA, RIKEN full-length enriched library, clone:D630022C23 product:unclassifiable, full insert sequence.	mRNAlike lncRNA	1	intronic
8007924	1.024	0.04078	chr1	181917036	181919441	+	n286417	AK034379	Mus musculus adult male diencephalon cDNA, RIKEN full-length enriched library, clone:9330184N06 product:unclassifiable, full insert sequence.	mRNAlike lncRNA	1	intronic
8023859	1.024	0.13637	chr4	116791822	116798330	-	n414172,n285538	AK020599,NR_024078.1	Mus musculus adult male urinary bladder cDNA, RIKEN full-length enriched library, clone:9530048O09 product:unclassifiable, full insert sequence.,	mRNAlike lncRNA,lncRNA	1	intergenic, sense
8022979	1.023	0.01349	chr10	82947700	82951249	+	n270665	AK085074	Mus musculus 13 days embryo lung cDNA, RIKEN full-length enriched library, clone:D430033K11 product:unclassifiable, full insert sequence.	mRNAlike lncRNA	2	antisense(exonic)
8015670	1.023	0.05826	chr13	109200617	109203140	+	n284288	AK137790	Mus musculus 16 days neonate thymus cDNA, RIKEN full-length enriched library, clone:A130009N04 product:unclassifiable, full insert sequence.	mRNAlike lncRNA	1	intergenic
8024464	1.022	0.10666	chr2	128217273	128217972	-	n269820	AK085896	Mus musculus 16 days neonate heart cDNA, RIKEN full-length enriched library, clone:D830025F19 product:unclassifiable, full insert sequence.	mRNAlike lncRNA	1	intergenic
8008698	1.02	0.00994	chr13	107537149	107551659	-	n264078	AK147104	Mus musculus 16 days embryo kidney cDNA, RIKEN full-length enriched library, clone:I920167N20 product:unclassifiable, full insert sequence.	mRNAlike lncRNA	1	intergenic
8008556	1.02	0.08018	chr5	151467753	151468758	+	n269674	AK086055	Mus musculus 15 days embryo head cDNA, RIKEN full-length enriched library, clone:D930001E05 product:unclassifiable, full insert sequence.	mRNAlike lncRNA	1	antisense(exonic)
8029365	1.019	0.00866	chr4	70091924	70095432	+	n266417	AK155926	Mus musculus activated spleen cDNA, RIKEN full-length enriched library, clone:F830001B04 product:unclassifiable, full insert sequence.	mRNAlike lncRNA	1	antisense(exonic)
8024263	1.019	0.01827	chr15	41886759	41887686	-	n279666	AK080476	Mus musculus 7 days neonate cerebellum cDNA, RIKEN full-length enriched library, clone:A730038N11 product:unclassifiable, full insert sequence.	mRNAlike lncRNA	1	intergenic
8005803	1.018	0.00442	chr19	37855779	37859925	-	n271086	AK142229	Mus musculus 13 days embryo heart cDNA, RIKEN full-length enriched library, clone:D330016A16 product:unclassifiable, full insert sequence.	mRNAlike lncRNA	2	intergenic
8011372	1.018	0.06344	chr6	39632652	39635057	-	n272287	AK051252	Mus musculus 12 days embryo spinal ganglion cDNA, RIKEN full-length enriched library, clone:D130023H02 product:unclassifiable, full insert sequence.	mRNAlike lncRNA	1	intronic
8024303	1.017	0.0082	chr12	110103695	110107637	+	n297182	AK004581	Mus musculus adult male lung cDNA, RIKEN full-length enriched library, clone:1200003L24 product:unclassifiable, full insert sequence.	mRNAlike lncRNA	1	antisense(intronic)
8020927	1.015	0.02012	chr18	5665337	5667936	+	n274205	AK141127	Mus musculus 0 day neonate cerebellum cDNA, RIKEN full-length enriched library, clone:C230061O21 product:unclassifiable, full insert sequence.	mRNAlike lncRNA	1	intronic
8027175	1.015	0.07437	chr1	13158084	13158853	-	n275545	AK081477	Mus musculus 16 days embryo head cDNA, RIKEN full-length enriched library, clone:C130019P13 product:unclassifiable, full insert sequence.	mRNAlike lncRNA	1	intronic
8028701	1.015	0.10663	chr19	50614296	50615375	-	n291203	AK017078	Mus musculus adult male testis cDNA, RIKEN full-length enriched library, clone:4933436E20 product:unclassifiable, full insert sequence.	mRNAlike lncRNA	1	intronic
8013067	1.012	0.18725	chr7	107413053	107414071	+	n415373	NR_033563.1		lncRNA	1	intronic
8000795	1.011	0.00728	chr5	97624604	97636983	+	n279866	AK080443	Mus musculus 7 days neonate cerebellum cDNA, RIKEN full-length enriched library, clone:A730014I20 product:unclassifiable, full insert sequence.	mRNAlike lncRNA	2	intergenic
8024524	1.011	0.08628	chr8	97973532	97974764	-	n297341	AK004115	Mus musculus 18-day embryo whole body cDNA, RIKEN full-length enriched library, clone:1110035J23 product:unclassifiable, full insert sequence.	mRNAlike lncRNA	1	intronic
8013244	1.01	0.12562	chr3	113332772	113339377	+	n295593,n290664,n343864	AK017534,AK009169	Mus musculus 8 days embryo whole body cDNA, RIKEN full-length enriched library, clone:5730409K11 product:unclassifiable, full insert sequence.,Mus musculus adult male tongue cDNA, RIKEN full-length enriched library, clone:2310005E23 product:unclassifiable, full insert sequence.,	mRNAlike lncRNA,Non-protein coding transcript	3	antisense(intronic), antisense(exonic), close
8010229	1.009	0.02633	chr18	21125160	21126252	+	n281897	AK079772	Mus musculus 0 day neonate thymus cDNA, RIKEN full-length enriched library, clone:A430063G02 product:unclassifiable, full insert sequence.	mRNAlike lncRNA	2	intronic
8009575	1.008	0.01692	chr19	36674855	36676662	+	n282971	AK038875	Mus musculus adult male hypothalamus cDNA, RIKEN full-length enriched library, clone:A230070L20 product:unclassifiable, full insert sequence.	mRNAlike lncRNA	2	intronic
8002829	1.007	0.04543	chr15	26626184	26628300	-	n285844	AK035127	Mus musculus 12 days embryo embryonic body between diaphragm region and neck cDNA, RIKEN full-length enriched library, clone:9430091N11 product:unclassifiable, full insert sequence.	mRNAlike lncRNA	2	intronic
8014150	1.007	0.05038	chr5	136742283	136743486	-	n270969	AK052334	Mus musculus 13 days embryo heart cDNA, RIKEN full-length enriched library, clone:D330030A04 product:unclassifiable, full insert sequence.	mRNAlike lncRNA	2	intronic
8000615	1.006	0.02821	chr9	65660344	65661816	-	n277882	AK045262	Mus musculus 9.5 days embryo parthenogenote cDNA, RIKEN full-length enriched library, clone:B130052O06 product:unclassifiable, full insert sequence.	mRNAlike lncRNA	1	intronic
8013959	1.005	0.08245	chr3	105528818	105530065	-	n277088	AK046358	Mus musculus adult male corpora quadrigemina cDNA, RIKEN full-length enriched library, clone:B230374P19 product:unclassifiable, full insert sequence.	mRNAlike lncRNA	2	extension
8001984	1.004	0.03926	chr16	38548101	38550304	-	n274194	AK082556	Mus musculus 0 day neonate cerebellum cDNA, RIKEN full-length enriched library, clone:C230063G23 product:inferred: x 010 protein {Homo sapiens}, full insert sequence.	mRNAlike lncRNA	1	sense
8003536	1.003	0.11475	chr5	109073839	109074115	+	n297607	AK003015	Mus musculus adult male brain cDNA, RIKEN full-length enriched library, clone:0710007G10 product:unclassifiable, full insert sequence.	mRNAlike lncRNA	1	intronic
8000774	1.001	0.05469	chr1	178764754	178766264	-	n287065	AK033703	Mus musculus adult male cecum cDNA, RIKEN full-length enriched library, clone:9130226K06 product:high mobility group AT-hook 2, pseudogene 1, full insert sequence.	mRNAlike lncRNA	1	antisense(intronic)
8019214	0.999	0.08743	chr17	87441241	87445520	-	n343572	-		Non-protein coding transcript	1	intergenic
8020359	0.998	0.09655	chr2	15452739	15454481	+	n266918	AK154159	Mus musculus NOD-derived CD11c +ve dendritic cells cDNA, RIKEN full-length enriched library, clone:F630005E13 product:unclassifiable, full insert sequence.	mRNAlike lncRNA	2	intergenic
8025013	0.996	0.01541	chr6	125426066	125428773	-	n283475	AK038228	Mus musculus 16 days neonate thymus cDNA, RIKEN full-length enriched library, clone:A130088F22 product:unclassifiable, full insert sequence.	mRNAlike lncRNA	1	intronic
8005362	0.996	0.01965	chr1	162214010	162217656	-	n275113	AK048378	Mus musculus 16 days embryo head cDNA, RIKEN full-length enriched library, clone:C130054A16 product:unclassifiable, full insert sequence.	mRNAlike lncRNA	1	intronic
8018741	0.994	0.01779	chr4	3482228	3483372	-	n277727	AK020978	Mus musculus adult male corpora quadrigemina cDNA, RIKEN full-length enriched library, clone:B230117O15 product:unclassifiable, full insert sequence.	mRNAlike lncRNA	2	intronic
8028374	0.993	0.0129	chrX	72636768	72639347	-	n285271	AK079305	Mus musculus adult male urinary bladder cDNA, RIKEN full-length enriched library, clone:9530098D16 product:unclassifiable, full insert sequence.	mRNAlike lncRNA	1	antisense(intronic)
8018922	0.99	0.00329	chr9	75377526	75407464	-	n273540	AK082971	Mus musculus 12 days embryo spinal cord cDNA, RIKEN full-length enriched library, clone:C530026E11 product:tropomodulin 3, full insert sequence.	mRNAlike lncRNA	1	sense
8023592	0.99	0.05879	chr14	125129541	125142019	-	n293084	AK015089	Mus musculus adult male testis cDNA, RIKEN full-length enriched library, clone:4930404O17 product:unclassifiable, full insert sequence.	mRNAlike lncRNA	2	intergenic
8028912	0.988	0.02006	chr17	71943120	71944864	-	n280603	AK041616	Mus musculus 3 days neonate thymus cDNA, RIKEN full-length enriched library, clone:A630024P14 product:unclassifiable, full insert sequence.	mRNAlike lncRNA	1	intergenic
8024566	0.988	0.02675	chrX	93291435	93347298	+	n268784	AK087001	Mus musculus 0 day neonate lung cDNA, RIKEN full-length enriched library, clone:E030019E14 product:moesin, full insert sequence.	mRNAlike lncRNA	1	sense
8022364	0.988	0.03089	chr1	64154154	64157006	-	n281460	AK040579	Mus musculus 0 day neonate thymus cDNA, RIKEN full-length enriched library, clone:A430107H08 product:unclassifiable, full insert sequence.	mRNAlike lncRNA	2	intronic
8011336	0.987	0.00414	chr6	13039728	13042270	+	n289137	AK032313	Mus musculus adult male olfactory brain cDNA, RIKEN full-length enriched library, clone:6430518M22 product:unclassifiable, full insert sequence.	mRNAlike lncRNA	2	extension
8027609	0.986	0.05446	chr8	74728233	74736736	-	n273187	AK050094	Mus musculus adult male liver tumor cDNA, RIKEN full-length enriched library, clone:C730014M21 product:KIP3 homolog [Homo sapiens], full insert sequence.	mRNAlike lncRNA	1	sense
8028177	0.985	0.0056	chr2	178239491	178240515	-	n266775	AK155005	Mus musculus NOD-derived CD11c +ve dendritic cells cDNA, RIKEN full-length enriched library, clone:F630115J17 product:unclassifiable, full insert sequence.	mRNAlike lncRNA	1	intergenic
8008466	0.983	0.19657	chr14	28244529	28246374	-	n276842	AK140385	Mus musculus 4 days neonate thymus cDNA, RIKEN full-length enriched library, clone:B630008D24 product:unclassifiable, full insert sequence.	mRNAlike lncRNA	1	antisense(intronic)
8009878	0.982	0.07891	chrX	103241210	103243530	+	n288658	AK032816	Mus musculus 12 days embryo male wolffian duct includes surrounding region cDNA, RIKEN full-length enriched library, clone:6720457F21 product:unclassifiable, full insert sequence.	mRNAlike lncRNA	2	intronic
8016448	0.978	0.01948	chr2	31905605	31919684	-	n280663	AK041512	Mus musculus 3 days neonate thymus cDNA, RIKEN full-length enriched library, clone:A630018D16 product:unclassifiable, full insert sequence.	mRNAlike lncRNA	1	sense
8006272	0.978	0.32047	chr15	82124621	82125002	+	n294217	AK019418	Mus musculus 13 days embryo head cDNA, RIKEN full-length enriched library, clone:3110018K01 product:unclassifiable, full insert sequence.	mRNAlike lncRNA	1	sense
8017961	0.976	0.02684	chr8	42419439	42421311	-	n286658	AK033981	Mus musculus adult male diencephalon cDNA, RIKEN full-length enriched library, clone:9330131P16 product:unclassifiable, full insert sequence.	mRNAlike lncRNA	1	antisense(exonic)
8017689	0.974	0.06288	chr15	76914827	76926744	+	n291302,n296224	AK016913,AK007154	Mus musculus adult male testis cDNA, RIKEN full-length enriched library, clone:4933425G21 product:unclassifiable, full insert sequence.,Mus musculus adult male testis cDNA, RIKEN full-length enriched library, clone:1700109K24 product:unclassifiable, full insert sequence.	mRNAlike lncRNA	4	antisense(intronic)
8029359	0.974	0.17086	chr5	130440235	130442096	+	n275135	AK048351	Mus musculus 16 days embryo head cDNA, RIKEN full-length enriched library, clone:C130052A11 product:unclassifiable, full insert sequence.	mRNAlike lncRNA	1	intronic
8028226	0.973	0.01664	chrX	82819820	82823149	+	n266836	AK154640	Mus musculus NOD-derived CD11c +ve dendritic cells cDNA, RIKEN full-length enriched library, clone:F630101N10 product:unclassifiable, full insert sequence.	mRNAlike lncRNA	1	intronic
8027143	0.972	0.00313	chr17	87507197	87522330	+	n275153	AK048342	Mus musculus 16 days embryo head cDNA, RIKEN full-length enriched library, clone:C130050G08 product:unclassifiable, full insert sequence.	mRNAlike lncRNA	2	sense
8022754	0.971	0.13808	chr1	121527320	121528246	-	n281150	AK080023	Mus musculus adult male aorta and vein cDNA, RIKEN full-length enriched library, clone:A530048L22 product:unclassifiable, full insert sequence.	mRNAlike lncRNA	1	intronic
8006645	0.969	0.02296	chr14	60848779	60850722	-	n281231	AK040858	Mus musculus adult male aorta and vein cDNA, RIKEN full-length enriched library, clone:A530031F03 product:unclassifiable, full insert sequence.	mRNAlike lncRNA	1	intronic
8021932	0.969	0.04789	chr7	25874339	25874926	-	n288015	AK149231	Mus musculus 2 days neonate sympathetic ganglion cDNA, RIKEN full-length enriched library, clone:7120496J02 product:unclassifiable, full insert sequence.	mRNAlike lncRNA	1	intergenic
8011011	0.969	0.07154	chr14	50299847	50301899	-	n267830	AK087604	Mus musculus 2 days pregnant adult female oviduct cDNA, RIKEN full-length enriched library, clone:E230023M02 product:unclassifiable, full insert sequence.	mRNAlike lncRNA	1	sense
8018687	0.969	0.2303	chr14	79123673	79124135	-	n295113	AK011567	Mus musculus 10 days embryo whole body cDNA, RIKEN full-length enriched library, clone:2610027H17 product:unclassifiable, full insert sequence.	mRNAlike lncRNA	1	intronic
8023955	0.968	0.03493	chrX	57343640	57345710	-	n277560	AK045644	Mus musculus adult male corpora quadrigemina cDNA, RIKEN full-length enriched library, clone:B230217P05 product:unclassifiable, full insert sequence.	mRNAlike lncRNA	1	intronic
8007686	0.967	0.01431	chr11	86050093	86052929	+	n284134	AK037527	Mus musculus 16 days neonate thymus cDNA, RIKEN full-length enriched library, clone:A130023J02 product:unclassifiable, full insert sequence.	mRNAlike lncRNA	2	antisense(exonic)
8010030	0.967	0.02403	chr19	8971137	8972413	-	n265143	AK158059	Mus musculus adult inner ear cDNA, RIKEN full-length enriched library, clone:F930023E18 product:unclassifiable, full insert sequence.	mRNAlike lncRNA	1	antisense(exonic)
8013831	0.966	0.01389	chr8	119247092	119252066	-	n285589,n291223	AK079212,AK133444	Mus musculus adult male urinary bladder cDNA, RIKEN full-length enriched library, clone:9530035F04 product:unclassifiable, full insert sequence.,Mus musculus adult male testis cDNA, RIKEN full-length enriched library, clone:4933433J22 product:unclassifiable, full insert sequence.	mRNAlike lncRNA	3	intronic
8022842	0.966	0.07314	chr14	100494371	100496513	-	n288206	AK148817	Mus musculus 2 days neonate sympathetic ganglion cDNA, RIKEN full-length enriched library, clone:7120451D16 product:unclassifiable, full insert sequence.	mRNAlike lncRNA	1	intronic
8029174	0.966	0.2219	chr8	109836576	109837937	+	n297344	AK004108	Mus musculus 18-day embryo whole body cDNA, RIKEN full-length enriched library, clone:1110035E04 product:unclassifiable, full insert sequence.	mRNAlike lncRNA	1	intronic
8020732	0.965	0.01184	chr5	145528600	145529560	-	n264807	AK090145	Mus musculus 15 days embryo brain cDNA, RIKEN full-length enriched library, clone:G630005I24 product:unclassifiable, full insert sequence.	mRNAlike lncRNA	1	antisense(exonic)
8027868	0.965	0.16579	chr2	60747390	60748049	-	n266679	AK155449	Mus musculus NOD-derived CD11c +ve dendritic cells cDNA, RIKEN full-length enriched library, clone:F630228L11 product:unclassifiable, full insert sequence.	mRNAlike lncRNA	1	intronic
8021275	0.963	0.01086	chr18	72494908	72498301	-	n275518	AK047911	Mus musculus 16 days embryo head cDNA, RIKEN full-length enriched library, clone:C130021F02 product:unclassifiable, full insert sequence.	mRNAlike lncRNA	2	intronic
8010046	0.961	0.00586	chr17	21706269	21720046	+	n273082,n267791	AK143275,AK050382	Mus musculus 2 days pregnant adult female oviduct cDNA, RIKEN full-length enriched library, clone:E230028D11 product:unclassifiable, full insert sequence.,Mus musculus adult male liver tumor cDNA, RIKEN full-length enriched library, clone:C730042C18 product:unclassifiable, full insert sequence.	mRNAlike lncRNA	2	intronic, sense
8006346	0.961	0.02588	chr12	101862994	101865003	-	n284247	AK037395	Mus musculus 16 days neonate thymus cDNA, RIKEN full-length enriched library, clone:A130014E02 product:unclassifiable, full insert sequence.	mRNAlike lncRNA	1	intronic
8020892	0.959	0.04919	chr2	9986163	9987775	-	n282388	AK138589	Mus musculus adult male spinal cord cDNA, RIKEN full-length enriched library, clone:A330071J19 product:unclassifiable, full insert sequence.	mRNAlike lncRNA	1	intronic
8024532	0.959	0.23207	chr17	93437832	93438963	+	n291765	AK133136	Mus musculus adult male testis cDNA, RIKEN full-length enriched library, clone:4930593C20 product:unclassifiable, full insert sequence.	mRNAlike lncRNA	1	intergenic
8029610	0.957	0.00377	chr7	111681472	111683875	-	n415457	NR_033673.1		lncRNA	2	intergenic
8017638	0.957	0.03114	chr6	134491136	134491732	-	n275888	AK021086	Mus musculus adult male corpus striatum cDNA, RIKEN full-length enriched library, clone:C030016K15 product:unclassifiable, full insert sequence.	mRNAlike lncRNA	1	sense
8018092	0.957	0.0969	chr2	25155807	25156125	-	n294504	AK019326	Mus musculus adult male hippocampus cDNA, RIKEN full-length enriched library, clone:2900034K13 product:unclassifiable, full insert sequence.	mRNAlike lncRNA	1	intronic
8025143	0.957	0.30112	chr1	142010246	142013095	-	n266089	AK089751	Mus musculus activated spleen cDNA, RIKEN full-length enriched library, clone:F830014O18 product:unclassifiable, full insert sequence.	mRNAlike lncRNA	1	intronic
8023622	0.955	0.33402	chr8	124861435	124861761	+	n279539	AK043082	Mus musculus 7 days neonate cerebellum cDNA, RIKEN full-length enriched library, clone:A730054H03 product:unclassifiable, full insert sequence.	mRNAlike lncRNA	1	intronic
8026814	0.954	0.31468	chr3	141129055	141136413	-	n413295	-		lncRNA	1	antisense(intronic)
8017364	0.95	0.02086	chr19	27484219	27488062	-	n267413	AK087957	Mus musculus 2 days neonate thymus thymic cells cDNA, RIKEN full-length enriched library, clone:E430001I07 product:inferred: DNA segment, Chr 19, Brigham and Women's Genetics 1357 expressed, full insert sequence.	mRNAlike lncRNA	1	intronic
8024615	0.95	0.03378	chr1	123603091	123603840	+	n280728	AK041438	Mus musculus 3 days neonate thymus cDNA, RIKEN full-length enriched library, clone:A630008P17 product:unclassifiable, full insert sequence.	mRNAlike lncRNA	1	intergenic
8027252	0.95	0.17816	chr11	58015916	58018276	+	n270682	AK052469	Mus musculus 13 days embryo lung cDNA, RIKEN full-length enriched library, clone:D430030N05 product:unclassifiable, full insert sequence.	mRNAlike lncRNA	1	intronic
8011637	0.949	0.015	chr13	83863046	83869187	-	n285064	AK036048	Mus musculus 16 days neonate cerebellum cDNA, RIKEN full-length enriched library, clone:9630030F12 product:unclassifiable, full insert sequence.	mRNAlike lncRNA	1	intergenic
8016414	0.949	0.01817	chr8	48072297	48178602	+	n283292,n285008	AK038460,AK079352	Mus musculus adult male hypothalamus cDNA, RIKEN full-length enriched library, clone:A230015J23 product:CDNA FLJ32808 FIS, CLONE TESTI2002707, WEAKLY SIMILAR TO PLASMA-CELL MEMBRANE GLYCOPROTEIN PC-1 homolog [Homo sapiens], full insert sequence.,Mus musculus 16 days neonate cerebellum cDNA, RIKEN full-length enriched library, clone:9630038I02 product:weakly similar to CDNA FLJ32808 FIS, CLONE TES…	mRNAlike lncRNA	1	sense
8003606	0.948	0.14266	chr13	43290617	43295207	-	n276459,n285042,n273205	AK050062,AK047231,AK036079	Mus musculus adult male liver tumor cDNA, RIKEN full-length enriched library, clone:C730009F09 product:unclassifiable, full insert sequence.,Mus musculus 10 days neonate cerebellum cDNA, RIKEN full-length enriched library, clone:B930037N08 product:novel brain/T-cell EST, full insert sequence.,Mus musculus 16 days neonate cerebellum cDNA, RIKEN full-length enriched library, clone:9630032O13 produc…	mRNAlike lncRNA	1	sense
8003180	0.946	0.1129	chrX	12709456	12710908	+	n269741	AK085979	Mus musculus 16 days neonate heart cDNA, RIKEN full-length enriched library, clone:D830037G10 product:unclassifiable, full insert sequence.	mRNAlike lncRNA	1	sense
8017805	0.946	0.30539	chr8	113810511	113811667	-	n287334	AK018468	Mus musculus 16 days embryo lung cDNA, RIKEN full-length enriched library, clone:8430437B07 product:ring finger protein 39, full insert sequence.	mRNAlike lncRNA	1	intronic
8017749	0.944	0.09982	chr11	82811377	82812503	-	n290325	AK134114	Mus musculus adult male thymus cDNA, RIKEN full-length enriched library, clone:5830442L21 product:unclassifiable, full insert sequence.	mRNAlike lncRNA	1	intergenic
8005047	0.944	0.10754	chr9	122260849	122268397	+	n295918	AK008046	Mus musculus adult male small intestine cDNA, RIKEN full-length enriched library, clone:2010002J10 product:unclassifiable, full insert sequence.	mRNAlike lncRNA	1	sense
8000938	0.941	0.05651	chr3	7528806	7530920	+	n288091	AK149052	Mus musculus 2 days neonate sympathetic ganglion cDNA, RIKEN full-length enriched library, clone:7120479I16 product:unclassifiable, full insert sequence.	mRNAlike lncRNA	1	intronic
8022693	0.941	0.06666	chr3	107677712	107678398	+	n292078	AK016118	Mus musculus adult male testis cDNA, RIKEN full-length enriched library, clone:4930554G22 product:unclassifiable, full insert sequence.	mRNAlike lncRNA	1	intergenic
8012291	0.938	0.13106	chr1	89350281	89352509	+	n287162	AK018612	Mus musculus adult male cecum cDNA, RIKEN full-length enriched library, clone:9130011L11 product:unclassifiable, full insert sequence.	mRNAlike lncRNA	1	intergenic
8027986	0.938	0.14583	chrX	74889710	74890596	+	n272377	AK083788	Mus musculus 12 days embryo spinal ganglion cDNA, RIKEN full-length enriched library, clone:D130009A12 product:unclassifiable, full insert sequence.	mRNAlike lncRNA	1	intronic
8001241	0.937	0.06833	chr1	15354382	15355582	+	n272360	AK051181	Mus musculus 12 days embryo spinal ganglion cDNA, RIKEN full-length enriched library, clone:D130012F21 product:unclassifiable, full insert sequence.	mRNAlike lncRNA	1	intronic
8008124	0.937	0.06978	chr12	112951020	112953779	+	n276540	AK047131	Mus musculus 10 days neonate cerebellum cDNA, RIKEN full-length enriched library, clone:B930025E15 product:unclassifiable, full insert sequence.	mRNAlike lncRNA	1	intronic
8013581	0.935	0.00988	chr1	134914277	134921915	-	n293937	AK028493	Mus musculus 0 day neonate skin cDNA, RIKEN full-length enriched library, clone:4631439I16 product:transformed mouse 3T3 cell double minute 4, full insert sequence.	mRNAlike lncRNA	1	sense
8002996	0.935	0.04728	chr7	116940303	116941417	-	n279303	AK043317	Mus musculus 7 days neonate cerebellum cDNA, RIKEN full-length enriched library, clone:A730084J16 product:unclassifiable, full insert sequence.	mRNAlike lncRNA	2	extension
8018546	0.935	0.06967	chr10	42124631	42126925	+	n265539	AK157110	Mus musculus activated spleen cDNA, RIKEN full-length enriched library, clone:F830201O03 product:unclassifiable, full insert sequence.	mRNAlike lncRNA	1	antisense(intronic)
8022436	0.934	0.04644	chr1	80635298	80637526	-	n281315	AK040755	Mus musculus adult male aorta and vein cDNA, RIKEN full-length enriched library, clone:A530023D22 product:unclassifiable, full insert sequence.	mRNAlike lncRNA	1	intronic
8010571	0.933	0.03034	chr1	97520201	97521940	-	n280902	AK041149	Mus musculus adult male aorta and vein cDNA, RIKEN full-length enriched library, clone:A530085N21 product:unclassifiable, full insert sequence.	mRNAlike lncRNA	1	intronic
8028869	0.933	0.0535	chr13	95830776	95833391	+	n287940	AK078653	Mus musculus adult male adrenal gland cDNA, RIKEN full-length enriched library, clone:7330438C15 product:unclassifiable, full insert sequence.	mRNAlike lncRNA	2	antisense(intronic)
8016326	0.931	0.00589	chr13	113868313	113869355	-	n291981,n292397	AK016211,AK015807	Mus musculus adult male testis cDNA, RIKEN full-length enriched library, clone:4930563N14 product:unclassifiable, full insert sequence.,Mus musculus adult male testis cDNA, RIKEN full-length enriched library, clone:4930516M05 product:unclassifiable, full insert sequence.	mRNAlike lncRNA	1	antisense(intronic)
8026971	0.931	0.07351	chr2	69845455	69847601	+	n271049	AK052285	Mus musculus 13 days embryo heart cDNA, RIKEN full-length enriched library, clone:D330020N22 product:unclassifiable, full insert sequence.	mRNAlike lncRNA	1	intronic
8012489	0.931	0.07861	chr13	101399470	101402330	-	n289928	AK134329	Mus musculus 13 days embryo male testis cDNA, RIKEN full-length enriched library, clone:6030426A08 product:unclassifiable, full insert sequence.	mRNAlike lncRNA	1	sense
8005011	0.929	0.07789	chr6	88303139	88303600	-	n288401	AK033023	Mus musculus 11 days embryo gonad cDNA, RIKEN full-length enriched library, clone:7030403P19 product:unclassifiable, full insert sequence.	mRNAlike lncRNA	1	intronic
8017850	0.928	0.02559	chr1	66821935	66826681	+	n284799	AK137498	Mus musculus adult male bone cDNA, RIKEN full-length enriched library, clone:9830116A05 product:unclassifiable, full insert sequence.	mRNAlike lncRNA	1	antisense(intronic)
8017071	0.928	0.05608	chr9	81922186	81922790	+	n264558	AK144738	Mus musculus lung RCB-0558 LLC cDNA, RIKEN full-length enriched library, clone:G730028I12 product:unclassifiable, full insert sequence.	mRNAlike lncRNA	1	intronic
8022860	0.928	0.06909	chr15	41030866	41032417	-	n266084	AK156293	Mus musculus activated spleen cDNA, RIKEN full-length enriched library, clone:F830015E13 product:unclassifiable, full insert sequence.	mRNAlike lncRNA	1	intergenic
8011639	0.927	0.08208	chr6	72809075	72810062	-	n281618	AK040417	Mus musculus 0 day neonate thymus cDNA, RIKEN full-length enriched library, clone:A430092L14 product:unclassifiable, full insert sequence.	mRNAlike lncRNA	1	intronic
8002309	0.927	0.18796	chr5	82124301	82126229	+	n268990	AK086770	Mus musculus 15 days embryo head cDNA, RIKEN full-length enriched library, clone:D930050H18 product:unclassifiable, full insert sequence.	mRNAlike lncRNA	2	intronic
8021659	0.925	0.02995	chr16	89908487	90144059	-	n278818	AK043966	Mus musculus 10 days neonate cortex cDNA, RIKEN full-length enriched library, clone:A830061B02 product:T-cell lymphoma invasion and metastasis 1, full insert sequence.	mRNAlike lncRNA	1	sense
8024526	0.925	0.03033	chr8	84446407	84450081	+	n280825	AK041259	Mus musculus adult male aorta and vein cDNA, RIKEN full-length enriched library, clone:A530095B09 product:unclassifiable, full insert sequence.	mRNAlike lncRNA	2	intronic
8005645	0.924	0.05016	chr11	120352792	120355036	-	n412898	-		lncRNA	1	antisense(intronic)
8004992	0.921	0.027	chr9	59334559	59337666	+	n290936	AK077336	Mus musculus adult male pituitary gland cDNA, RIKEN full-length enriched library, clone:5330428J21 product:unclassifiable, full insert sequence.	mRNAlike lncRNA	2	close
8006494	0.92	0.0182	chr5	151445762	151447234	+	n265553	AK157091	Mus musculus activated spleen cDNA, RIKEN full-length enriched library, clone:F830201E11 product:unclassifiable, full insert sequence.	mRNAlike lncRNA	2	antisense(exonic)
8026051	0.92	0.14278	chr10	81589420	81591032	-	n293289	AK014826	Mus musculus adult male testis cDNA, RIKEN full-length enriched library, clone:4921506L19 product:unclassifiable, full insert sequence.	mRNAlike lncRNA	1	intergenic
8029368	0.92	0.16552	chr4	154783298	154790098	+	n295869	AK008257	Mus musculus adult male small intestine cDNA, RIKEN full-length enriched library, clone:2010015L04 product:unclassifiable, full insert sequence.	mRNAlike lncRNA	1	sense
8021439	0.919	0.27004	chr5	109975335	109983182	-	n343984	-		lincRNA	1	extension
8018873	0.918	0.03694	chr2	144410254	144413135	+	n268353	AK053381	Mus musculus 0 day neonate eyeball cDNA, RIKEN full-length enriched library, clone:E130013C09 product:SEC23B (S. cerevisiae), full insert sequence.	mRNAlike lncRNA	2	intronic
8022004	0.918	0.10383	chr8	81035998	81037226	+	n266351	AK156009	Mus musculus activated spleen cDNA, RIKEN full-length enriched library, clone:F830003O21 product:unclassifiable, full insert sequence.	mRNAlike lncRNA	1	intronic
8024596	0.917	0.06933	chr10	76056853	76057862	-	n270026	AK052811	Mus musculus 10 days lactation, adult female mammary gland cDNA, RIKEN full-length enriched library, clone:D730024B11 product:unclassifiable, full insert sequence.	mRNAlike lncRNA	1	extension
8005430	0.917	0.08382	chr1	138059865	138061407	+	n267192	AK088924	Mus musculus 2 days neonate thymus thymic cells cDNA, RIKEN full-length enriched library, clone:E430031K19 product:unclassifiable, full insert sequence.	mRNAlike lncRNA	1	sense
8027777	0.917	0.13054	chr13	29107324	29107990	+	n275778	AK021134	Mus musculus adult male corpus striatum cDNA, RIKEN full-length enriched library, clone:C030039E19 product:unclassifiable, full insert sequence.	mRNAlike lncRNA	1	intergenic
8023663	0.915	0.1306	chr17	15344565	15346353	+	n292848	AK015295	Mus musculus adult male testis cDNA, RIKEN full-length enriched library, clone:4930432N10 product:unclassifiable, full insert sequence.	mRNAlike lncRNA	1	intergenic
8008516	0.914	0.01791	chr6	99036929	99038864	-	n288345	AK148558	Mus musculus 2 days neonate sympathetic ganglion cDNA, RIKEN full-length enriched library, clone:7120405C07 product:unclassifiable, full insert sequence.	mRNAlike lncRNA	2	intronic
8019384	0.914	0.0255	chr17	23837154	23838172	+	n271952	AK051716	Mus musculus 12 days embryo spinal ganglion cDNA, RIKEN full-length enriched library, clone:D130067I22 product:unclassifiable, full insert sequence.	mRNAlike lncRNA	1	intergenic
8013934	0.914	0.05051	chr6	3238518	3267019	+	n281055	AK080102	Mus musculus adult male aorta and vein cDNA, RIKEN full-length enriched library, clone:A530061C19 product:unclassifiable, full insert sequence.	mRNAlike lncRNA	1	intergenic
8022680	0.914	0.08992	chr11	63512807	63513786	-	n273228	AK149386	Mus musculus adult male liver tumor cDNA, RIKEN full-length enriched library, clone:C730003P13 product:unclassifiable, full insert sequence.	mRNAlike lncRNA	1	intergenic
8012050	0.914	0.09398	chr6	38560048	38560964	+	n286611	AK020372	Mus musculus adult male diencephalon cDNA, RIKEN full-length enriched library, clone:9330153N18 product:unclassifiable, full insert sequence.	mRNAlike lncRNA	1	extension
8008370	0.913	0.01754	chr13	36202443	36205694	-	n285771,n283449	AK038256,AK035213	Mus musculus 16 days neonate thymus cDNA, RIKEN full-length enriched library, clone:A130090J11 product:unclassifiable, full insert sequence.,Mus musculus adult male urinary bladder cDNA, RIKEN full-length enriched library, clone:9530001P21 product:unclassifiable, full insert sequence.	mRNAlike lncRNA	3	intronic
8000659	0.913	0.06863	chr15	73448532	73449479	-	n265842	AK172063	Mus musculus activated spleen cDNA, RIKEN full-length enriched library, clone:F830034B19 product:unclassifiable, full insert sequence.	mRNAlike lncRNA	1	intronic
8002537	0.912	0.02657	chr4	11159714	11163115	-	n284927	AK036255	Mus musculus 16 days neonate cerebellum cDNA, RIKEN full-length enriched library, clone:9630048M02 product:unclassifiable, full insert sequence.	mRNAlike lncRNA	2	sense
8006563	0.911	0.13562	chr3	129004806	129006028	-	n268535	AK087304	Mus musculus 0 day neonate lung cDNA, RIKEN full-length enriched library, clone:E030042P07 product:unclassifiable, full insert sequence.	mRNAlike lncRNA	1	intronic
8015981	0.91	0.01447	chr19	26695239	26697900	-	n292137	AK076909	Mus musculus adult male testis cDNA, RIKEN full-length enriched library, clone:4930548A09 product:unclassifiable, full insert sequence.	mRNAlike lncRNA	3	antisense(intronic)
8029555	0.91	0.04536	chr14	31943045	31944939	-	n276572	AK047101	Mus musculus 10 days neonate cerebellum cDNA, RIKEN full-length enriched library, clone:B930019K04 product:unclassifiable, full insert sequence.	mRNAlike lncRNA	1	extension
8005413	0.91	0.1422	chr16	81312198	81313132	+	n279248	AK043378	Mus musculus 7 days neonate cerebellum cDNA, RIKEN full-length enriched library, clone:A730089O22 product:unclassifiable, full insert sequence.	mRNAlike lncRNA	1	intronic
8019025	0.91	0.19273	chr10	126632304	126639699	+	n412151,n290539	AK077682	Mus musculus 8 days embryo whole body cDNA, RIKEN full-length enriched library, clone:5730520I11 product:unclassifiable, full insert sequence.,	mRNAlike lncRNA,lncRNA	1	antisense(exonic)
8025898	0.909	0.0115	chr7	66492198	66493345	-	n277123	AK046311	Mus musculus adult male corpora quadrigemina cDNA, RIKEN full-length enriched library, clone:B230368F23 product:unclassifiable, full insert sequence.	mRNAlike lncRNA	2	antisense(intronic)
8022377	0.909	0.07761	chr17	33769409	33770351	-	n279031	AK043667	Mus musculus 10 days neonate cortex cDNA, RIKEN full-length enriched library, clone:A830016N01 product:unclassifiable, full insert sequence.	mRNAlike lncRNA	1	bidirectional
8026052	0.908	0.17087	chr12	118997623	118998207	+	n289288	AK134824	Mus musculus adult male medulla oblongata cDNA, RIKEN full-length enriched library, clone:6330579D08 product:unclassifiable, full insert sequence.	mRNAlike lncRNA	1	intergenic
8002381	0.907	0.05233	chr18	58086858	58091338	+	n283981	AK037676	Mus musculus 16 days neonate thymus cDNA, RIKEN full-length enriched library, clone:A130036J24 product:unclassifiable, full insert sequence.	mRNAlike lncRNA	1	intronic
8010727	0.906	0.11148	chr17	14804125	14807873	-	n293373	AK076503	Mus musculus 0 day neonate head cDNA, RIKEN full-length enriched library, clone:4833431D14 product:thrombospondin 2, full insert sequence.	mRNAlike lncRNA	1	sense
8012041	0.906	0.11502	chr17	35399213	35400549	-	n290809	AK017289	Mus musculus 6 days neonate head cDNA, RIKEN full-length enriched library, clone:5430410E06 product:unclassifiable, full insert sequence.	mRNAlike lncRNA	1	antisense(exonic)
8016303	0.906	0.16961	chr9	6344740	6347111	+	n268365	AK053359	Mus musculus 0 day neonate eyeball cDNA, RIKEN full-length enriched library, clone:E130011N22 product:unclassifiable, full insert sequence.	mRNAlike lncRNA	2	intronic
8026691	0.905	0.02294	chr12	3803311	3806221	-	n417513,n293366	AK019520	Mus musculus 0 day neonate head cDNA, RIKEN full-length enriched library, clone:4833432E10 product:unclassifiable, full insert sequence.,	mRNAlike lncRNA,lncRNA	1	antisense(exonic), close
8010074	0.904	0.05601	chr5	101461569	101462271	-	n292755	AK019616	Mus musculus adult male testis cDNA, RIKEN full-length enriched library, clone:4930447E19 product:unclassifiable, full insert sequence.	mRNAlike lncRNA	1	intergenic
8025236	0.903	0.09517	chr12	99880434	99882263	+	n277067	AK046391	Mus musculus adult male corpora quadrigemina cDNA, RIKEN full-length enriched library, clone:B230379C01 product:unclassifiable, full insert sequence.	mRNAlike lncRNA	1	intronic
8005328	0.902	0.0199	chr14	119275103	119280082	+	n267010	AK143791	Mus musculus 6 days neonate spleen cDNA, RIKEN full-length enriched library, clone:F430109C07 product:unclassifiable, full insert sequence.	mRNAlike lncRNA	2	antisense(exonic)
8017623	0.901	0.00234	chr1	87704486	87707669	+	n266092	AK156286	Mus musculus activated spleen cDNA, RIKEN full-length enriched library, clone:F830014N24 product:unclassifiable, full insert sequence.	mRNAlike lncRNA	2	intronic
8012184	0.901	0.06726	chr10	120622085	120622567	-	n296279	AK131769	Mus musculus adult male testis cDNA, RIKEN full-length enriched library, clone:1700101N03 product:unclassifiable, full insert sequence.	mRNAlike lncRNA	1	intergenic
8009284	0.9	0.02255	chr2	6739737	6742040	-	n280521	AK041753	Mus musculus 3 days neonate thymus cDNA, RIKEN full-length enriched library, clone:A630035A22 product:unclassifiable, full insert sequence.	mRNAlike lncRNA	2	intronic
8002684	0.9	0.04086	chr9	95834363	95836138	-	n283554	AK038145	Mus musculus 16 days neonate thymus cDNA, RIKEN full-length enriched library, clone:A130081P13 product:unclassifiable, full insert sequence.	mRNAlike lncRNA	1	antisense(intronic)
8001747	0.899	0.02274	chr2	96522205	96524414	+	n269371	AK086349	Mus musculus 15 days embryo head cDNA, RIKEN full-length enriched library, clone:D930023G09 product:unclassifiable, full insert sequence.	mRNAlike lncRNA	2	intronic
8029790	0.899	0.0923	chr2	52958744	52959465	+	n289695	AK134454	Mus musculus 13 days embryo male testis cDNA, RIKEN full-length enriched library, clone:6030497N07 product:unclassifiable, full insert sequence.	mRNAlike lncRNA	2	intronic
8007336	0.896	0.038	chr1	129834957	129835459	-	n297040	AK005623	Mus musculus adult male testis cDNA, RIKEN full-length enriched library, clone:1700003B17 product:unclassifiable, full insert sequence.	mRNAlike lncRNA	1	antisense(intronic)
8013557	0.895	0.00171	chr6	57556504	57560882	+	n284207,n276897	AK046673,AK037442	Mus musculus 4 days neonate male adipose cDNA, RIKEN full-length enriched library, clone:B430306N11 product:unclassifiable, full insert sequence.,Mus musculus 16 days neonate thymus cDNA, RIKEN full-length enriched library, clone:A130019G07 product:unclassifiable, full insert sequence.	mRNAlike lncRNA	2	intronic, sense
8025349	0.894	0.08116	chr5	66355089	66356667	+	n290417	AK017927	Mus musculus adult male thymus cDNA, RIKEN full-length enriched library, clone:5830413G11 product:unclassifiable, full insert sequence.	mRNAlike lncRNA	1	intronic
8012782	0.894	0.20253	chr5	17827936	17830450	-	n281401	AK040642	Mus musculus adult male aorta and vein cDNA, RIKEN full-length enriched library, clone:A530002F24 product:unclassifiable, full insert sequence.	mRNAlike lncRNA	1	intronic
8025881	0.894	0.35279	chr17	88433545	88435283	-	n272916	AK083417	Mus musculus 9 days embryo whole body cDNA, RIKEN full-length enriched library, clone:D030004E14 product:unclassifiable, full insert sequence.	mRNAlike lncRNA	1	intronic
8025513	0.892	0.04259	chr10	68797903	68799006	-	n287438	AK136349	Mus musculus 15 days embryo embryonic body between diaphragm and neck cDNA, RIKEN full-length enriched library, clone:8130401D08 product:unclassifiable, full insert sequence.	mRNAlike lncRNA	1	extension
8022780	0.892	0.13366	chr10	114077229	114080932	-	n271429	AK051999	Mus musculus 12 days embryo eyeball cDNA, RIKEN full-length enriched library, clone:D230033G18 product:unclassifiable, full insert sequence.	mRNAlike lncRNA	2	intronic
8002711	0.891	0.25211	chr7	18981864	18986214	-	n277682	AK045488	Mus musculus adult male corpora quadrigemina cDNA, RIKEN full-length enriched library, clone:B230206N15 product:unclassifiable, full insert sequence.	mRNAlike lncRNA	1	intergenic
8002011	0.89	0.01463	chr8	98412066	98412755	+	n263721	AK008453	Mus musculus adult male small intestine cDNA, RIKEN full-length enriched library, clone:2010205E11 product:unclassifiable, full insert sequence.	mRNAlike lncRNA	1	antisense(intronic)
8028185	0.89	0.08419	chr4	26215140	28441993	-	n265538	AK157111	Mus musculus activated spleen cDNA, RIKEN full-length enriched library, clone:F830201O06 product:unclassifiable, full insert sequence.	mRNAlike lncRNA	1	intergenic
8027813	0.89	0.13296	chrX	61527684	61528382	-	n270540	AK052553	Mus musculus 13 days embryo stomach cDNA, RIKEN full-length enriched library, clone:D530001D20 product:unclassifiable, full insert sequence.	mRNAlike lncRNA	1	intronic
8020521	0.889	0.32665	chr2	73749833	73750511	-	n280850	AK080254	Mus musculus adult male aorta and vein cDNA, RIKEN full-length enriched library, clone:A530092K21 product:unclassifiable, full insert sequence.	mRNAlike lncRNA	1	extension
8029058	0.886	0.18657	chr11	107145877	107149666	-	n286372	AK034437	Mus musculus adult male diencephalon cDNA, RIKEN full-length enriched library, clone:9330190O21 product:unclassifiable, full insert sequence.	mRNAlike lncRNA	1	intronic
8011125	0.885	0.00774	chr6	89476832	89477449	-	n264027	AK158593	Mus musculus visual cortex cDNA, RIKEN full-length enriched library, clone:K230019K02 product:unclassifiable, full insert sequence.	mRNAlike lncRNA	1	intronic
8021569	0.884	0.14508	chr10	77447737	77450033	-	n276508	AK047168	Mus musculus 10 days neonate cerebellum cDNA, RIKEN full-length enriched library, clone:B930030P09 product:unclassifiable, full insert sequence.	mRNAlike lncRNA	1	sense
8013313	0.883	0.05995	chr14	98290679	98294393	-	n272331	AK083825	Mus musculus 12 days embryo spinal ganglion cDNA, RIKEN full-length enriched library, clone:D130016K05 product:unclassifiable, full insert sequence.	mRNAlike lncRNA	2	intronic
8000003	0.882	0.45081	chr14	51762547	51763794	-	n295947,n296021	AK007949,AK007631	Mus musculus 10 day old male pancreas cDNA, RIKEN full-length enriched library, clone:1810063P13 product:unclassifiable, full insert sequence.,Mus musculus 10 day old male pancreas cDNA, RIKEN full-length enriched library, clone:1810028F09 product:unclassifiable, full insert sequence.	mRNAlike lncRNA	2	intergenic, extension
8006415	0.881	0.13245	chr5	34993366	34995126	+	n292874	AK132833	Mus musculus adult male testis cDNA, RIKEN full-length enriched library, clone:4930430O21 product:unclassifiable, full insert sequence.	mRNAlike lncRNA	1	antisense(exonic)
8012403	0.88	0.01154	chr4	31932151	31934035	-	n289321	AK134795	Mus musculus adult male medulla oblongata cDNA, RIKEN full-length enriched library, clone:6330565G20 product:unclassifiable, full insert sequence.	mRNAlike lncRNA	1	intergenic
8022800	0.88	0.05551	chr19	12276848	12310346	-	n292670	AK015503	Mus musculus adult male testis cDNA, RIKEN full-length enriched library, clone:4930465C05 product:unclassifiable, full insert sequence.	mRNAlike lncRNA	3	intergenic
8015043	0.88	0.13976	chr10	9342744	9344647	-	n290451	AK017909	Mus musculus adult male thymus cDNA, RIKEN full-length enriched library, clone:5830408B19 product:unclassifiable, full insert sequence.	mRNAlike lncRNA	1	intergenic
8006775	0.879	0.0309	chr3	130991364	130992092	-	n281353	AK079937	Mus musculus adult male aorta and vein cDNA, RIKEN full-length enriched library, clone:A530016B22 product:unclassifiable, full insert sequence.	mRNAlike lncRNA	1	intergenic
8029450	0.879	0.19064	chrX	12277022	12277991	-	n273197	AK050070	Mus musculus adult male liver tumor cDNA, RIKEN full-length enriched library, clone:C730010D21 product:unclassifiable, full insert sequence.	mRNAlike lncRNA	1	intronic
8027739	0.878	0.0093	chr2	49570539	49571331	-	n282036	AK039973	Mus musculus 0 day neonate thymus cDNA, RIKEN full-length enriched library, clone:A430037J02 product:unclassifiable, full insert sequence.	mRNAlike lncRNA	1	antisense(intronic)
8021698	0.878	0.19457	chr6	12867524	12868467	-	n265866	AK156601	Mus musculus activated spleen cDNA, RIKEN full-length enriched library, clone:F830032D08 product:unclassifiable, full insert sequence.	mRNAlike lncRNA	1	intergenic
8002473	0.877	0.04322	chr1	179004614	179005915	-	n276489	AK047185	Mus musculus 10 days neonate cerebellum cDNA, RIKEN full-length enriched library, clone:B930032K05 product:unclassifiable, full insert sequence.	mRNAlike lncRNA	1	intronic
8024674	0.876	0.06963	chr1	57577674	57580486	-	n266355	AK156006	Mus musculus activated spleen cDNA, RIKEN full-length enriched library, clone:F830003M08 product:unclassifiable, full insert sequence.	mRNAlike lncRNA	1	intergenic
8003681	0.875	0.07924	chr3	103917961	103919618	-	n271977	AK051684	Mus musculus 12 days embryo spinal ganglion cDNA, RIKEN full-length enriched library, clone:D130065C08 product:unclassifiable, full insert sequence.	mRNAlike lncRNA	1	intronic
8014793	0.874	0.02767	chr13	51524001	51525251	-	n277705	AK045458	Mus musculus adult male corpora quadrigemina cDNA, RIKEN full-length enriched library, clone:B230204J04 product:unclassifiable, full insert sequence.	mRNAlike lncRNA	1	intergenic
8027674	0.874	0.05154	chr7	36950044	36951938	+	n288588	AK032924	Mus musculus 12 days embryo male wolffian duct includes surrounding region cDNA, RIKEN full-length enriched library, clone:6720473I03 product:unclassifiable, full insert sequence.	mRNAlike lncRNA	1	intergenic
8011751	0.873	0.09068	chr6	24055291	24058571	-	n276060	AK047580	Mus musculus 10 days neonate cerebellum cDNA, RIKEN full-length enriched library, clone:B930093I16 product:solute carrier family 13 (sodium/sulphate symporters), member 1, full insert sequence.	mRNAlike lncRNA	1	sense
8018913	0.873	0.11067	chr12	105990395	105990993	+	n289598	AK134511	Mus musculus 11 days embryo head cDNA, RIKEN full-length enriched library, clone:6230426M11 product:unclassifiable, full insert sequence.	mRNAlike lncRNA	1	close
8023936	0.872	0.00789	chr5	136089698	136093169	-	n268886	AK086891	Mus musculus 0 day neonate lung cDNA, RIKEN full-length enriched library, clone:E030009M04 product:unclassifiable, full insert sequence.	mRNAlike lncRNA	2	intergenic
8024888	0.872	0.01094	chr14	103486845	103490018	-	n276926	AK140344	Mus musculus 4 days neonate male adipose cDNA, RIKEN full-length enriched library, clone:B430213E01 product:unclassifiable, full insert sequence.	mRNAlike lncRNA	1	intronic
8015155	0.872	0.04286	chr10	75757986	75807977	-	n269793	AK052899	Mus musculus 16 days neonate heart cDNA, RIKEN full-length enriched library, clone:D830029B03 product:CDNA FLJ32176 FIS, CLONE PLACE6001281, WEAKLY SIMILAR TO PROBABLE ACYL-COA SYNTHETASE (EC 6.2.1.-) homolog [Homo sapiens], full insert sequence.	mRNAlike lncRNA	1	sense
8029720	0.872	0.28097	chr18	12184185	12186783	-	n285480	AK035503	Mus musculus adult male urinary bladder cDNA, RIKEN full-length enriched library, clone:9530057G15 product:unclassifiable, full insert sequence.	mRNAlike lncRNA	1	intronic
8027632	0.87	0.0385	chr6	71934925	71935200	+	n294352	AK013826	Mus musculus adult male hippocampus cDNA, RIKEN full-length enriched library, clone:2900087K15 product:unclassifiable, full insert sequence.	mRNAlike lncRNA	1	intergenic
8015006	0.87	0.0553	chr11	106634657	106645969	-	n414303	-		lncRNA	2	sense
8012785	0.869	0.02764	chr14	123318199	123382439	-	n274269,n284660	AK082450,AK036741	Mus musculus 0 day neonate cerebellum cDNA, RIKEN full-length enriched library, clone:C230052C03 product:hypothetical protein, full insert sequence.,Mus musculus adult male bone cDNA, RIKEN full-length enriched library, clone:9830169C22 product:hypothetical protein, full insert sequence.	mRNAlike lncRNA	3	sense
8028719	0.869	0.10484	chr3	51791552	51793769	-	n294312	AK132057	Mus musculus 12 days embryo head cDNA, RIKEN full-length enriched library, clone:3010019E17 product:unclassifiable, full insert sequence.	mRNAlike lncRNA	2	intronic
8007612	0.868	0.10041	chr1	23284671	23285852	+	n269994	AK142657	Mus musculus 10 days lactation, adult female mammary gland cDNA, RIKEN full-length enriched library, clone:D730035N20 product:unclassifiable, full insert sequence.	mRNAlike lncRNA	1	intergenic
8028302	0.868	0.16674	chr2	62431345	62435271	-	n269568	AK052986	Mus musculus 15 days embryo head cDNA, RIKEN full-length enriched library, clone:D930008J04 product:unclassifiable, full insert sequence.	mRNAlike lncRNA	1	sense
8021591	0.868	0.17539	chr1	18000546	18002026	-	n277621	AK045569	Mus musculus adult male corpora quadrigemina cDNA, RIKEN full-length enriched library, clone:B230211M23 product:unclassifiable, full insert sequence.	mRNAlike lncRNA	1	intergenic
8014763	0.867	0.02213	chr1	130040190	130042925	+	n267394	AK088072	Mus musculus 2 days neonate thymus thymic cells cDNA, RIKEN full-length enriched library, clone:E430003D23 product:unclassifiable, full insert sequence.	mRNAlike lncRNA	2	intronic
8018011	0.866	0.37226	chr13	51009339	51020506	-	n296572	AK006721	Mus musculus adult male testis cDNA, RIKEN full-length enriched library, clone:1700048B10 product:unclassifiable, full insert sequence.	mRNAlike lncRNA	1	intergenic
8009426	0.865	0.02142	chr2	179215473	179235634	+	n269609	AK052975	Mus musculus 15 days embryo head cDNA, RIKEN full-length enriched library, clone:D930007A06 product:unclassifiable, full insert sequence.	mRNAlike lncRNA	2	intronic
8014331	0.865	0.34006	chr6	99069905	99070888	-	n286822	AK079039	Mus musculus adult male epididymis cDNA, RIKEN full-length enriched library, clone:9230116G16 product:unclassifiable, full insert sequence.	mRNAlike lncRNA	1	intronic
8025362	0.863	0.079	chr13	3916556	3917424	-	n290507	AK077728	Mus musculus 8 days embryo whole body cDNA, RIKEN full-length enriched library, clone:5730557N15 product:neuroepithelial cell transforming gene 1, full insert sequence.	mRNAlike lncRNA	1	sense
8008381	0.863	0.14353	chr5	26418740	26421912	+	n289689	AK134457	Mus musculus 13 days embryo male testis cDNA, RIKEN full-length enriched library, clone:6030498J18 product:unclassifiable, full insert sequence.	mRNAlike lncRNA	1	intergenic
8009310	0.862	0.16255	chr6	107519624	107521200	+	n294773	AK012914	Mus musculus 10, 11 days embryo whole body cDNA, RIKEN full-length enriched library, clone:2810047E21 product:unclassifiable, full insert sequence.	mRNAlike lncRNA	1	sense
8007780	0.861	0.07392	chr9	103333109	103335317	+	n280157	AK042302	Mus musculus 3 days neonate thymus cDNA, RIKEN full-length enriched library, clone:A630080F24 product:unclassifiable, full insert sequence.	mRNAlike lncRNA	1	antisense(intronic)
8028271	0.861	0.09719	chr15	89026579	89028861	+	n290624	AK030731	Mus musculus 8 days embryo whole body cDNA, RIKEN full-length enriched library, clone:5730424H11 product:unclassifiable, full insert sequence.	mRNAlike lncRNA	2	antisense(intronic)
8027495	0.859	0.1114	chr4	135136959	135139933	+	n292147	AK132998	Mus musculus adult male testis cDNA, RIKEN full-length enriched library, clone:4930547D01 product:unclassifiable, full insert sequence.	mRNAlike lncRNA	1	intergenic
8022328	0.859	0.2092	chr9	109908477	109909417	+	n288975	AK135078	Mus musculus adult male olfactory brain cDNA, RIKEN full-length enriched library, clone:6430575B02 product:unclassifiable, full insert sequence.	mRNAlike lncRNA	1	intronic
8015066	0.858	0.04116	chr17	29230360	29231406	-	n296777	AK006261	Mus musculus adult male testis cDNA, RIKEN full-length enriched library, clone:1700023B13 product:unclassifiable, full insert sequence.	mRNAlike lncRNA	1	antisense(intronic)
8024776	0.856	0.0515	chrX	81113414	81114232	+	n267871	AK087589	Mus musculus 2 days pregnant adult female oviduct cDNA, RIKEN full-length enriched library, clone:E230017M13 product:unclassifiable, full insert sequence.	mRNAlike lncRNA	1	intronic
8021368	0.856	0.19833	chr17	28634287	28644351	-	n289906	AK077905	Mus musculus 13 days embryo male testis cDNA, RIKEN full-length enriched library, clone:6030432O06 product:unclassifiable, full insert sequence.	mRNAlike lncRNA	1	sense
8005514	0.855	0.03321	chr18	61748863	61749967	+	n294928,n290767,n294220	AK017353,AK019420,AK012299	Mus musculus 6 days neonate head cDNA, RIKEN full-length enriched library, clone:5430427P18 product:unclassifiable, full insert sequence.,Mus musculus 13 days embryo head cDNA, RIKEN full-length enriched library, clone:3110020K03 product:unclassifiable, full insert sequence.,Mus musculus 11 days embryo whole body cDNA, RIKEN full-length enriched library, clone:2700028N22 product:unclassifiable, f…	mRNAlike lncRNA	1	sense
8023347	0.854	0.06875	chr4	59736048	59739265	+	n284858	AK137437	Mus musculus 16 days neonate cerebellum cDNA, RIKEN full-length enriched library, clone:9630061A16 product:unclassifiable, full insert sequence.	mRNAlike lncRNA	2	intronic
8023965	0.854	0.09443	chr10	42481401	42483441	+	n264740	AK090248	Mus musculus 11 days embryo spinal cord cDNA, RIKEN full-length enriched library, clone:G630026F06 product:unclassifiable, full insert sequence.	mRNAlike lncRNA	1	sense
8009580	0.854	0.13918	chr10	69463470	69466902	+	n274740	AK048618	Mus musculus 16 days embryo head cDNA, RIKEN full-length enriched library, clone:C130088F04 product:ankyrin 3, epithelial, full insert sequence.	mRNAlike lncRNA	1	intronic
8017599	0.853	0.01857	chr18	45641755	45644045	+	n269835	AK085879	Mus musculus 16 days neonate heart cDNA, RIKEN full-length enriched library, clone:D830023C05 product:unclassifiable, full insert sequence.	mRNAlike lncRNA	1	intronic
8022682	0.851	0.02767	chr15	75867075	75868326	+	n291429	AK016717	Mus musculus adult male testis cDNA, RIKEN full-length enriched library, clone:4933407E14 product:unclassifiable, full insert sequence.	mRNAlike lncRNA	1	intergenic
8011638	0.85	0.05858	chr8	108593258	108594506	+	n267248	AK088687	Mus musculus 2 days neonate thymus thymic cells cDNA, RIKEN full-length enriched library, clone:E430023K22 product:unclassifiable, full insert sequence.	mRNAlike lncRNA	1	intronic
8017969	0.85	0.08356	chr11	87940792	87943455	+	n272239	AK051316	Mus musculus 12 days embryo spinal ganglion cDNA, RIKEN full-length enriched library, clone:D130033H08 product:unclassifiable, full insert sequence.	mRNAlike lncRNA	1	intronic
8000811	0.85	0.12422	chr19	16028692	16029407	-	n283522	AK138074	Mus musculus 16 days neonate thymus cDNA, RIKEN full-length enriched library, clone:A130084A13 product:unclassifiable, full insert sequence.	mRNAlike lncRNA	1	extension
8028289	0.849	0.04437	chr3	13470439	13471829	-	n276779	AK140446	Mus musculus 10 days neonate medulla oblongata cDNA, RIKEN full-length enriched library, clone:B830027N01 product:unclassifiable, full insert sequence.	mRNAlike lncRNA	2	intergenic
8024902	0.848	0.05335	chr2	130347347	130349535	+	n268012	AK053855	Mus musculus 0 day neonate eyeball cDNA, RIKEN full-length enriched library, clone:E130315A16 product:unclassifiable, full insert sequence.	mRNAlike lncRNA	1	intronic
8018642	0.848	0.07009	chr3	53312849	53314027	+	n289216	AK018278	Mus musculus adult male olfactory brain cDNA, RIKEN full-length enriched library, clone:6430500D05 product:unclassifiable, full insert sequence.	mRNAlike lncRNA	1	extension
8012097	0.848	0.11082	chr2	80401685	80406125	-	n272796	AK083469	Mus musculus 9 days embryo whole body cDNA, RIKEN full-length enriched library, clone:D030022M18 product:unclassifiable, full insert sequence.	mRNAlike lncRNA	2	intronic
8006381	0.848	0.13731	chr7	66563404	66566905	+	n263633,n275078	AK140886	,Mus musculus 16 days embryo head cDNA, RIKEN full-length enriched library, clone:C130058E17 product:unclassifiable, full insert sequence.	mRNAlike lncRNA	2	intergenic
8022541	0.846	0.07001	chr3	108335565	108337738	-	n273339	AK083142	Mus musculus adult male hippocampus cDNA, RIKEN full-length enriched library, clone:C630016O19 product:unclassifiable, full insert sequence.	mRNAlike lncRNA	1	intronic
8026568	0.846	0.18222	chr1	85278057	85289063	+	n343740	-		lincRNA	1	intergenic
8008430	0.845	0.01527	chr7	17079068	17080262	-	n285419	AK137250	Mus musculus adult male urinary bladder cDNA, RIKEN full-length enriched library, clone:9530069O09 product:unclassifiable, full insert sequence.	mRNAlike lncRNA	1	sense
8028784	0.844	0.28895	chr14	105566994	105567293	-	n287390	AK020233	Mus musculus 16 days embryo lung cDNA, RIKEN full-length enriched library, clone:8430411E10 product:unclassifiable, full insert sequence.	mRNAlike lncRNA	1	intronic
8025731	0.843	0.09437	chr1	193375312	193375872	-	n275253	AK048248	Mus musculus 16 days embryo head cDNA, RIKEN full-length enriched library, clone:C130043E07 product:unclassifiable, full insert sequence.	mRNAlike lncRNA	1	intronic
8012310	0.843	0.1866	chr15	68186814	68189740	-	n288313	AK148610	Mus musculus 2 days neonate sympathetic ganglion cDNA, RIKEN full-length enriched library, clone:7120420E17 product:unclassifiable, full insert sequence.	mRNAlike lncRNA	1	intergenic
8026724	0.842	0.02538	chr6	51512005	51515151	+	n277890	AK045247	Mus musculus 9.5 days embryo parthenogenote cDNA, RIKEN full-length enriched library, clone:B130051E08 product:unclassifiable, full insert sequence.	mRNAlike lncRNA	1	intronic
8019699	0.842	0.03889	chr9	32328493	32331356	-	n267602	AK054368	Mus musculus 2 days pregnant adult female ovary cDNA, RIKEN full-length enriched library, clone:E330020G21 product:unclassifiable, full insert sequence.	mRNAlike lncRNA	1	intronic
8003756	0.841	0.21965	chr19	4062438	4065879	-	n264563	AK144717	Mus musculus lung RCB-0558 LLC cDNA, RIKEN full-length enriched library, clone:G730026I11 product:unclassifiable, full insert sequence.	mRNAlike lncRNA	2	intergenic
8011554	0.84	0.10656	chr9	23027729	23033793	+	n273461	AK049718	Mus musculus 12 days embryo spinal cord cDNA, RIKEN full-length enriched library, clone:C530044F15 product:unclassifiable, full insert sequence.	mRNAlike lncRNA	1	sense
8029200	0.839	0.04176	chr10	75242161	75244146	-	n291148	AK077241	Mus musculus 11 days pregnant adult female ovary and uterus cDNA, RIKEN full-length enriched library, clone:5031411O12 product:unclassifiable, full insert sequence.	mRNAlike lncRNA	1	sense
8002611	0.839	0.05117	chr6	72389044	72390604	+	n264420,n293004	AK145188,AK019577	Mus musculus mammary gland RCB-0527 Jyg-MC(B) cDNA, RIKEN full-length enriched library, clone:G930015H03 product:unclassifiable, full insert sequence.,Mus musculus adult male testis cDNA, RIKEN full-length enriched library, clone:4930414L22 product:unclassifiable, full insert sequence.	mRNAlike lncRNA	2	antisense(intronic), close
8024219	0.839	0.06367	chr13	35865441	35868765	-	n293165	AK132718	Mus musculus adult male testis cDNA, RIKEN full-length enriched library, clone:4922502E05 product:unclassifiable, full insert sequence.	mRNAlike lncRNA	2	antisense(intronic)
8028003	0.839	0.12362	chr13	12552951	12553724	-	n282897	AK038963	Mus musculus adult male hypothalamus cDNA, RIKEN full-length enriched library, clone:A230079H09 product:unclassifiable, full insert sequence.	mRNAlike lncRNA	1	sense
8008414	0.838	0.0604	chr12	113072331	113073039	+	n264438	AK145120	Mus musculus mammary gland RCB-0526 Jyg-MC(A) cDNA, RIKEN full-length enriched library, clone:G830047P04 product:unclassifiable, full insert sequence.	mRNAlike lncRNA	1	antisense(exonic)
8000117	0.838	0.17286	chr6	5213209	5214852	-	n289563	AK018124	Mus musculus adult male medulla oblongata cDNA, RIKEN full-length enriched library, clone:6330405I24 product:unclassifiable, full insert sequence.	mRNAlike lncRNA	1	sense
8014848	0.837	0.03488	chr7	106324965	106327638	-	n281209	AK040890	Mus musculus adult male aorta and vein cDNA, RIKEN full-length enriched library, clone:A530039D07 product:unclassifiable, full insert sequence.	mRNAlike lncRNA	2	intronic
8004546	0.837	0.09604	chr6	4560233	4561170	+	n268612	AK087204	Mus musculus 0 day neonate lung cDNA, RIKEN full-length enriched library, clone:E030034B13 product:unclassifiable, full insert sequence.	mRNAlike lncRNA	1	intronic
8018539	0.837	0.15884	chr9	13457121	13458304	+	n271499	AK084324	Mus musculus 12 days embryo eyeball cDNA, RIKEN full-length enriched library, clone:D230023K22 product:unclassifiable, full insert sequence.	mRNAlike lncRNA	2	intronic
8009962	0.835	0.00434	chr6	50150160	50153118	+	n276338	AK047380	Mus musculus 10 days neonate cerebellum cDNA, RIKEN full-length enriched library, clone:B930054E20 product:fibroblast growth factor inducible 15, full insert sequence.	mRNAlike lncRNA	1	antisense(exonic)
8020966	0.835	0.02651	chr8	113497951	113498468	-	n280817	AK041270	Mus musculus adult male aorta and vein cDNA, RIKEN full-length enriched library, clone:A530095P21 product:unclassifiable, full insert sequence.	mRNAlike lncRNA	1	extension
8029507	0.835	0.06013	chr15	81633172	81635781	+	n297322	AK027965	Mus musculus 18-day embryo whole body cDNA, RIKEN full-length enriched library, clone:1110038L23 product:unclassifiable, full insert sequence.	mRNAlike lncRNA	1	sense
8009724	0.833	0.14961	chr2	48981828	48983853	+	n283354	AK038375	Mus musculus 16 days neonate thymus cDNA, RIKEN full-length enriched library, clone:A130099M07 product:unclassifiable, full insert sequence.	mRNAlike lncRNA	1	intronic
8029090	0.831	0.06736	chr17	33822489	33822731	+	n297059	AK005575	Mus musculus adult male testis cDNA, RIKEN full-length enriched library, clone:1700001C07 product:unclassifiable, full insert sequence.	mRNAlike lncRNA	1	antisense(exonic)
8006138	0.829	0.11276	chr1	166237819	166310989	+	n279127,n278029	AK044962,AK043515	Mus musculus 9.5 days embryo parthenogenote cDNA, RIKEN full-length enriched library, clone:B130016E10 product:NUCLEOSIDE DIPHOSPHATE KINASE 7 (EC 2.7.4.6) (NDK 7) (NDP KINASE 7) (NM23-M7) homolog [Mus musculus], full insert sequence.,Mus musculus 10 days neonate cortex cDNA, RIKEN full-length enriched library, clone:A830004G19 product:NUCLEOSIDE DIPHOSPHATE KINASE 7 (EC 2.7.4.6) (NDK 7) (NDP KIN…	mRNAlike lncRNA	1	sense
8011408	0.829	0.12893	chr10	120353021	120353589	-	n268714	AK087086	Mus musculus 0 day neonate lung cDNA, RIKEN full-length enriched library, clone:E030025O18 product:unclassifiable, full insert sequence.	mRNAlike lncRNA	1	intergenic
8019525	0.828	0.19496	chr8	93260409	93262531	-	n288700	AK135257	Mus musculus 12 days embryo male wolffian duct includes surrounding region cDNA, RIKEN full-length enriched library, clone:6720448E24 product:unclassifiable, full insert sequence.	mRNAlike lncRNA	1	intergenic
8002448	0.826	0.04184	chr12	38744300	38746361	+	n275773	AK047792	Mus musculus adult male corpus striatum cDNA, RIKEN full-length enriched library, clone:C030041L04 product:unclassifiable, full insert sequence.	mRNAlike lncRNA	1	intronic
8008730	0.825	0.03712	chr10	21176687	21178437	+	n265744	AK089902	Mus musculus activated spleen cDNA, RIKEN full-length enriched library, clone:F830048H07 product:unclassifiable, full insert sequence.	mRNAlike lncRNA	1	intergenic
8024176	0.825	0.08226	chr2	156084870	156088739	+	n280793	AK080262	Mus musculus adult male aorta and vein cDNA, RIKEN full-length enriched library, clone:A530099G21 product:unclassifiable, full insert sequence.	mRNAlike lncRNA	1	intronic
8021396	0.825	0.17544	chr14	55305051	55307853	+	n290386	AK030845	Mus musculus adult male thymus cDNA, RIKEN full-length enriched library, clone:5830426D21 product:unclassifiable, full insert sequence.	mRNAlike lncRNA	2	sense
8010122	0.824	0.06713	chr2	98506712	98507488	+	n265292,n265786,n266147	AK172626,AK172115,AK089731	Mus musculus activated spleen cDNA, RIKEN full-length enriched library, clone:F830221I04 product:unclassifiable, full insert sequence.,Mus musculus activated spleen cDNA, RIKEN full-length enriched library, clone:F830038E18 product:unclassifiable, full insert sequence.,Mus musculus activated spleen cDNA, RIKEN full-length enriched library, clone:F830011M04 product:unclassifiable, full insert sequ…	mRNAlike lncRNA	4	antisense(exonic)
8011116	0.823	0.08705	chr9	26800657	26801914	-	n290795	AK030672	Mus musculus 6 days neonate head cDNA, RIKEN full-length enriched library, clone:5430417J06 product:unclassifiable, full insert sequence.	mRNAlike lncRNA	1	intronic
8000337	0.823	0.19442	chr17	56000737	56001903	-	n268710	AK087093	Mus musculus 0 day neonate lung cDNA, RIKEN full-length enriched library, clone:E030026G07 product:unclassifiable, full insert sequence.	mRNAlike lncRNA	1	intergenic
8017695	0.821	0.06585	chr2	130415172	130415742	+	n296920	AK005929	Mus musculus adult male testis cDNA, RIKEN full-length enriched library, clone:1700012O15 product:unclassifiable, full insert sequence.	mRNAlike lncRNA	1	antisense(exonic)
8024438	0.82	0.05923	chr13	100103921	100106360	-	n276998	AK046529	Mus musculus adult male adrenal gland cDNA, RIKEN full-length enriched library, clone:B330013C06 product:unclassifiable, full insert sequence.	mRNAlike lncRNA	1	intronic
8006599	0.82	0.07022	chr11	100318438	100323007	-	n295176,n269305,n274209	AK164857,AK082538,AK011292	Mus musculus 15 days embryo head cDNA, RIKEN full-length enriched library, clone:D930027A02 product:unclassifiable, full insert sequence.,Mus musculus 0 day neonate cerebellum cDNA, RIKEN full-length enriched library, clone:C230060L03 product:unclassifiable, full insert sequence.,Mus musculus 10 days embryo whole body cDNA, RIKEN full-length enriched library, clone:2610002J23 product:unclassifiab…	mRNAlike lncRNA	2	antisense(exonic), bidirectional
8018097	0.819	0.05477	chr10	78061866	78064619	+	n283709	AK037971	Mus musculus 16 days neonate thymus cDNA, RIKEN full-length enriched library, clone:A130068D03 product:unclassifiable, full insert sequence.	mRNAlike lncRNA	1	intergenic
8017712	0.819	0.06329	chr14	73542513	73583861	+	n415217,n294710	AK013119	Mus musculus 10, 11 days embryo whole body cDNA, RIKEN full-length enriched library, clone:2810420M18 product:unclassifiable, full insert sequence.,	mRNAlike lncRNA,lncRNA	2	sense
8021521	0.819	0.10512	chr1	94830119	94847167	-	n414084	-		lncRNA	1	intergenic
8008071	0.818	0.01118	chr11	86398197	86400436	-	n266839	AK154616	Mus musculus NOD-derived CD11c +ve dendritic cells cDNA, RIKEN full-length enriched library, clone:F630101H06 product:unclassifiable, full insert sequence.	mRNAlike lncRNA	3	sense
8028395	0.817	0.03247	chr8	97036677	97039029	+	n273218	AK149402	Mus musculus adult male liver tumor cDNA, RIKEN full-length enriched library, clone:C730006C24 product:unclassifiable, full insert sequence.	mRNAlike lncRNA	2	intergenic
8025946	0.815	0.12821	chr9	41392756	41394277	+	n273439	AK049762	Mus musculus 12 days embryo spinal cord cDNA, RIKEN full-length enriched library, clone:C530047C13 product:unclassifiable, full insert sequence.	mRNAlike lncRNA	1	intronic
8005879	0.813	0.08897	chr16	87920140	87923231	-	n273897	AK049077	Mus musculus 0 day neonate cerebellum cDNA, RIKEN full-length enriched library, clone:C230097D20 product:unclassifiable, full insert sequence.	mRNAlike lncRNA	1	intronic
8021866	0.812	0.20005	chr5	20511917	20514476	-	n267825	AK087609	Mus musculus 2 days pregnant adult female oviduct cDNA, RIKEN full-length enriched library, clone:E230024E19 product:unclassifiable, full insert sequence.	mRNAlike lncRNA	1	intronic
8004126	0.811	0.00327	chr19	10273678	10276872	+	n411804	-		lncRNA	1	antisense(exonic)
8006118	0.811	0.21528	chr1	69817441	69819327	-	n269991	AK142659	Mus musculus 10 days lactation, adult female mammary gland cDNA, RIKEN full-length enriched library, clone:D730036G02 product:unclassifiable, full insert sequence.	mRNAlike lncRNA	1	intergenic
8026416	0.81	0.35389	chr2	34680782	34681735	-	n277489	AK045743	Mus musculus adult male corpora quadrigemina cDNA, RIKEN full-length enriched library, clone:B230309A20 product:unclassifiable, full insert sequence.	mRNAlike lncRNA	1	sense
8013686	0.809	0.06992	chrX	106297539	106300689	+	n269892	AK085813	Mus musculus 16 days neonate heart cDNA, RIKEN full-length enriched library, clone:D830013H20 product:unclassifiable, full insert sequence.	mRNAlike lncRNA	2	intronic
8001721	0.809	0.0919	chr11	59816007	59820043	+	n287921	AK135681	Mus musculus in vitro fertilized eggs cDNA, RIKEN full-length enriched library, clone:7420403E12 product:unclassifiable, full insert sequence.	mRNAlike lncRNA	1	antisense(intronic)
8008823	0.809	0.1699	chr9	59728323	59729885	+	n270760	AK142353	Mus musculus 13 days embryo lung cDNA, RIKEN full-length enriched library, clone:D430018H10 product:unclassifiable, full insert sequence.	mRNAlike lncRNA	1	intronic
8026852	0.809	0.17624	chr3	97074554	97075546	-	n286882	AK020330	Mus musculus adult male epididymis cDNA, RIKEN full-length enriched library, clone:9230110I02 product:unclassifiable, full insert sequence.	mRNAlike lncRNA	1	intergenic
8001304	0.809	0.27919	chr1	60536573	60537515	-	n287363	AK018440	Mus musculus 16 days embryo lung cDNA, RIKEN full-length enriched library, clone:8430425M24 product:hypothetical protein, full insert sequence.	mRNAlike lncRNA	1	antisense(exonic)
8019738	0.808	0.00284	chr3	96364494	96365785	-	n266502	AK155649	Mus musculus B6-derived CD11 +ve dendritic cells cDNA, RIKEN full-length enriched library, clone:F730107D05 product:unclassifiable, full insert sequence.	mRNAlike lncRNA	1	antisense(exonic)
8006956	0.808	0.01914	chr1	97515127	97518387	-	n265795	AK156684	Mus musculus activated spleen cDNA, RIKEN full-length enriched library, clone:F830037E19 product:unclassifiable, full insert sequence.	mRNAlike lncRNA	2	intronic
8018316	0.808	0.03569	chr2	129422090	129422955	+	n294374	AK013795	Mus musculus adult male hippocampus cDNA, RIKEN full-length enriched library, clone:2900076A13 product:unclassifiable, full insert sequence.	mRNAlike lncRNA	1	intronic
8007516	0.808	0.12162	chr5	19083565	19089008	+	n270222	AK142557	Mus musculus 0 day neonate kidney cDNA, RIKEN full-length enriched library, clone:D630034B18 product:unclassifiable, full insert sequence.	mRNAlike lncRNA	2	intronic
8023159	0.808	0.17608	chr4	58191118	58219507	+	n413782	-		lncRNA	1	antisense(exonic)
8017129	0.807	0.16063	chr10	90607930	90609667	-	n284222	AK037424	Mus musculus 16 days neonate thymus cDNA, RIKEN full-length enriched library, clone:A130017M03 product:unclassifiable, full insert sequence.	mRNAlike lncRNA	1	extension
8021953	0.806	0.00347	chr6	28544355	28546066	+	n291028	AK133583	Mus musculus adult male pituitary gland cDNA, RIKEN full-length enriched library, clone:5330409G16 product:unclassifiable, full insert sequence.	mRNAlike lncRNA	1	intronic
8028602	0.806	0.01843	chr14	28277058	28279402	-	n267801	AK143273	Mus musculus 2 days pregnant adult female oviduct cDNA, RIKEN full-length enriched library, clone:E230026E12 product:unclassifiable, full insert sequence.	mRNAlike lncRNA	1	antisense(exonic)
8017134	0.806	0.13199	chr17	28590941	28592623	-	n290450	AK134016	Mus musculus adult male thymus cDNA, RIKEN full-length enriched library, clone:5830408D10 product:unclassifiable, full insert sequence.	mRNAlike lncRNA	1	intronic
8012169	0.806	0.18053	chr2	94102333	94103226	-	n288093	AK149048	Mus musculus 2 days neonate sympathetic ganglion cDNA, RIKEN full-length enriched library, clone:7120479E05 product:unclassifiable, full insert sequence.	mRNAlike lncRNA	1	intergenic
8004688	0.806	0.33388	chr1	60533526	60537979	+	n283724	AK037955	Mus musculus 16 days neonate thymus cDNA, RIKEN full-length enriched library, clone:A130067C20 product:unclassifiable, full insert sequence.	mRNAlike lncRNA	1	sense
8005125	0.804	0.03052	chr7	31435403	31437730	+	n295618	AK131900	Mus musculus adult male stomach cDNA, RIKEN full-length enriched library, clone:2210421J20 product:unclassifiable, full insert sequence.	mRNAlike lncRNA	2	antisense(intronic)
8009942	0.804	0.04286	chr2	59699389	59699735	-	n296574	AK006723	Mus musculus adult male testis cDNA, RIKEN full-length enriched library, clone:1700048E19 product:unclassifiable, full insert sequence.	mRNAlike lncRNA	1	sense
8022417	0.804	0.05903	chr5	113793331	113794749	+	n293100	AK015076	Mus musculus adult male testis cDNA, RIKEN full-length enriched library, clone:4930404F17 product:unclassifiable, full insert sequence.	mRNAlike lncRNA	1	intergenic
8023994	0.803	0.09551	chr4	21776338	21779410	+	n277416	AK045855	Mus musculus adult male corpora quadrigemina cDNA, RIKEN full-length enriched library, clone:B230315C11 product:unclassifiable, full insert sequence.	mRNAlike lncRNA	1	intronic
8002372	0.802	0.02708	chr10	120202787	120211535	+	n292096	AK076916	Mus musculus adult male testis cDNA, RIKEN full-length enriched library, clone:4930553B03 product:unclassifiable, full insert sequence.	mRNAlike lncRNA	1	sense
8001441	0.802	0.09881	chr8	108225050	108225360	+	n295164	AK019153	Mus musculus 10 days embryo whole body cDNA, RIKEN full-length enriched library, clone:2610010A15 product:unclassifiable, full insert sequence.	mRNAlike lncRNA	1	intronic
8017641	0.801	0.0355	chr4	24666209	24667908	-	n272367	AK083799	Mus musculus 12 days embryo spinal ganglion cDNA, RIKEN full-length enriched library, clone:D130011M08 product:unclassifiable, full insert sequence.	mRNAlike lncRNA	1	intronic
8027670	0.801	0.09702	chrX	92354434	92356195	-	n290679	AK017518	Mus musculus 8 days embryo whole body cDNA, RIKEN full-length enriched library, clone:5730407O05 product:unclassifiable, full insert sequence.	mRNAlike lncRNA	1	intronic
8010885	0.801	0.10404	chr17	81991100	81994066	-	n282903	AK038951	Mus musculus adult male hypothalamus cDNA, RIKEN full-length enriched library, clone:A230078D20 product:unclassifiable, full insert sequence.	mRNAlike lncRNA	1	intronic
8002363	0.8	0.14042	chr12	89689887	89692647	+	n285539	AK137216	Mus musculus adult male urinary bladder cDNA, RIKEN full-length enriched library, clone:9530049D03 product:unclassifiable, full insert sequence.	mRNAlike lncRNA	1	intronic
8028383	0.8	0.23463	chr12	46595899	46596768	+	n282838	AK138392	Mus musculus adult male hypothalamus cDNA, RIKEN full-length enriched library, clone:A230090D12 product:unclassifiable, full insert sequence.	mRNAlike lncRNA	1	intergenic
8010437	0.799	0.03067	chr2	52834229	52835564	+	n285987	AK034974	Mus musculus 12 days embryo embryonic body between diaphragm region and neck cDNA, RIKEN full-length enriched library, clone:9430069C21 product:unclassifiable, full insert sequence.	mRNAlike lncRNA	1	intronic
8027500	0.799	0.1293	chr18	46499549	46500083	-	n292980	AK015156	Mus musculus adult male testis cDNA, RIKEN full-length enriched library, clone:4930415P13 product:unclassifiable, full insert sequence.	mRNAlike lncRNA	1	intergenic
8015811	0.798	0.0293	chr5	106345071	106346761	+	n280870	AK041188	Mus musculus adult male aorta and vein cDNA, RIKEN full-length enriched library, clone:A530088N18 product:unclassifiable, full insert sequence.	mRNAlike lncRNA	2	extension
8001191	0.797	0.01451	chr13	32068516	32071127	-	n287075,n271547	AK084306,AK033692	Mus musculus 12 days embryo eyeball cDNA, RIKEN full-length enriched library, clone:D230019I15 product:unclassifiable, full insert sequence.,Mus musculus adult male cecum cDNA, RIKEN full-length enriched library, clone:9130221L21 product:unclassifiable, full insert sequence.	mRNAlike lncRNA	3	intronic
8004702	0.797	0.02624	chr19	21727674	21759899	+	n272748,n290594	AK050879,AK017641	Mus musculus 9 days embryo whole body cDNA, RIKEN full-length enriched library, clone:D030029D01 product:unclassifiable, full insert sequence.,Mus musculus 8 days embryo whole body cDNA, RIKEN full-length enriched library, clone:5730446C15 product:hypothetical Arginine-rich region containing protein, full insert sequence.	mRNAlike lncRNA	1	sense
8001228	0.797	0.13087	chr3	37340025	37342938	+	n291635	AK029965	Mus musculus adult male testis cDNA, RIKEN full-length enriched library, clone:4932411G08 product:unclassifiable, full insert sequence.	mRNAlike lncRNA	2	intronic
8016361	0.797	0.17096	chr12	79935449	79941553	+	n269491,n281736	AK086227,AK040265	Mus musculus 15 days embryo head cDNA, RIKEN full-length enriched library, clone:D930015B11 product:membrane protein, palmitoylated 5 (MAGUK p55 subfamily member 5), full insert sequence.,Mus musculus 0 day neonate thymus cDNA, RIKEN full-length enriched library, clone:A430081H03 product:unclassifiable, full insert sequence.	mRNAlike lncRNA	1	sense
8026674	0.796	0.01095	chr12	33113472	33116787	-	n291569	AK016536	Mus musculus adult male testis cDNA, RIKEN full-length enriched library, clone:4932429P19 product:unclassifiable, full insert sequence.	mRNAlike lncRNA	2	intergenic
8021673	0.796	0.1366	chr8	8676393	8679223	-	n288519	AK135340	Mus musculus 12 days embryo female mullerian duct includes surrounding region cDNA, RIKEN full-length enriched library, clone:6820401H13 product:unclassifiable, full insert sequence.	mRNAlike lncRNA	1	intronic
8001958	0.796	0.22947	chr13	97417790	97419370	-	n272459	AK051107	Mus musculus 9 days embryo whole body cDNA, RIKEN full-length enriched library, clone:D030073C08 product:unclassifiable, full insert sequence.	mRNAlike lncRNA	1	sense
8022530	0.796	0.52004	chr4	3439886	3443652	-	n343955,n343954	-		Non-protein coding transcript	1	intergenic
8016262	0.795	0.00873	chr4	128743602	128745689	+	n281346	AK040704	Mus musculus adult male aorta and vein cDNA, RIKEN full-length enriched library, clone:A530017D12 product:unclassifiable, full insert sequence.	mRNAlike lncRNA	1	intronic
8025969	0.795	0.10615	chr15	81863321	81865494	+	n281859	AK040133	Mus musculus 0 day neonate thymus cDNA, RIKEN full-length enriched library, clone:A430068P20 product:unclassifiable, full insert sequence.	mRNAlike lncRNA	1	intronic
8016969	0.795	0.10887	chr14	76455889	76456814	+	n282088	AK039903	Mus musculus 0 day neonate thymus cDNA, RIKEN full-length enriched library, clone:A430027B01 product:unclassifiable, full insert sequence.	mRNAlike lncRNA	1	intergenic
8019995	0.795	0.11895	chr5	8512462	8514852	-	n279409	AK139217	Mus musculus 7 days neonate cerebellum cDNA, RIKEN full-length enriched library, clone:A730071L03 product:unclassifiable, full insert sequence.	mRNAlike lncRNA	1	intronic
8012899	0.794	0.05852	chr4	108174653	108176169	+	n279381	AK139227	Mus musculus 7 days neonate cerebellum cDNA, RIKEN full-length enriched library, clone:A730075D17 product:unclassifiable, full insert sequence.	mRNAlike lncRNA	1	intronic
8016786	0.794	0.09302	chr10	61053988	61054965	+	n292400	AK015804	Mus musculus adult male testis cDNA, RIKEN full-length enriched library, clone:4930516E23 product:unclassifiable, full insert sequence.	mRNAlike lncRNA	1	intergenic
8019684	0.793	0.00771	chr2	113318631	113319908	+	n277471	AK045777	Mus musculus adult male corpora quadrigemina cDNA, RIKEN full-length enriched library, clone:B230310K05 product:unclassifiable, full insert sequence.	mRNAlike lncRNA	2	intronic
8008318	0.793	0.01888	chr4	44192523	44193599	-	n267486	AK143418	Mus musculus 2 days pregnant adult female ovary cDNA, RIKEN full-length enriched library, clone:E330032A11 product:unclassifiable, full insert sequence.	mRNAlike lncRNA	1	intronic
8025981	0.793	0.08298	chr1	162933054	162934552	-	n274468	AK082219	Mus musculus 0 day neonate cerebellum cDNA, RIKEN full-length enriched library, clone:C230025N04 product:unclassifiable, full insert sequence.	mRNAlike lncRNA	2	antisense(exonic)
8027709	0.793	0.10988	chr10	39370703	39371925	-	n274250	AK082481	Mus musculus 0 day neonate cerebellum cDNA, RIKEN full-length enriched library, clone:C230053P22 product:unclassifiable, full insert sequence.	mRNAlike lncRNA	2	antisense(exonic)
8014408	0.793	0.11981	chr6	113954782	114002259	+	n276628	AK140501	Mus musculus 10 days neonate cerebellum cDNA, RIKEN full-length enriched library, clone:B930013H20 product:unclassifiable, full insert sequence.	mRNAlike lncRNA	2	antisense(intronic)
8002188	0.792	0.0089	chr15	84533149	84536838	+	n293740,n281874	AK040126,AK028831	Mus musculus 0 day neonate thymus cDNA, RIKEN full-length enriched library, clone:A430067B06 product:unclassifiable, full insert sequence.,Mus musculus 10 days neonate skin cDNA, RIKEN full-length enriched library, clone:4732460E08 product:expressed sequence C78947, full insert sequence.	mRNAlike lncRNA	3	sense, extension
8018106	0.792	0.05196	chr11	49495447	49495855	-	n279568	AK043052	Mus musculus 7 days neonate cerebellum cDNA, RIKEN full-length enriched library, clone:A730051E03 product:unclassifiable, full insert sequence.	mRNAlike lncRNA	1	sense
8027535	0.792	0.12294	chr6	11975760	11978912	+	n270717	AK085010	Mus musculus 13 days embryo lung cDNA, RIKEN full-length enriched library, clone:D430024B17 product:unclassifiable, full insert sequence.	mRNAlike lncRNA	2	intronic
8017966	0.792	0.13867	chr14	67420903	67422874	-	n271783	AK084113	Mus musculus 12 days embryo spinal ganglion cDNA, RIKEN full-length enriched library, clone:D130095L01 product:unclassifiable, full insert sequence.	mRNAlike lncRNA	1	sense
8016852	0.792	0.23431	chr1	88753945	88754680	+	n287459	AK020223	Mus musculus 15 days embryo male testis cDNA, RIKEN full-length enriched library, clone:8030493P09 product:unclassifiable, full insert sequence.	mRNAlike lncRNA	1	sense
8015190	0.792	0.36785	chr19	11486360	11487138	+	n280936	AK041102	Mus musculus adult male aorta and vein cDNA, RIKEN full-length enriched library, clone:A530083E08 product:unclassifiable, full insert sequence.	mRNAlike lncRNA	1	intronic
8027400	0.791	0.08522	chr1	155325406	155327680	-	n283413	AK038298	Mus musculus 16 days neonate thymus cDNA, RIKEN full-length enriched library, clone:A130094C06 product:DEAD (aspartate-glutamate-alanine-aspartate) box polypeptide 9, full insert sequence.	mRNAlike lncRNA	1	intronic
8014040	0.79	0.21815	chr12	77959854	77965009	-	n294102	AK132135	Mus musculus 13 days embryo head cDNA, RIKEN full-length enriched library, clone:3110094M08 product:unclassifiable, full insert sequence.	mRNAlike lncRNA	1	antisense(intronic)
8021232	0.789	0.03684	chr16	23127863	23128988	+	n289552,n288001	AK135589,AK018147	Mus musculus 1 day pregnant adult female ovary cDNA, RIKEN full-length enriched library, clone:7230401N02 product:unclassifiable, full insert sequence.,Mus musculus adult male medulla oblongata cDNA, RIKEN full-length enriched library, clone:6330408M09 product:unclassifiable, full insert sequence.	mRNAlike lncRNA	2	close
8012020	0.789	0.08667	chr4	119221342	119224439	+	n283357	AK038368	Mus musculus 16 days neonate thymus cDNA, RIKEN full-length enriched library, clone:A130099F17 product:unclassifiable, full insert sequence.	mRNAlike lncRNA	2	intronic
8021413	0.789	0.14795	chr6	28513489	28515361	+	n266552	AK089454	Mus musculus B6-derived CD11 +ve dendritic cells cDNA, RIKEN full-length enriched library, clone:F730032M24 product:unclassifiable, full insert sequence.	mRNAlike lncRNA	1	intronic
8001812	0.789	0.17336	chr1	124762618	124764350	+	n274298	AK141092	Mus musculus 0 day neonate cerebellum cDNA, RIKEN full-length enriched library, clone:C230049K06 product:unclassifiable, full insert sequence.	mRNAlike lncRNA	1	intergenic
8024970	0.788	0.09387	chr9	88336337	88338490	-	n288629	AK032865	Mus musculus 12 days embryo male wolffian duct includes surrounding region cDNA, RIKEN full-length enriched library, clone:6720464D04 product:unclassifiable, full insert sequence.	mRNAlike lncRNA	2	intronic
8007658	0.788	0.38087	chr10	80828598	80828968	-	n417109	-		lncRNA	1	sense
8001757	0.787	0.04269	chr4	56966570	56976361	+	n278288	AK139601	Mus musculus 2 cells egg cDNA, RIKEN full-length enriched library, clone:B020006C14 product:unclassifiable, full insert sequence.	mRNAlike lncRNA	2	antisense(exonic)
8024340	0.787	0.04799	chr9	38554841	38556223	+	n282942	AK138342	Mus musculus adult male hypothalamus cDNA, RIKEN full-length enriched library, clone:A230074C07 product:unclassifiable, full insert sequence.	mRNAlike lncRNA	1	intergenic
8004073	0.787	0.11434	chr19	34279143	34280599	+	n282135	AK039856	Mus musculus 0 day neonate thymus cDNA, RIKEN full-length enriched library, clone:A430021A20 product:unclassifiable, full insert sequence.	mRNAlike lncRNA	1	intronic
8005116	0.787	0.11568	chrX	71310884	71313111	-	n267176	AK088978	Mus musculus 2 days neonate thymus thymic cells cDNA, RIKEN full-length enriched library, clone:E430034F12 product:unclassifiable, full insert sequence.	mRNAlike lncRNA	1	intronic
8029414	0.787	0.15547	chr11	72444174	72444832	+	n277931	AK045163	Mus musculus 9.5 days embryo parthenogenote cDNA, RIKEN full-length enriched library, clone:B130042G09 product:unclassifiable, full insert sequence.	mRNAlike lncRNA	1	intronic
8012190	0.787	0.33587	chr6	38383039	38383783	-	n296794	AK006219	Mus musculus adult male testis cDNA, RIKEN full-length enriched library, clone:1700021L22 product:unclassifiable, full insert sequence.	mRNAlike lncRNA	1	close
8008473	0.786	0.16181	chr14	32324534	32325336	+	n280015	AK153797	Mus musculus 3 days neonate thymus cDNA, RIKEN full-length enriched library, clone:A630096K23 product:unclassifiable, full insert sequence.	mRNAlike lncRNA	1	intergenic
8001621	0.786	0.37452	chr1	58468831	58480932	-	n414342,n414343,n280298	AK042106,NR_027853.1,NR_027854.1	Mus musculus 3 days neonate thymus cDNA, RIKEN full-length enriched library, clone:A630059A13 product:unclassifiable, full insert sequence.,	mRNAlike lncRNA,lncRNA	1	sense
8005055	0.785	0.06055	chr4	108190720	108195664	+	n274906	AK163836	Mus musculus 16 days embryo head cDNA, RIKEN full-length enriched library, clone:C130073K13 product:unclassifiable, full insert sequence.	mRNAlike lncRNA	2	intronic
8001934	0.782	0.02121	chr4	6943014	6946081	+	n280629	AK041575	Mus musculus 3 days neonate thymus cDNA, RIKEN full-length enriched library, clone:A630022A16 product:unclassifiable, full insert sequence.	mRNAlike lncRNA	2	intergenic
8017311	0.781	0.10837	chr12	86701442	86704595	-	n268527,n283740	AK087315,AK037937	Mus musculus 0 day neonate lung cDNA, RIKEN full-length enriched library, clone:E030044E08 product:unclassifiable, full insert sequence.,Mus musculus 16 days neonate thymus cDNA, RIKEN full-length enriched library, clone:A130065I21 product:unclassifiable, full insert sequence.	mRNAlike lncRNA	4	intronic
8018152	0.781	0.12572	chr8	107813888	107815218	+	n292557	AK132885	Mus musculus adult male testis cDNA, RIKEN full-length enriched library, clone:4930484A08 product:unclassifiable, full insert sequence.	mRNAlike lncRNA	2	antisense(exonic)
8003745	0.781	0.1383	chr8	11726064	11727375	-	n291392	AK016806	Mus musculus adult male testis cDNA, RIKEN full-length enriched library, clone:4933413I22 product:unclassifiable, full insert sequence.	mRNAlike lncRNA	1	close
8017626	0.781	0.16264	chr14	49133215	49135131	+	n275450	AK047989	Mus musculus 16 days embryo head cDNA, RIKEN full-length enriched library, clone:C130027I10 product:unclassifiable, full insert sequence.	mRNAlike lncRNA	1	sense
8029660	0.78	0.02363	chr18	10586478	10588696	-	n273131	AK050228	Mus musculus adult male liver tumor cDNA, RIKEN full-length enriched library, clone:C730029A14 product:unclassifiable, full insert sequence.	mRNAlike lncRNA	1	intronic
8019596	0.78	0.26473	chr8	127358046	127361273	+	n287933	AK135647	Mus musculus adult male adrenal gland cDNA, RIKEN full-length enriched library, clone:7330443D06 product:unclassifiable, full insert sequence.	mRNAlike lncRNA	1	sense
8016328	0.778	0.01449	chr4	101180592	101183189	+	n291053	AK030374	Mus musculus adult male pituitary gland cDNA, RIKEN full-length enriched library, clone:5330404F09 product:unclassifiable, full insert sequence.	mRNAlike lncRNA	2	sense
8016319	0.777	0.12323	chr8	51852715	51853720	-	n279668	AK042911	Mus musculus 7 days neonate cerebellum cDNA, RIKEN full-length enriched library, clone:A730038J21 product:unclassifiable, full insert sequence.	mRNAlike lncRNA	1	intergenic
8026563	0.776	0.06303	chr10	121415566	121420300	-	n285639	AK137173	Mus musculus adult male urinary bladder cDNA, RIKEN full-length enriched library, clone:9530026M02 product:unclassifiable, full insert sequence.	mRNAlike lncRNA	1	intronic
8008514	0.776	0.09645	chr18	73956103	73975100	-	n266163,n282087	AK171786,AK039906	Mus musculus activated spleen cDNA, RIKEN full-length enriched library, clone:F830011B20 product:unclassifiable, full insert sequence.,Mus musculus 0 day neonate thymus cDNA, RIKEN full-length enriched library, clone:A430027D11 product:weakly similar to NAD-DEPENDENT MALIC ENZYME, MITOCHONDRIAL PRECURSOR (EC 1.1.1.38) (NAD-ME) [Homo sapiens], full insert sequence.	mRNAlike lncRNA	2	sense, intronic
8023013	0.776	0.19955	chr4	82669702	82670144	+	n292797	AK019607	Mus musculus adult male testis cDNA, RIKEN full-length enriched library, clone:4930441N18 product:unclassifiable, full insert sequence.	mRNAlike lncRNA	1	antisense(intronic)
8010406	0.775	0.08118	chr14	26515841	26520768	-	n414437,n292410	AK015792,NR_028021.1	Mus musculus adult male testis cDNA, RIKEN full-length enriched library, clone:4930514F06 product:hypothetical protein, full insert sequence.,	mRNAlike lncRNA,lncRNA	4	antisense(exonic)
8010836	0.775	0.20676	chr12	4484794	4487422	+	n277783	AK045355	Mus musculus adult male corpora quadrigemina cDNA, RIKEN full-length enriched library, clone:B230105E13 product:unclassifiable, full insert sequence.	mRNAlike lncRNA	1	close
8017403	0.774	0.0718	chr1	10049325	10051852	+	n274690	AK081995	Mus musculus 16 days embryo head cDNA, RIKEN full-length enriched library, clone:C130092H01 product:unclassifiable, full insert sequence.	mRNAlike lncRNA	1	sense
8000757	0.774	0.20753	chr8	13871749	13872677	+	n287090	AK136557	Mus musculus adult male cecum cDNA, RIKEN full-length enriched library, clone:9130213H06 product:unclassifiable, full insert sequence.	mRNAlike lncRNA	1	intronic
8021807	0.773	0.05826	chr6	82268824	82272977	-	n265190	AK157682	Mus musculus activated spleen cDNA, RIKEN full-length enriched library, clone:F830303H05 product:unclassifiable, full insert sequence.	mRNAlike lncRNA	1	intergenic
8014198	0.773	0.06005	chr7	117573274	117574909	-	n270375	AK052637	Mus musculus 0 day neonate kidney cDNA, RIKEN full-length enriched library, clone:D630009N13 product:unclassifiable, full insert sequence.	mRNAlike lncRNA	1	intronic
8006321	0.773	0.1075	chr2	58996881	58998591	-	n281843	AK040157	Mus musculus 0 day neonate thymus cDNA, RIKEN full-length enriched library, clone:A430070N18 product:unclassifiable, full insert sequence.	mRNAlike lncRNA	1	sense
8013415	0.771	0.08224	chr13	49654607	49658449	-	n284025	AK137872	Mus musculus 16 days neonate thymus cDNA, RIKEN full-length enriched library, clone:A130032G04 product:unclassifiable, full insert sequence.	mRNAlike lncRNA	2	intronic
8014550	0.771	0.09296	chr1	129981036	129985908	-	n265642	AK156928	Mus musculus activated spleen cDNA, RIKEN full-length enriched library, clone:F830108B03 product:unclassifiable, full insert sequence.	mRNAlike lncRNA	2	intronic
8002823	0.771	0.36264	chr7	71051745	71052522	-	n283001	AK138320	Mus musculus adult male hypothalamus cDNA, RIKEN full-length enriched library, clone:A230066G06 product:unclassifiable, full insert sequence.	mRNAlike lncRNA	1	intronic
8002836	0.77	0.11605	chr2	71141317	71144404	-	n270750	AK084958	Mus musculus 13 days embryo lung cDNA, RIKEN full-length enriched library, clone:D430019H15 product:unclassifiable, full insert sequence.	mRNAlike lncRNA	2	intronic
8020597	0.769	0.1447	chr11	78560571	78561182	-	n279003	AK080611	Mus musculus 10 days neonate cortex cDNA, RIKEN full-length enriched library, clone:A830022M14 product:unclassifiable, full insert sequence.	mRNAlike lncRNA	2	intergenic
8023685	0.769	0.19696	chr12	100158494	100159228	-	n264677	AK144409	Mus musculus 0 day neonate cortex cDNA, RIKEN full-length enriched library, clone:G630059C09 product:unclassifiable, full insert sequence.	mRNAlike lncRNA	1	antisense(intronic)
8028046	0.768	0.10645	chr6	119931785	119933969	-	n281788,n284585	AK138803,AK036874	Mus musculus 0 day neonate thymus cDNA, RIKEN full-length enriched library, clone:A430077G16 product:unclassifiable, full insert sequence.,Mus musculus adult female vagina cDNA, RIKEN full-length enriched library, clone:9930020P17 product:unclassifiable, full insert sequence.	mRNAlike lncRNA	3	intronic
8008144	0.767	0.0455	chr17	30235260	30237670	+	n284468	AK037071	Mus musculus adult female vagina cDNA, RIKEN full-length enriched library, clone:9930108I22 product:unclassifiable, full insert sequence.	mRNAlike lncRNA	2	intronic
8029075	0.767	0.15889	chr1	40550136	40557696	+	n283502	AK038198	Mus musculus 16 days neonate thymus cDNA, RIKEN full-length enriched library, clone:A130086B15 product:unclassifiable, full insert sequence.	mRNAlike lncRNA	1	sense
8015882	0.766	0.10657	chr2	62073192	62075819	+	n265146	AK158029	Mus musculus adult inner ear cDNA, RIKEN full-length enriched library, clone:F930017M23 product:unclassifiable, full insert sequence.	mRNAlike lncRNA	1	intronic
8013733	0.766	0.15328	chr2	14071446	14074923	+	n288752	AK135208	Mus musculus 12 days embryo male wolffian duct includes surrounding region cDNA, RIKEN full-length enriched library, clone:6720424J06 product:unclassifiable, full insert sequence.	mRNAlike lncRNA	1	intergenic
8004104	0.765	0.05029	chr19	3770677	3772437	+	n281728	AK138812	Mus musculus 0 day neonate thymus cDNA, RIKEN full-length enriched library, clone:A430082D24 product:unclassifiable, full insert sequence.	mRNAlike lncRNA	1	intronic
8006538	0.765	0.2285	chr9	27156584	27158791	+	n289960	AK134318	Mus musculus 13 days embryo male testis cDNA, RIKEN full-length enriched library, clone:6030412C21 product:unclassifiable, full insert sequence.	mRNAlike lncRNA	1	intergenic
8007319	0.764	0.01315	chr9	66109961	66111564	+	n286996	AK136641	Mus musculus adult male epididymis cDNA, RIKEN full-length enriched library, clone:9230016F16 product:unclassifiable, full insert sequence.	mRNAlike lncRNA	1	intronic
8022547	0.764	0.02271	chr9	35026130	35027939	+	n277737	AK140059	Mus musculus adult male corpora quadrigemina cDNA, RIKEN full-length enriched library, clone:B230114O09 product:unclassifiable, full insert sequence.	mRNAlike lncRNA	1	intronic
8012268	0.764	0.02928	chr16	80397754	80400336	-	n265521	AK157138	Mus musculus activated spleen cDNA, RIKEN full-length enriched library, clone:F830203P07 product:unclassifiable, full insert sequence.	mRNAlike lncRNA	1	intergenic
8007437	0.764	0.05933	chr5	115782836	115783900	-	n276605	AK047064	Mus musculus 10 days neonate cerebellum cDNA, RIKEN full-length enriched library, clone:B930015F03 product:splicing factor, arginine/serine rich 9 (25 kDa), full insert sequence.	mRNAlike lncRNA	1	sense
8026049	0.764	0.06761	chr18	36894728	36895851	+	n270911	AK164554	Mus musculus 13 days embryo heart cDNA, RIKEN full-length enriched library, clone:D330040C23 product:unclassifiable, full insert sequence.	mRNAlike lncRNA	1	sense
8021422	0.764	0.25387	chr17	82003513	82005496	-	n270871	AK084804	Mus musculus 13 days embryo heart cDNA, RIKEN full-length enriched library, clone:D330045E12 product:unclassifiable, full insert sequence.	mRNAlike lncRNA	2	intronic
8009931	0.762	0.01458	chr5	5696857	5698794	-	n264896	AK149641	Mus musculus bone marrow macrophage cDNA, RIKEN full-length enriched library, clone:G530007C02 product:unclassifiable, full insert sequence.	mRNAlike lncRNA	2	intergenic
8005649	0.762	0.06183	chr17	45570779	45580468	+	n411815,n266685,n343549,n263574,n343548	AK046225,AK171144	Mus musculus adult male corpora quadrigemina cDNA, RIKEN full-length enriched library, clone:B230354K17 product:unclassifiable, full insert sequence.,Mus musculus NOD-derived CD11c +ve dendritic cells cDNA, RIKEN full-length enriched library, clone:F630227J01 product:unclassifiable, full insert sequence.,	mRNAlike lncRNA,lincRNA,lncRNA	2	close, intergenic
8025849	0.762	0.08616	chr6	121146692	121148201	-	n264853	AK149894	Mus musculus bone marrow macrophage cDNA, RIKEN full-length enriched library, clone:G530102I06 product:unclassifiable, full insert sequence.	mRNAlike lncRNA	1	antisense(intronic)
8017940	0.762	0.22595	chr17	84975216	85025735	-	n283309	AK038430	Mus musculus adult male hypothalamus cDNA, RIKEN full-length enriched library, clone:A230009G23 product:unclassifiable, full insert sequence.	mRNAlike lncRNA	2	antisense(intronic)
8011696	0.761	0.01792	chr6	88676008	88677340	+	n284645	AK036769	Mus musculus adult female vagina cDNA, RIKEN full-length enriched library, clone:9930004G02 product:unclassifiable, full insert sequence.	mRNAlike lncRNA	1	intronic
8023524	0.761	0.10644	chr16	13760870	13762458	+	n279265	AK080558	Mus musculus 7 days neonate cerebellum cDNA, RIKEN full-length enriched library, clone:A730088G19 product:unclassifiable, full insert sequence.	mRNAlike lncRNA	1	intergenic
8024390	0.761	0.20078	chr7	118820312	118822335	-	n283524	AK138071	Mus musculus 16 days neonate thymus cDNA, RIKEN full-length enriched library, clone:A130083N02 product:unclassifiable, full insert sequence.	mRNAlike lncRNA	1	intronic
8006505	0.76	0.02281	chr2	52581745	52584341	-	n293669	AK028998	Mus musculus 10 days neonate skin cDNA, RIKEN full-length enriched library, clone:4732479L14 product:unclassifiable, full insert sequence.	mRNAlike lncRNA	1	intronic
8011492	0.76	0.11234	chr18	36736911	36739653	+	n271801,n281267	AK084091,AK040821	Mus musculus 12 days embryo spinal ganglion cDNA, RIKEN full-length enriched library, clone:D130086H07 product:unclassifiable, full insert sequence.,Mus musculus adult male aorta and vein cDNA, RIKEN full-length enriched library, clone:A530027J04 product:unclassifiable, full insert sequence.	mRNAlike lncRNA	2	intronic
8013954	0.76	0.17951	chr3	28398611	28399724	+	n271107	AK084545	Mus musculus 13 days embryo heart cDNA, RIKEN full-length enriched library, clone:D330013O14 product:unclassifiable, full insert sequence.	mRNAlike lncRNA	1	intronic
8013297	0.759	0.04395	chr8	111768752	111771352	-	n274342	AK082371	Mus musculus 0 day neonate cerebellum cDNA, RIKEN full-length enriched library, clone:C230042C16 product:unclassifiable, full insert sequence.	mRNAlike lncRNA	2	intergenic
8023362	0.759	0.12281	chr11	33981899	33985354	-	n272024	AK051631	Mus musculus 12 days embryo spinal ganglion cDNA, RIKEN full-length enriched library, clone:D130061C24 product:unclassifiable, full insert sequence.	mRNAlike lncRNA	2	antisense(intronic)
8012846	0.759	0.20994	chr4	128991291	128994195	-	n281670	AK040351	Mus musculus 0 day neonate thymus cDNA, RIKEN full-length enriched library, clone:A430088F20 product:unclassifiable, full insert sequence.	mRNAlike lncRNA	1	intronic
8010691	0.758	0.02727	chr17	15840977	15841763	-	n290348	AK017967	Mus musculus adult male thymus cDNA, RIKEN full-length enriched library, clone:5830433I10 product:unclassifiable, full insert sequence.	mRNAlike lncRNA	2	close
8007310	0.758	0.07201	chr11	93775281	93777387	+	n274494	AK082187	Mus musculus 0 day neonate cerebellum cDNA, RIKEN full-length enriched library, clone:C230021F15 product:unclassifiable, full insert sequence.	mRNAlike lncRNA	2	intronic
8008590	0.758	0.12543	chr8	97622590	97627049	+	n275751	AK047800	Mus musculus adult male corpus striatum cDNA, RIKEN full-length enriched library, clone:C030045P07 product:katanin p80 (WD40-containing) subunit B 1, full insert sequence.	mRNAlike lncRNA	1	sense
8011468	0.758	0.16241	chr5	8831146	8831447	+	n287958	AK020185	Mus musculus adult male adrenal gland cDNA, RIKEN full-length enriched library, clone:7330423F06 product:unclassifiable, full insert sequence.	mRNAlike lncRNA	2	intronic
8005515	0.758	0.17257	chr13	20886002	20893696	+	n287259	AK033474	Mus musculus adult male colon cDNA, RIKEN full-length enriched library, clone:9030216K14 product:similar to ACYLOXYACYL HYDROLASE [Mus musculus], full insert sequence.	mRNAlike lncRNA	1	sense
8019627	0.757	0.10067	chrX	69710393	69712025	-	n275022	AK140897	Mus musculus 16 days embryo head cDNA, RIKEN full-length enriched library, clone:C130063B02 product:unclassifiable, full insert sequence.	mRNAlike lncRNA	1	intronic
8020645	0.757	0.10372	chr2	20704808	20705933	+	n285938	AK020491	Mus musculus 12 days embryo embryonic body between diaphragm region and neck cDNA, RIKEN full-length enriched library, clone:9430077C05 product:unclassifiable, full insert sequence.	mRNAlike lncRNA	1	intronic
8017696	0.757	0.1107	chr5	36961349	36963904	+	n266505	AK155642	Mus musculus B6-derived CD11 +ve dendritic cells cDNA, RIKEN full-length enriched library, clone:F730103G09 product:unclassifiable, full insert sequence.	mRNAlike lncRNA	2	antisense(exonic)
8013466	0.757	0.14222	chr7	140285513	140287310	-	n269394	AK086324	Mus musculus 15 days embryo head cDNA, RIKEN full-length enriched library, clone:D930021H04 product:unclassifiable, full insert sequence.	mRNAlike lncRNA	2	intronic
8010794	0.757	0.19759	chr7	13423505	13426258	+	n288664	AK032810	Mus musculus 12 days embryo male wolffian duct includes surrounding region cDNA, RIKEN full-length enriched library, clone:6720456J01 product:unclassifiable, full insert sequence.	mRNAlike lncRNA	1	intronic
8027399	0.757	0.2088	chrX	48536289	48539359	-	n284007	AK137879	Mus musculus 16 days neonate thymus cDNA, RIKEN full-length enriched library, clone:A130034D15 product:unclassifiable, full insert sequence.	mRNAlike lncRNA	1	intronic
8025494	0.756	0.06	chr9	34329339	34330249	+	n275329	AK048163	Mus musculus 16 days embryo head cDNA, RIKEN full-length enriched library, clone:C130038E23 product:unclassifiable, full insert sequence.	mRNAlike lncRNA	1	intronic
8022605	0.756	0.2114	chr2	122421449	122425986	+	n265348	AK157443	Mus musculus activated spleen cDNA, RIKEN full-length enriched library, clone:F830216K02 product:unclassifiable, full insert sequence.	mRNAlike lncRNA	1	antisense(intronic)
8011959	0.755	0.04818	chr7	82626884	82628280	+	n268357	AK053367	Mus musculus 0 day neonate eyeball cDNA, RIKEN full-length enriched library, clone:E130012E03 product:unclassifiable, full insert sequence.	mRNAlike lncRNA	1	intronic
8011301	0.755	0.14149	chr6	36671691	36673713	+	n278948	AK043793	Mus musculus 10 days neonate cortex cDNA, RIKEN full-length enriched library, clone:A830033F22 product:unclassifiable, full insert sequence.	mRNAlike lncRNA	1	antisense(intronic)
8022549	0.755	0.21837	chr3	122912317	122914865	-	n280987	AK041063	Mus musculus adult male aorta and vein cDNA, RIKEN full-length enriched library, clone:A530076E23 product:unclassifiable, full insert sequence.	mRNAlike lncRNA	1	intronic
8023943	0.755	0.22642	chr6	29516481	29517322	-	n270716	AK085012	Mus musculus 13 days embryo lung cDNA, RIKEN full-length enriched library, clone:D430024I17 product:unclassifiable, full insert sequence.	mRNAlike lncRNA	1	intronic
8024953	0.754	0.16521	chr6	5726224	5727594	+	n267366	AK088178	Mus musculus 2 days neonate thymus thymic cells cDNA, RIKEN full-length enriched library, clone:E430005J01 product:unclassifiable, full insert sequence.	mRNAlike lncRNA	1	intronic
8021592	0.753	0.07487	chr17	81837845	81839196	-	n294492	AK013639	Mus musculus adult male hippocampus cDNA, RIKEN full-length enriched library, clone:2900042E19 product:unclassifiable, full insert sequence.	mRNAlike lncRNA	1	intronic
8025095	0.751	0.1523	chr2	69787941	69790399	+	n277786	AK140032	Mus musculus adult male corpora quadrigemina cDNA, RIKEN full-length enriched library, clone:B230105D16 product:unclassifiable, full insert sequence.	mRNAlike lncRNA	1	intronic
8017261	0.751	0.23743	chr12	35437279	35439850	-	n288757	AK135204	Mus musculus 12 days embryo male wolffian duct includes surrounding region cDNA, RIKEN full-length enriched library, clone:6720422M13 product:unclassifiable, full insert sequence.	mRNAlike lncRNA	1	intergenic
8021071	0.75	0.0366	chr2	12931512	12934113	+	n268013	AK053854	Mus musculus 0 day neonate eyeball cDNA, RIKEN full-length enriched library, clone:E130314P20 product:unclassifiable, full insert sequence.	mRNAlike lncRNA	2	antisense(exonic)
8013956	0.75	0.04782	chr9	3184956	3185814	-	n292144	AK016055	Mus musculus adult male testis cDNA, RIKEN full-length enriched library, clone:4930547G20 product:unclassifiable, full insert sequence.	mRNAlike lncRNA	1	intronic
8029464	0.75	0.07522	chr4	5472384	5475174	-	n291618	AK030024	Mus musculus adult male testis cDNA, RIKEN full-length enriched library, clone:4932416D05 product:unclassifiable, full insert sequence.	mRNAlike lncRNA	1	intergenic
8000874	0.75	0.15861	chr11	106649951	106651514	+	n266880	AK089185	Mus musculus NOD-derived CD11c +ve dendritic cells cDNA, RIKEN full-length enriched library, clone:F630025I20 product:unclassifiable, full insert sequence.	mRNAlike lncRNA	1	intronic
8001483	0.749	0.02431	chr14	56283057	56286994	-	n293818,n283919	AK137938,AK076320	Mus musculus 16 days neonate thymus cDNA, RIKEN full-length enriched library, clone:A130041G22 product:unclassifiable, full insert sequence.,Mus musculus 10 days neonate skin cDNA, RIKEN full-length enriched library, clone:4732421C11 product:unclassifiable, full insert sequence.	mRNAlike lncRNA	4	intronic
8006236	0.749	0.02923	chr5	148785987	148787436	+	n276412	AK047290	Mus musculus 10 days neonate cerebellum cDNA, RIKEN full-length enriched library, clone:B930046D13 product:unclassifiable, full insert sequence.	mRNAlike lncRNA	2	intronic
8025080	0.749	0.07603	chr7	87067457	87069753	-	n285827	AK035146	Mus musculus 12 days embryo embryonic body between diaphragm region and neck cDNA, RIKEN full-length enriched library, clone:9430093D17 product:unclassifiable, full insert sequence.	mRNAlike lncRNA	3	extension
8015486	0.749	0.07745	chr4	41495313	41498051	-	n283785	AK037875	Mus musculus 16 days neonate thymus cDNA, RIKEN full-length enriched library, clone:A130057P12 product:unclassifiable, full insert sequence.	mRNAlike lncRNA	1	intronic
8000973	0.749	0.09518	chr18	68478650	68484505	+	n274598	AK082082	Mus musculus 0 day neonate cerebellum cDNA, RIKEN full-length enriched library, clone:C230003J08 product:MRNA (GUANINE-7-)METHYLTRANSFERASE (FRAGMENT) homolog [Homo sapiens], full insert sequence.	mRNAlike lncRNA	1	sense
8003928	0.749	0.11853	chr2	112155628	112156683	+	n285661	AK020568	Mus musculus adult male urinary bladder cDNA, RIKEN full-length enriched library, clone:9530023I19 product:unclassifiable, full insert sequence.	mRNAlike lncRNA	2	intronic
8014156	0.749	0.32704	chr11	73124198	73126375	-	n289310	AK134801	Mus musculus adult male medulla oblongata cDNA, RIKEN full-length enriched library, clone:6330570G11 product:unclassifiable, full insert sequence.	mRNAlike lncRNA	1	intronic
8009302	0.747	0.03992	chr3	150780885	150786882	-	n265593	AK157017	Mus musculus activated spleen cDNA, RIKEN full-length enriched library, clone:F830112L13 product:unclassifiable, full insert sequence.	mRNAlike lncRNA	3	intergenic
8023288	0.747	0.05899	chr9	44850778	44854352	+	n287415	AK033359	Mus musculus 16 days embryo lung cDNA, RIKEN full-length enriched library, clone:8430403M24 product:epithelial V-like antigen, full insert sequence.	mRNAlike lncRNA	1	sense
8003876	0.747	0.15687	chr17	71736722	71738509	-	n283642	AK038053	Mus musculus 16 days neonate thymus cDNA, RIKEN full-length enriched library, clone:A130074I10 product:unclassifiable, full insert sequence.	mRNAlike lncRNA	1	intronic
8016460	0.747	0.22464	chr2	127028302	127033990	-	n293367,n296026	AK029416,AK019023	Mus musculus 0 day neonate head cDNA, RIKEN full-length enriched library, clone:4833432D21 product:unclassifiable, full insert sequence.,Mus musculus 10 day old male pancreas cDNA, RIKEN full-length enriched library, clone:1810024B03 product:unclassifiable, full insert sequence.	mRNAlike lncRNA	2	sense
8002683	0.746	0.01708	chr11	78207985	78219159	+	n281409,n280401	AK041943,AK040637	Mus musculus 3 days neonate thymus cDNA, RIKEN full-length enriched library, clone:A630048G16 product:solute carrier family 13 (sodium-dependent dicarboxylate transporter), member 2, full insert sequence.,Mus musculus 0 day neonate thymus cDNA, RIKEN full-length enriched library, clone:A430110O21 product:unclassifiable, full insert sequence.	mRNAlike lncRNA	5	antisense(intronic)
8004815	0.746	0.25334	chr13	117799667	117801787	-	n288805	AK135169	Mus musculus 12 days embryo female ovary cDNA, RIKEN full-length enriched library, clone:6620402B06 product:unclassifiable, full insert sequence.	mRNAlike lncRNA	1	intronic
8021418	0.746	0.30821	chr17	47706530	47707528	+	n283477	AK038223	Mus musculus 16 days neonate thymus cDNA, RIKEN full-length enriched library, clone:A130087I02 product:unclassifiable, full insert sequence.	mRNAlike lncRNA	2	intronic
8010742	0.745	0.1403	chr19	8912173	8914733	+	n270958	AK052341	Mus musculus 13 days embryo heart cDNA, RIKEN full-length enriched library, clone:D330032I20 product:unclassifiable, full insert sequence.	mRNAlike lncRNA	1	sense
8006176	0.745	0.15847	chr2	4138126	4140406	+	n286163	AK034717	Mus musculus 12 days embryo embryonic body between diaphragm region and neck cDNA, RIKEN full-length enriched library, clone:9430028J01 product:unclassifiable, full insert sequence.	mRNAlike lncRNA	2	intronic
8026385	0.744	0.15106	chr11	29596123	29598246	+	n275455	AK047982	Mus musculus 16 days embryo head cDNA, RIKEN full-length enriched library, clone:C130026I10 product:unclassifiable, full insert sequence.	mRNAlike lncRNA	2	intronic
8028936	0.744	0.19916	chr8	118004247	118006092	-	n272149	AK051450	Mus musculus 12 days embryo spinal ganglion cDNA, RIKEN full-length enriched library, clone:D130049J17 product:unclassifiable, full insert sequence.	mRNAlike lncRNA	1	intergenic
8016145	0.744	0.20886	chr7	137384716	137385789	+	n268832	AK086947	Mus musculus 0 day neonate lung cDNA, RIKEN full-length enriched library, clone:E030013N05 product:unclassifiable, full insert sequence.	mRNAlike lncRNA	1	antisense(exonic)
8027959	0.743	0.06638	chr1	174114557	174115864	+	n287330	AK018474	Mus musculus 16 days embryo lung cDNA, RIKEN full-length enriched library, clone:8430437O03 product:unclassifiable, full insert sequence.	mRNAlike lncRNA	1	intronic
8011023	0.743	0.09464	chr1	170342783	170344239	-	n271388	AK084392	Mus musculus 12 days embryo eyeball cDNA, RIKEN full-length enriched library, clone:D230036A14 product:unclassifiable, full insert sequence.	mRNAlike lncRNA	1	intronic
8024480	0.743	0.14719	chr3	63758024	63764098	-	n275045	AK048445	Mus musculus 16 days embryo head cDNA, RIKEN full-length enriched library, clone:C130061E17 product:unclassifiable, full insert sequence.	mRNAlike lncRNA	1	intronic
8026820	0.742	0.09824	chr9	29533040	29535993	-	n284874	AK036337	Mus musculus 16 days neonate cerebellum cDNA, RIKEN full-length enriched library, clone:9630059C16 product:unclassifiable, full insert sequence.	mRNAlike lncRNA	1	intronic
8009667	0.742	0.10214	chrX	48548053	48552022	-	n282030	AK039980	Mus musculus 0 day neonate thymus cDNA, RIKEN full-length enriched library, clone:A430039D01 product:unclassifiable, full insert sequence.	mRNAlike lncRNA	1	intronic
8013280	0.742	0.11749	chr12	3752542	3762146	-	n273041	AK148460	Mus musculus adult pancreas islet cells cDNA, RIKEN full-length enriched library, clone:C820005G04 product:unclassifiable, full insert sequence.	mRNAlike lncRNA	1	antisense(intronic)
8007544	0.741	0.39	chr5	110295751	110309134	+	n343988	-		Non-protein coding transcript	1	intergenic
8027343	0.74	0.03548	chr6	72112842	72117701	+	n282407	AK039589	Mus musculus adult male spinal cord cDNA, RIKEN full-length enriched library, clone:A330068C15 product:unclassifiable, full insert sequence.	mRNAlike lncRNA	2	intergenic
8000348	0.74	0.05191	chr2	178141969	178143997	+	n292947,n291296	AK077193,AK015172	Mus musculus adult male testis cDNA, RIKEN full-length enriched library, clone:4933426F04 product:unclassifiable, full insert sequence.,Mus musculus adult male testis cDNA, RIKEN full-length enriched library, clone:4930421P05 product:unclassifiable, full insert sequence.	mRNAlike lncRNA	3	antisense(intronic)
8026794	0.739	0.01254	chr3	109766122	109768960	-	n286276	AK034582	Mus musculus 12 days embryo embryonic body between diaphragm region and neck cDNA, RIKEN full-length enriched library, clone:9430010O11 product:unclassifiable, full insert sequence.	mRNAlike lncRNA	1	intronic
8008767	0.739	0.07424	chr12	52744873	52748509	-	n267306,n268874,n290528	AK088445,AK086902,AK017791	Mus musculus 2 days neonate thymus thymic cells cDNA, RIKEN full-length enriched library, clone:E430016M23 product:RIKEN cDNA 5730526G10 gene cluster member, full insert sequence.,Mus musculus 0 day neonate lung cDNA, RIKEN full-length enriched library, clone:E030010D10 product:unclassifiable, full insert sequence.,Mus musculus 8 days embryo whole body cDNA, RIKEN full-length enriched library, cl…	mRNAlike lncRNA	4	intronic
8001401	0.739	0.32589	chr3	97624904	97672120	-	n272263,n290132	AK083867,AK031066	Mus musculus 12 days embryo spinal ganglion cDNA, RIKEN full-length enriched library, clone:D130028A11 product:MRNA, SIMILAR TO RAT MYOMEGALIN, COMPLETE CDS homolog [Homo sapiens], full insert sequence.,Mus musculus 13 days embryo forelimb cDNA, RIKEN full-length enriched library, clone:5930401O09 product:unclassifiable, full insert sequence.	mRNAlike lncRNA	1	sense
8001124	0.738	0.01301	chr18	60934318	60935305	+	n275171,n264460	AK166294,AK048324	Mus musculus mammary gland RCB-0526 Jyg-MC(A) cDNA, RIKEN full-length enriched library, clone:G830032D16 product:unclassifiable, full insert sequence.,Mus musculus 16 days embryo head cDNA, RIKEN full-length enriched library, clone:C130049G04 product:unclassifiable, full insert sequence.	mRNAlike lncRNA	1	sense
8024478	0.738	0.1881	chr14	25425925	25436533	-	n296953	AK005833	Mus musculus adult male testis cDNA, RIKEN full-length enriched library, clone:1700010J08 product:unclassifiable, full insert sequence.	mRNAlike lncRNA	2	intergenic
8028237	0.738	0.19977	chr6	68193573	68202157	+	n264477	AK145002	Mus musculus mammary gland RCB-0526 Jyg-MC(A) cDNA, RIKEN full-length enriched library, clone:G830022P11 product:unclassifiable, full insert sequence.	mRNAlike lncRNA	1	intergenic
8029499	0.737	0.0998	chr9	35642971	35644042	-	n286826	AK136750	Mus musculus adult male epididymis cDNA, RIKEN full-length enriched library, clone:9230116C05 product:unclassifiable, full insert sequence.	mRNAlike lncRNA	1	intergenic
8001277	0.737	0.1375	chr2	154692947	154697224	+	n275084,n204290	AK048403	,Mus musculus 16 days embryo head cDNA, RIKEN full-length enriched library, clone:C130057N11 product:unclassifiable, full insert sequence.	ncRNA,mRNAlike lncRNA	3	sense, intronic
8023220	0.736	0.02014	chr6	33233426	33235700	+	n273683	AK049535	Mus musculus 7 days embryo whole body cDNA, RIKEN full-length enriched library, clone:C430020E12 product:unclassifiable, full insert sequence.	mRNAlike lncRNA	1	intronic
8013900	0.736	0.0234	chr4	53274227	53283104	-	n415205,n415206	NR_033139.1,NR_033140.1		lncRNA	3	intergenic
8021986	0.736	0.03201	chrX	143397055	143423871	+	n278897	AK139392	Mus musculus 10 days neonate cortex cDNA, RIKEN full-length enriched library, clone:A830040L08 product:unclassifiable, full insert sequence.	mRNAlike lncRNA	1	sense
8007017	0.736	0.1412	chr2	180922000	180923211	+	n297655	AK002602	Mus musculus adult male kidney cDNA, RIKEN full-length enriched library, clone:0610012G23 product:putative protein weakly similar to DJ697K14.9.1 (NOVEL PROTEIN) (UNKNOWN) (PROTEIN FOR MGC:2479) [Homo sapiens], full insert sequence.	mRNAlike lncRNA	1	sense
8015269	0.735	0.36308	chr5	3700550	3701488	-	n278067	AK044886	Mus musculus 9.5 days embryo parthenogenote cDNA, RIKEN full-length enriched library, clone:B130010B11 product:unclassifiable, full insert sequence.	mRNAlike lncRNA	1	intronic
8000885	0.734	0.021	chr18	38390289	38391830	+	n282367	AK079612	Mus musculus adult male spinal cord cDNA, RIKEN full-length enriched library, clone:A330075N11 product:unclassifiable, full insert sequence.	mRNAlike lncRNA	1	intergenic
8006934	0.733	0.28045	chr1	73064718	73065452	-	n296219	AK007158	Mus musculus adult male testis cDNA, RIKEN full-length enriched library, clone:1700110C23 product:unclassifiable, full insert sequence.	mRNAlike lncRNA	1	intergenic
8027527	0.732	0.0463	chr17	55832033	55834884	-	n267705	AK054261	Mus musculus 2 days pregnant adult female ovary cDNA, RIKEN full-length enriched library, clone:E330005B05 product:unclassifiable, full insert sequence.	mRNAlike lncRNA	2	sense
8007497	0.732	0.1297	chr9	21845493	21846239	-	n289398	AK134690	Mus musculus adult male medulla oblongata cDNA, RIKEN full-length enriched library, clone:6330525C11 product:unclassifiable, full insert sequence.	mRNAlike lncRNA	1	intronic
8011757	0.732	0.24231	chr5	5309001	5311915	-	n272067	AK051559	Mus musculus 12 days embryo spinal ganglion cDNA, RIKEN full-length enriched library, clone:D130056N13 product:unclassifiable, full insert sequence.	mRNAlike lncRNA	1	intronic
8029495	0.731	0.16164	chr11	30671292	30671674	-	n292735	AK019618	Mus musculus adult male testis cDNA, RIKEN full-length enriched library, clone:4930448L02 product:unclassifiable, full insert sequence.	mRNAlike lncRNA	1	close
8015112	0.73	0.01815	chr11	76600432	76602537	-	n285351	AK035648	Mus musculus adult male urinary bladder cDNA, RIKEN full-length enriched library, clone:9530081C06 product:unclassifiable, full insert sequence.	mRNAlike lncRNA	1	intronic
8012139	0.73	0.04813	chr15	81651182	81653595	+	n283185	AK138238	Mus musculus adult male hypothalamus cDNA, RIKEN full-length enriched library, clone:A230042E21 product:unclassifiable, full insert sequence.	mRNAlike lncRNA	2	sense
8014168	0.73	0.05276	chr13	118611119	118612129	+	n275910	AK021077	Mus musculus adult male corpus striatum cDNA, RIKEN full-length enriched library, clone:C030014A21 product:unclassifiable, full insert sequence.	mRNAlike lncRNA	1	intronic
8008974	0.73	0.16481	chr12	110662507	110676043	+	n343258	-		Non-protein coding transcript	1	intergenic
8020820	0.73	0.17566	chr19	12856057	12858026	-	n267163	AK089016	Mus musculus 2 days neonate thymus thymic cells cDNA, RIKEN full-length enriched library, clone:E430035M18 product:unclassifiable, full insert sequence.	mRNAlike lncRNA	2	intronic
8013404	0.73	0.1822	chr7	111459022	111459572	-	n281537	AK020758	Mus musculus 0 day neonate thymus cDNA, RIKEN full-length enriched library, clone:A430102O06 product:hypothetical protein, full insert sequence.	mRNAlike lncRNA	1	intronic
8029765	0.73	0.2286	chr16	23989160	23992539	+	n264879	AK149722	Mus musculus bone marrow macrophage cDNA, RIKEN full-length enriched library, clone:G530013B08 product:unclassifiable, full insert sequence.	mRNAlike lncRNA	1	close
8029453	0.729	0.05751	chr4	3642110	3643953	+	n414471	-		lncRNA	1	intronic
8025605	0.729	0.07701	chr14	75591944	75593010	+	n270511	AK142448	Mus musculus 13 days embryo stomach cDNA, RIKEN full-length enriched library, clone:D530016K15 product:unclassifiable, full insert sequence.	mRNAlike lncRNA	1	intronic
8027394	0.729	0.11109	chr12	100999560	101000464	-	n274752	AK081927	Mus musculus 16 days embryo head cDNA, RIKEN full-length enriched library, clone:C130087L10 product:unclassifiable, full insert sequence.	mRNAlike lncRNA	1	intronic
8020577	0.728	0.00411	chr7	6933944	6943854	+	n344238,n421645	-		lincRNA,lncRNA	4	intergenic
8017343	0.728	0.23461	chr2	34358145	34358962	+	n293007	AK015137	Mus musculus adult male testis cDNA, RIKEN full-length enriched library, clone:4930414H07 product:unclassifiable, full insert sequence.	mRNAlike lncRNA	1	intronic
8004016	0.727	0.03469	chr9	22785870	22788613	-	n291570	AK133281	Mus musculus adult male testis cDNA, RIKEN full-length enriched library, clone:4932429E06 product:unclassifiable, full insert sequence.	mRNAlike lncRNA	2	intergenic
8024455	0.727	0.13671	chr18	57553661	57554663	+	n285894	AK020504	Mus musculus 12 days embryo embryonic body between diaphragm region and neck cDNA, RIKEN full-length enriched library, clone:9430085A19 product:unclassifiable, full insert sequence.	mRNAlike lncRNA	1	intergenic
8006225	0.727	0.1571	chr18	69573491	69574662	+	n289252	AK032144	Mus musculus adult male olfactory brain cDNA, RIKEN full-length enriched library, clone:6430401E23 product:surfactant associated protein B, full insert sequence.	mRNAlike lncRNA	1	intronic
8002470	0.726	0.08317	chr1	9457693	10367370	-	n275287	AK048214	Mus musculus 16 days embryo head cDNA, RIKEN full-length enriched library, clone:C130040M02 product:unclassifiable, full insert sequence.	mRNAlike lncRNA	1	intronic
8010547	0.726	0.10753	chr10	69079300	69081559	+	n275208	AK048296	Mus musculus 16 days embryo head cDNA, RIKEN full-length enriched library, clone:C130047C08 product:unclassifiable, full insert sequence.	mRNAlike lncRNA	1	intronic
8015626	0.726	0.25178	chr18	53844797	53846224	-	n281086	AK080073	Mus musculus adult male aorta and vein cDNA, RIKEN full-length enriched library, clone:A530057H04 product:unclassifiable, full insert sequence.	mRNAlike lncRNA	1	intronic
8011274	0.725	0.05501	chr16	98215765	98218584	-	n275931	AK021061	Mus musculus adult male corpus striatum cDNA, RIKEN full-length enriched library, clone:C030010L15 product:unclassifiable, full insert sequence.	mRNAlike lncRNA	2	antisense(exonic)
8012196	0.725	0.09672	chr10	8604391	8606678	+	n413754	-		lncRNA	2	antisense(intronic)
8028445	0.725	0.18304	chr15	34541372	34544301	-	n270683	AK085056	Mus musculus 13 days embryo lung cDNA, RIKEN full-length enriched library, clone:D430030M24 product:unclassifiable, full insert sequence.	mRNAlike lncRNA	2	intronic
8011833	0.725	0.18664	chr11	52148697	52149655	-	n272957	AK050620	Mus musculus 2 days neonate thymus thymic cells cDNA, RIKEN full-length enriched library, clone:C920020J23 product:unclassifiable, full insert sequence.	mRNAlike lncRNA	1	intergenic
8003337	0.725	0.23324	chr6	113096016	113096588	+	n282062	AK039935	Mus musculus 0 day neonate thymus cDNA, RIKEN full-length enriched library, clone:A430033J04 product:unclassifiable, full insert sequence.	mRNAlike lncRNA	1	intronic
8011311	0.724	0.00272	chr11	119821897	119823889	+	n271576	AK142061	Mus musculus 12 days embryo eyeball cDNA, RIKEN full-length enriched library, clone:D230018A04 product:unclassifiable, full insert sequence.	mRNAlike lncRNA	1	intronic
8003863	0.724	0.02186	chr17	71874292	71876144	-	n287550	AK033207	Mus musculus 15 days embryo male testis cDNA, RIKEN full-length enriched library, clone:8030461E11 product:unclassifiable, full insert sequence.	mRNAlike lncRNA	1	sense
8002248	0.724	0.17995	chr12	81460511	81463917	-	n284130	AK137837	Mus musculus 16 days neonate thymus cDNA, RIKEN full-length enriched library, clone:A130023N22 product:unclassifiable, full insert sequence.	mRNAlike lncRNA	1	intronic
8016577	0.724	0.3555	chr8	98394713	98396495	+	n292793	AK015358	Mus musculus adult male testis cDNA, RIKEN full-length enriched library, clone:4930442D24 product:unclassifiable, full insert sequence.	mRNAlike lncRNA	1	antisense(exonic)
8001388	0.723	0.23499	chr15	100560935	100563168	-	n264232,n418704	AK146183	Mus musculus TIB-55 BB88 cDNA, RIKEN full-length enriched library, clone:I730030J21 product:unclassifiable, full insert sequence.,	mRNAlike lncRNA,lncRNA	2	intergenic
8026125	0.723	0.28111	chr16	23332679	23334822	+	n289732	AK134430	Mus musculus 13 days embryo male testis cDNA, RIKEN full-length enriched library, clone:6030488A19 product:unclassifiable, full insert sequence.	mRNAlike lncRNA	1	intronic
8011720	0.722	0.02395	chr13	41044257	41045000	-	n290716	AK017444	Mus musculus 10 days neonate head cDNA, RIKEN full-length enriched library, clone:5530402G07 product:unclassifiable, full insert sequence.	mRNAlike lncRNA	2	antisense(intronic)
8026243	0.721	0.05148	chr19	11560598	11561557	+	n281022	AK080134	Mus musculus adult male aorta and vein cDNA, RIKEN full-length enriched library, clone:A530066O14 product:unclassifiable, full insert sequence.	mRNAlike lncRNA	1	intergenic
8011440	0.72	0.04741	chr1	136716492	136724126	-	n263869	AK147373	Mus musculus cDNA, RIKEN full-length enriched library, clone:M5C1023H17 product:unclassifiable, full insert sequence.	mRNAlike lncRNA	1	intronic
8002604	0.72	0.06701	chr19	53978485	53979448	+	n295478	AK009643	Mus musculus adult male tongue cDNA, RIKEN full-length enriched library, clone:2310035P21 product:unclassifiable, full insert sequence.	mRNAlike lncRNA	1	intronic
8006668	0.72	0.11755	chr14	57166188	57167407	-	n279243	AK080561	Mus musculus 7 days neonate cerebellum cDNA, RIKEN full-length enriched library, clone:A730090G02 product:unclassifiable, full insert sequence.	mRNAlike lncRNA	1	intronic
8015218	0.719	0.0282	chr15	99545973	99554905	-	n275185	AK140856	Mus musculus 16 days embryo head cDNA, RIKEN full-length enriched library, clone:C130048I16 product:unclassifiable, full insert sequence.	mRNAlike lncRNA	2	antisense(exonic)
8000224	0.719	0.0752	chr1	60507767	60510045	+	n279670	AK042909	Mus musculus 7 days neonate cerebellum cDNA, RIKEN full-length enriched library, clone:A730038D11 product:unclassifiable, full insert sequence.	mRNAlike lncRNA	1	intronic
8002180	0.719	0.08624	chrX	74764193	74767534	+	n286705	AK033910	Mus musculus adult male diencephalon cDNA, RIKEN full-length enriched library, clone:9330114M17 product:unclassifiable, full insert sequence.	mRNAlike lncRNA	2	intronic
8002472	0.719	0.1447	chr12	35387676	35389776	-	n271617	AK051881	Mus musculus 12 days embryo eyeball cDNA, RIKEN full-length enriched library, clone:D230014K18 product:unclassifiable, full insert sequence.	mRNAlike lncRNA	2	intergenic
8023201	0.719	0.19643	chr11	74973132	74977946	+	n270368	AK052642	Mus musculus 0 day neonate kidney cDNA, RIKEN full-length enriched library, clone:D630011B02 product:hypothetical protein, full insert sequence.	mRNAlike lncRNA	1	sense
8004283	0.719	0.19656	chr10	101856016	101857934	+	n278798	AK044003	Mus musculus 10 days neonate cortex cDNA, RIKEN full-length enriched library, clone:A830080D05 product:unclassifiable, full insert sequence.	mRNAlike lncRNA	1	intergenic
8025628	0.718	0.09853	chr8	123610865	123612015	+	n268497	AK087349	Mus musculus 0 day neonate lung cDNA, RIKEN full-length enriched library, clone:E030047N19 product:unclassifiable, full insert sequence.	mRNAlike lncRNA	1	intronic
8007696	0.718	0.11954	chr17	33896936	33898815	+	n290622	AK133808	Mus musculus 8 days embryo whole body cDNA, RIKEN full-length enriched library, clone:5730424I07 product:unclassifiable, full insert sequence.	mRNAlike lncRNA	2	antisense(intronic)
8005315	0.718	0.28002	chr13	46780859	46784287	-	n275588	AK081433	Mus musculus 16 days embryo head cDNA, RIKEN full-length enriched library, clone:C130017D24 product:NUCLEAR PORE COMPLEX PROTEIN NUP153 (NUCLEOPORIN NUP153) (153 KDA NUCLEOPORIN) homolog [Rattus norvegicus], full insert sequence.	mRNAlike lncRNA	1	intronic
8011556	0.717	0.0435	chr1	36362876	36366528	-	n266789	AK154913	Mus musculus NOD-derived CD11c +ve dendritic cells cDNA, RIKEN full-length enriched library, clone:F630111D22 product:unclassifiable, full insert sequence.	mRNAlike lncRNA	2	antisense(intronic)
8021245	0.717	0.05004	chr1	84803732	84805765	-	n284088	AK037577	Mus musculus 16 days neonate thymus cDNA, RIKEN full-length enriched library, clone:A130027F14 product:unclassifiable, full insert sequence.	mRNAlike lncRNA	2	intronic
8029687	0.717	0.09364	chr17	28311602	28313019	-	n269056	AK086687	Mus musculus 15 days embryo head cDNA, RIKEN full-length enriched library, clone:D930045N05 product:unclassifiable, full insert sequence.	mRNAlike lncRNA	2	antisense(exonic)
8026693	0.717	0.11309	chr18	46666695	46671451	-	n269779	AK142729	Mus musculus 16 days neonate heart cDNA, RIKEN full-length enriched library, clone:D830031O09 product:unclassifiable, full insert sequence.	mRNAlike lncRNA	2	intronic
8013112	0.717	0.14454	chr4	83171486	83172829	+	n292968	AK029637	Mus musculus adult male testis cDNA, RIKEN full-length enriched library, clone:4930418I18 product:unclassifiable, full insert sequence.	mRNAlike lncRNA	2	sense
8019068	0.717	0.38148	chr10	62706895	62707295	+	n285352	AK020652	Mus musculus adult male urinary bladder cDNA, RIKEN full-length enriched library, clone:9530080M15 product:unclassifiable, full insert sequence.	mRNAlike lncRNA	1	sense
8022944	0.716	0.06741	chr15	80714779	80715155	+	n294863	AK012593	Mus musculus 11 days embryo whole body cDNA, RIKEN full-length enriched library, clone:2700090M07 product:unclassifiable, full insert sequence.	mRNAlike lncRNA	1	sense
8027537	0.716	0.16395	chr6	17528066	17528829	+	n269965	AK021346	Mus musculus 10 days lactation, adult female mammary gland cDNA, RIKEN full-length enriched library, clone:D730047N16 product:unclassifiable, full insert sequence.	mRNAlike lncRNA	1	intergenic
8014918	0.716	0.23492	chr5	146015004	146017327	-	n278224	AK139739	Mus musculus 2 cells egg cDNA, RIKEN full-length enriched library, clone:B020014I18 product:unclassifiable, full insert sequence.	mRNAlike lncRNA	1	intergenic
8011342	0.714	0.16377	chrX	148285781	148289805	+	n284355	AK037281	Mus musculus 16 days neonate thymus cDNA, RIKEN full-length enriched library, clone:A130003C11 product:unclassifiable, full insert sequence.	mRNAlike lncRNA	2	intronic
8008830	0.713	0.04192	chr9	100389198	100390765	-	n288984	AK135074	Mus musculus adult male olfactory brain cDNA, RIKEN full-length enriched library, clone:6430570L19 product:unclassifiable, full insert sequence.	mRNAlike lncRNA	1	intergenic
8024251	0.713	0.0961	chr1	51066377	51068656	+	n276291	AK140627	Mus musculus 10 days neonate cerebellum cDNA, RIKEN full-length enriched library, clone:B930062B04 product:unclassifiable, full insert sequence.	mRNAlike lncRNA	1	intronic
8003508	0.713	0.12068	chr6	137379825	137380123	+	n282312	AK039690	Mus musculus adult male spinal cord cDNA, RIKEN full-length enriched library, clone:A330087K22 product:unclassifiable, full insert sequence.	mRNAlike lncRNA	1	intronic
8029769	0.712	0.03432	chr6	29742631	29746001	+	n283474	AK138084	Mus musculus 16 days neonate thymus cDNA, RIKEN full-length enriched library, clone:A130088G01 product:unclassifiable, full insert sequence.	mRNAlike lncRNA	2	intronic
8020387	0.712	0.05246	chr13	102625445	102626306	+	n279171	AK043460	Mus musculus 7 days neonate cerebellum cDNA, RIKEN full-length enriched library, clone:A730097F20 product:unclassifiable, full insert sequence.	mRNAlike lncRNA	2	intergenic
8022676	0.712	0.12259	chrX	155997909	155999893	+	n292936	AK015184	Mus musculus adult male testis cDNA, RIKEN full-length enriched library, clone:4930422N03 product:unclassifiable, full insert sequence.	mRNAlike lncRNA	1	intronic
8002646	0.712	0.24035	chr17	74586107	74589839	-	n278522	AK044495	Mus musculus adult retina cDNA, RIKEN full-length enriched library, clone:A930016I24 product:unclassifiable, full insert sequence.	mRNAlike lncRNA	1	intergenic
8011839	0.711	0.03512	chr15	90849305	90850884	-	n287268	AK078857	Mus musculus adult male colon cDNA, RIKEN full-length enriched library, clone:9030208A05 product:unclassifiable, full insert sequence.	mRNAlike lncRNA	1	intronic
8007972	0.71	0.00421	chr1	60835689	60860632	+	n295537	AK009383	Mus musculus adult male tongue cDNA, RIKEN full-length enriched library, clone:2310016D23 product:unclassifiable, full insert sequence.	mRNAlike lncRNA	4	intergenic
8002593	0.71	0.05901	chr12	54460892	54462823	+	n271377	AK052028	Mus musculus 12 days embryo eyeball cDNA, RIKEN full-length enriched library, clone:D230037E02 product:unclassifiable, full insert sequence.	mRNAlike lncRNA	1	intronic
8002595	0.71	0.09544	chr4	133926662	133929940	+	n273356	AK083104	Mus musculus adult male hippocampus cDNA, RIKEN full-length enriched library, clone:C630014L11 product:unclassifiable, full insert sequence.	mRNAlike lncRNA	3	antisense(exonic)
8023373	0.71	0.21289	chr6	115224998	115225894	-	n294387	AK013786	Mus musculus adult male hippocampus cDNA, RIKEN full-length enriched library, clone:2900074L19 product:unclassifiable, full insert sequence.	mRNAlike lncRNA	1	antisense(exonic)
8020528	0.709	0.02328	chr16	72220696	72221960	+	n271437	AK084368	Mus musculus 12 days embryo eyeball cDNA, RIKEN full-length enriched library, clone:D230033A08 product:unclassifiable, full insert sequence.	mRNAlike lncRNA	1	intergenic
8022280	0.709	0.06477	chr7	65930790	65931525	+	n281709	AK040296	Mus musculus 0 day neonate thymus cDNA, RIKEN full-length enriched library, clone:A430083M21 product:unclassifiable, full insert sequence.	mRNAlike lncRNA	1	intronic
8006449	0.708	0.01423	chr3	106012112	106013434	-	n266045	AK089771	Mus musculus activated spleen cDNA, RIKEN full-length enriched library, clone:F830017M06 product:unclassifiable, full insert sequence.	mRNAlike lncRNA	1	sense
8014679	0.708	0.04567	chr14	63381347	63383123	+	n264396	AK145311	Mus musculus mammary gland RCB-0527 Jyg-MC(B) cDNA, RIKEN full-length enriched library, clone:G930048L05 product:unclassifiable, full insert sequence.	mRNAlike lncRNA	1	intergenic
8026954	0.708	0.07004	chr19	53531964	53533573	-	n280424	AK041903	Mus musculus 3 days neonate thymus cDNA, RIKEN full-length enriched library, clone:A630046B08 product:unclassifiable, full insert sequence.	mRNAlike lncRNA	1	intergenic
8013742	0.708	0.07156	chr5	108088115	108117034	-	n280287	AK042124	Mus musculus 3 days neonate thymus cDNA, RIKEN full-length enriched library, clone:A630060L04 product:unclassifiable, full insert sequence.	mRNAlike lncRNA	3	antisense(intronic)
8011915	0.708	0.08987	chr17	4851697	4854482	-	n291847	AK016314	Mus musculus adult male testis cDNA, RIKEN full-length enriched library, clone:4930579D07 product:unclassifiable, full insert sequence.	mRNAlike lncRNA	1	intergenic
8019341	0.708	0.16223	chr5	150825053	150825318	-	n263748	AK018882	Mus musculus adult male testis cDNA, RIKEN full-length enriched library, clone:1700066I10 product:unclassifiable, full insert sequence.	mRNAlike lncRNA	1	antisense(intronic)
8009051	0.706	0.03398	chr3	86814058	86816166	-	n273158	AK050166	Mus musculus adult male liver tumor cDNA, RIKEN full-length enriched library, clone:C730024D11 product:unclassifiable, full insert sequence.	mRNAlike lncRNA	1	intergenic
8023824	0.706	0.03467	chr14	124066938	124070246	+	n265134	AK158090	Mus musculus adult inner ear cDNA, RIKEN full-length enriched library, clone:F930027O16 product:unclassifiable, full insert sequence.	mRNAlike lncRNA	1	intronic
8006213	0.706	0.11839	chr18	79187515	79189676	-	n285878	AK035090	Mus musculus 12 days embryo embryonic body between diaphragm region and neck cDNA, RIKEN full-length enriched library, clone:9430087E12 product:unclassifiable, full insert sequence.	mRNAlike lncRNA	1	intronic
8016417	0.706	0.12534	chr7	150485091	150486285	-	n288510	AK135351	Mus musculus 12 days embryo female mullerian duct includes surrounding region cDNA, RIKEN full-length enriched library, clone:6820403M13 product:unclassifiable, full insert sequence.	mRNAlike lncRNA	1	antisense(intronic)
8024718	0.706	0.14033	chr1	133182644	133184747	+	n284431	AK037136	Mus musculus adult female vagina cDNA, RIKEN full-length enriched library, clone:9930124L22 product:unclassifiable, full insert sequence.	mRNAlike lncRNA	1	antisense(exonic)
8021184	0.705	0.05731	chr8	48333916	48335873	-	n286146	AK034739	Mus musculus 12 days embryo embryonic body between diaphragm region and neck cDNA, RIKEN full-length enriched library, clone:9430030K02 product:unclassifiable, full insert sequence.	mRNAlike lncRNA	1	intronic
8020527	0.705	0.06809	chr2	155207582	155209866	+	n268020	AK053842	Mus musculus 0 day neonate eyeball cDNA, RIKEN full-length enriched library, clone:E130314H20 product:mitochondria located 1 homolog (human), full insert sequence.	mRNAlike lncRNA	1	sense
8009558	0.705	0.16756	chr5	91232286	91235418	+	n270067	AK085668	Mus musculus 10 days lactation, adult female mammary gland cDNA, RIKEN full-length enriched library, clone:D730004J07 product:unclassifiable, full insert sequence.	mRNAlike lncRNA	1	extension
8023109	0.705	0.21568	chr1	179160021	179160817	-	n269023	AK086732	Mus musculus 15 days embryo head cDNA, RIKEN full-length enriched library, clone:D930048F07 product:unclassifiable, full insert sequence.	mRNAlike lncRNA	1	intronic
8028956	0.705	0.23681	chr2	125816652	125819680	-	n282373	AK039623	Mus musculus adult male spinal cord cDNA, RIKEN full-length enriched library, clone:A330074K14 product:unclassifiable, full insert sequence.	mRNAlike lncRNA	1	intronic
8015296	0.705	0.28948	chr4	96187357	96188815	-	n271890	AK051762	Mus musculus 12 days embryo spinal ganglion cDNA, RIKEN full-length enriched library, clone:D130074K01 product:unclassifiable, full insert sequence.	mRNAlike lncRNA	1	intronic
8003198	0.704	0.04522	chr3	95799841	95800382	+	n267745	AK143293	Mus musculus 2 days pregnant adult female oviduct cDNA, RIKEN full-length enriched library, clone:E230037C21 product:unclassifiable, full insert sequence.	mRNAlike lncRNA	1	antisense(exonic)
8012302	0.704	0.1522	chr18	44540155	44555736	+	n295771,n295310	AK010490,AK008609	Mus musculus ES cells cDNA, RIKEN full-length enriched library, clone:2410015D23 product:unclassifiable, full insert sequence.,Mus musculus adult male small intestine cDNA, RIKEN full-length enriched library, clone:2010322F12 product:unclassifiable, full insert sequence.	mRNAlike lncRNA	1	sense
8003356	0.702	0.0187	chr18	80520073	80523344	+	n412863,n282775	AK039137	Mus musculus adult male hypothalamus cDNA, RIKEN full-length enriched library, clone:A230101K06 product:unclassifiable, full insert sequence.,	mRNAlike lncRNA,lncRNA	2	intergenic
8017182	0.702	0.03077	chr16	56020958	56024069	-	n284069	AK037592	Mus musculus 16 days neonate thymus cDNA, RIKEN full-length enriched library, clone:A130028M21 product:unclassifiable, full insert sequence.	mRNAlike lncRNA	1	intronic
8012239	0.702	0.09885	chr4	95684460	95687421	+	n274428	AK163898	Mus musculus 0 day neonate cerebellum cDNA, RIKEN full-length enriched library, clone:C230030O06 product:unclassifiable, full insert sequence.	mRNAlike lncRNA	2	sense
8010859	0.702	0.10351	chr14	15950826	15953491	-	n266301	AK156049	Mus musculus activated spleen cDNA, RIKEN full-length enriched library, clone:F830005N11 product:unclassifiable, full insert sequence.	mRNAlike lncRNA	1	intergenic
8013479	0.702	0.17398	chr14	98563218	98565304	-	n272665	AK050954	Mus musculus 9 days embryo whole body cDNA, RIKEN full-length enriched library, clone:D030044A14 product:unclassifiable, full insert sequence.	mRNAlike lncRNA	2	intronic
8000479	0.702	0.2257	chr12	78378442	78381445	+	n267040	AK165305	Mus musculus 6 days neonate spleen cDNA, RIKEN full-length enriched library, clone:F430011J12 product:unclassifiable, full insert sequence.	mRNAlike lncRNA	1	sense
8004793	0.702	0.28235	chr10	49381452	49383079	-	n279510	AK043118	Mus musculus 7 days neonate cerebellum cDNA, RIKEN full-length enriched library, clone:A730057G05 product:unclassifiable, full insert sequence.	mRNAlike lncRNA	1	intronic
8011056	0.702	0.43168	chr13	34288501	34288753	-	n294364	AK019356	Mus musculus adult male hippocampus cDNA, RIKEN full-length enriched library, clone:2900079J23 product:unclassifiable, full insert sequence.	mRNAlike lncRNA	1	intronic
8004775	0.701	0.07896	chr7	63268317	63272849	-	n282999	AK038835	Mus musculus adult male hypothalamus cDNA, RIKEN full-length enriched library, clone:A230067A14 product:unclassifiable, full insert sequence.	mRNAlike lncRNA	2	intronic
8010177	0.701	0.10221	chr5	124624925	124631254	-	n284163	AK037499	Mus musculus 16 days neonate thymus cDNA, RIKEN full-length enriched library, clone:A130022A09 product:unclassifiable, full insert sequence.	mRNAlike lncRNA	2	intronic
8013808	0.701	0.17194	chr19	5911825	5912807	-	n295756	AK019051	Mus musculus adult male stomach cDNA, RIKEN full-length enriched library, clone:2210010M07 product:unclassifiable, full insert sequence.	mRNAlike lncRNA	1	sense
8003890	0.7	0.05429	chr8	93853330	93856784	+	n267589	AK054375	Mus musculus 2 days pregnant adult female ovary cDNA, RIKEN full-length enriched library, clone:E330020O05 product:unclassifiable, full insert sequence.	mRNAlike lncRNA	1	intronic
8008035	0.7	0.09958	chr9	79992661	79994327	+	n275791	AK081265	Mus musculus adult male corpus striatum cDNA, RIKEN full-length enriched library, clone:C030037K22 product:unclassifiable, full insert sequence.	mRNAlike lncRNA	1	extension
8010951	0.7	0.14815	chr11	22738094	22739573	-	n266233	AK089676	Mus musculus activated spleen cDNA, RIKEN full-length enriched library, clone:F830008H05 product:unclassifiable, full insert sequence.	mRNAlike lncRNA	1	intronic
8002154	0.7	0.35885	chr11	95858547	95859280	-	n294975	AK012139	Mus musculus 10 days embryo whole body cDNA, RIKEN full-length enriched library, clone:2610524E12 product:unclassifiable, full insert sequence.	mRNAlike lncRNA	1	intronic
8020932	0.699	0.03136	chr5	144272352	144274203	-	n266462	AK155775	Mus musculus B6-derived CD11 +ve dendritic cells cDNA, RIKEN full-length enriched library, clone:F730219H12 product:unclassifiable, full insert sequence.	mRNAlike lncRNA	2	intronic
8021602	0.699	0.16512	chr16	38623138	38713012	-	n270991,n290200	AK084661,AK018057	Mus musculus 13 days embryo heart cDNA, RIKEN full-length enriched library, clone:D330026I07 product:unclassifiable, full insert sequence.,Mus musculus adult male thymus cDNA, RIKEN full-length enriched library, clone:5830477L08 product:Cdc42 GTPase-activating protein, full insert sequence.	mRNAlike lncRNA	1	sense
8002550	0.698	0.06039	chr16	87455242	87461811	+	n284594,n278837	AK043931,AK162683	Mus musculus 10 days neonate cortex cDNA, RIKEN full-length enriched library, clone:A830054C22 product:ubiquitin specific protease 16, full insert sequence.,Mus musculus adult female vagina cDNA, RIKEN full-length enriched library, clone:9930018N11 product:unclassifiable, full insert sequence.	mRNAlike lncRNA	3	sense
8027799	0.698	0.25425	chr6	31503826	31505006	-	n274824	AK081840	Mus musculus 16 days embryo head cDNA, RIKEN full-length enriched library, clone:C130081E07 product:unclassifiable, full insert sequence.	mRNAlike lncRNA	1	intronic
8021822	0.698	0.34968	chr9	65161687	65163430	+	n288355	AK078601	Mus musculus 11 days embryo gonad cDNA, RIKEN full-length enriched library, clone:7030418N07 product:unclassifiable, full insert sequence.	mRNAlike lncRNA	2	intronic
8010830	0.697	0.08512	chr1	21887859	21888941	-	n279301	AK080550	Mus musculus 7 days neonate cerebellum cDNA, RIKEN full-length enriched library, clone:A730084J23 product:unclassifiable, full insert sequence.	mRNAlike lncRNA	2	intronic
8022111	0.697	0.09394	chr11	6315210	6316228	-	n293068	AK076662	Mus musculus adult male testis cDNA, RIKEN full-length enriched library, clone:4930405N22 product:peptidylprolyl isomerase A, full insert sequence.	mRNAlike lncRNA	1	antisense(exonic)
8020465	0.697	0.18012	chr10	20199432	20444838	-	n288642	AK020137	Mus musculus 12 days embryo male wolffian duct includes surrounding region cDNA, RIKEN full-length enriched library, clone:6720462I12 product:phosphodiesterase 7B, full insert sequence.	mRNAlike lncRNA	1	sense
8022485	0.696	0.04845	chrX	7455387	7457450	+	n279095	AK043570	Mus musculus 10 days neonate cortex cDNA, RIKEN full-length enriched library, clone:A830008N09 product:proviral integration site 2, full insert sequence.	mRNAlike lncRNA	2	sense
8017900	0.696	0.08803	chr5	58320989	58322455	+	n263886	AK159047	Mus musculus visual cortex cDNA, RIKEN full-length enriched library, clone:K530044I24 product:unclassifiable, full insert sequence.	mRNAlike lncRNA	1	intronic
8023042	0.696	0.13467	chr18	9881520	9882585	+	n287437	AK136357	Mus musculus 15 days embryo embryonic body between diaphragm and neck cDNA, RIKEN full-length enriched library, clone:8130402G21 product:unclassifiable, full insert sequence.	mRNAlike lncRNA	1	intergenic
8021384	0.695	0.11009	chr13	94131057	94132919	+	n285829	AK035139	Mus musculus 12 days embryo embryonic body between diaphragm region and neck cDNA, RIKEN full-length enriched library, clone:9430092O13 product:unclassifiable, full insert sequence.	mRNAlike lncRNA	1	intronic
8007930	0.695	0.12816	chr19	29218765	29220070	+	n286099	AK137019	Mus musculus 12 days embryo embryonic body between diaphragm region and neck cDNA, RIKEN full-length enriched library, clone:9430041K23 product:unclassifiable, full insert sequence.	mRNAlike lncRNA	2	extension
8027078	0.695	0.12972	chr7	19723440	19725521	+	n267299	AK153978	Mus musculus 2 days neonate thymus thymic cells cDNA, RIKEN full-length enriched library, clone:E430018F19 product:unclassifiable, full insert sequence.	mRNAlike lncRNA	1	sense
8021308	0.695	0.20394	chr8	16751318	16752493	-	n288084	AK149070	Mus musculus 2 days neonate sympathetic ganglion cDNA, RIKEN full-length enriched library, clone:7120480P19 product:unclassifiable, full insert sequence.	mRNAlike lncRNA	1	intronic
8005989	0.694	0.12908	chr8	49927348	49928496	-	n294379	AK013771	Mus musculus adult male hippocampus cDNA, RIKEN full-length enriched library, clone:2900073C17 product:unclassifiable, full insert sequence.	mRNAlike lncRNA	1	intergenic
8005553	0.693	0.01064	chr5	81943052	81947165	+	n286720,n274300,n283108	AK082421,AK038692,AK033891	Mus musculus 0 day neonate cerebellum cDNA, RIKEN full-length enriched library, clone:C230048N05 product:unclassifiable, full insert sequence.,Mus musculus adult male hypothalamus cDNA, RIKEN full-length enriched library, clone:A230055J12 product:unclassifiable, full insert sequence.,Mus musculus adult male diencephalon cDNA, RIKEN full-length enriched library, clone:9330111F16 product:unclassifi…	mRNAlike lncRNA	5	intronic
8024230	0.693	0.03067	chr5	120045839	120048213	-	n268923	AK053120	Mus musculus 0 day neonate lung cDNA, RIKEN full-length enriched library, clone:E030004O07 product:unclassifiable, full insert sequence.	mRNAlike lncRNA	1	intergenic
8001045	0.693	0.19156	chr11	107459723	107461774	+	n284175	AK037488	Mus musculus 16 days neonate thymus cDNA, RIKEN full-length enriched library, clone:A130021D06 product:unclassifiable, full insert sequence.	mRNAlike lncRNA	1	intronic
8009394	0.692	0.02407	chr9	54027937	54029881	-	n283340	AK138128	Mus musculus adult male hypothalamus cDNA, RIKEN full-length enriched library, clone:A230002G21 product:unclassifiable, full insert sequence.	mRNAlike lncRNA	1	intronic
8026057	0.692	0.04983	chr3	101384226	101384978	-	n286947	AK078983	Mus musculus adult male epididymis cDNA, RIKEN full-length enriched library, clone:9230101D07 product:unclassifiable, full insert sequence.	mRNAlike lncRNA	1	intronic
8010709	0.692	0.07406	chr2	112223981	112227570	+	n274772	AK081901	Mus musculus 16 days embryo head cDNA, RIKEN full-length enriched library, clone:C130086A03 product:unclassifiable, full insert sequence.	mRNAlike lncRNA	1	intronic
8006576	0.692	0.29341	chr3	35971100	35973162	+	n265984	AK171948	Mus musculus activated spleen cDNA, RIKEN full-length enriched library, clone:F830021E13 product:unclassifiable, full insert sequence.	mRNAlike lncRNA	1	intronic
8011545	0.692	0.42109	chr3	45237799	45239545	+	n277241	AK046143	Mus musculus adult male corpora quadrigemina cDNA, RIKEN full-length enriched library, clone:B230344L23 product:unclassifiable, full insert sequence.	mRNAlike lncRNA	1	sense
8014081	0.691	0.01777	chr15	99462150	99464401	-	n270761	AK052423	Mus musculus 13 days embryo lung cDNA, RIKEN full-length enriched library, clone:D430017G14 product:unclassifiable, full insert sequence.	mRNAlike lncRNA	1	intronic
8027356	0.691	0.03711	chr8	71151163	71154044	-	n284291	AK037349	Mus musculus 16 days neonate thymus cDNA, RIKEN full-length enriched library, clone:A130009I22 product:unclassifiable, full insert sequence.	mRNAlike lncRNA	1	intronic
8017180	0.691	0.22313	chr17	63585986	63588789	-	n269809	AK085907	Mus musculus 16 days neonate heart cDNA, RIKEN full-length enriched library, clone:D830027H14 product:unclassifiable, full insert sequence.	mRNAlike lncRNA	2	intronic
8023352	0.69	0.10269	chrX	158297374	158299221	-	n273684	AK049532	Mus musculus 7 days embryo whole body cDNA, RIKEN full-length enriched library, clone:C430020A21 product:unclassifiable, full insert sequence.	mRNAlike lncRNA	1	intronic
8028376	0.69	0.16623	chr9	63096319	63098553	+	n286182	AK034701	Mus musculus 12 days embryo embryonic body between diaphragm region and neck cDNA, RIKEN full-length enriched library, clone:9430026E24 product:unclassifiable, full insert sequence.	mRNAlike lncRNA	2	antisense(intronic)
8010064	0.69	0.38066	chr16	43578557	43578941	+	n278518	AK020870	Mus musculus adult retina cDNA, RIKEN full-length enriched library, clone:A930017C21 product:unclassifiable, full insert sequence.	mRNAlike lncRNA	1	sense
8002228	0.689	0.07598	chr4	65284236	65287098	+	n294048	AK028316	Mus musculus adult male brain cDNA, RIKEN full-length enriched library, clone:3632413A11 product:unclassifiable, full insert sequence.	mRNAlike lncRNA	1	antisense(intronic)
8022623	0.689	0.43956	chr1	121549045	121551453	-	n264572,n277302	AK144670,AK046039	Mus musculus lung RCB-0558 LLC cDNA, RIKEN full-length enriched library, clone:G730021M14 product:unclassifiable, full insert sequence.,Mus musculus adult male corpora quadrigemina cDNA, RIKEN full-length enriched library, clone:B230337E12 product:unclassifiable, full insert sequence.	mRNAlike lncRNA	1	intergenic
8009323	0.688	0.10107	chr10	114644862	114646744	-	n274106	AK048828	Mus musculus 0 day neonate cerebellum cDNA, RIKEN full-length enriched library, clone:C230073I02 product:inferred: RIKEN cDNA 1700047I17 gene, full insert sequence.	mRNAlike lncRNA	1	sense
8001897	0.688	0.23815	chr6	103460955	103595059	+	n274096	AK082640	Mus musculus 0 day neonate cerebellum cDNA, RIKEN full-length enriched library, clone:C230074B07 product:close homolog of L1, full insert sequence.	mRNAlike lncRNA	1	sense
8016270	0.688	0.27209	chr3	100482214	100484017	-	n288158	AK148920	Mus musculus 2 days neonate sympathetic ganglion cDNA, RIKEN full-length enriched library, clone:7120463A09 product:unclassifiable, full insert sequence.	mRNAlike lncRNA	1	intronic
8007029	0.687	0.02565	chr7	13446232	13453932	-	n274075	AK141156	Mus musculus 0 day neonate cerebellum cDNA, RIKEN full-length enriched library, clone:C230076E16 product:unclassifiable, full insert sequence.	mRNAlike lncRNA	2	intergenic
8014082	0.687	0.28005	chr12	82766654	82769084	+	n272172	AK051406	Mus musculus 12 days embryo spinal ganglion cDNA, RIKEN full-length enriched library, clone:D130046M04 product:unclassifiable, full insert sequence.	mRNAlike lncRNA	1	extension
8027707	0.686	0.02081	chr14	30853134	30859164	-	n288933	AK032552	Mus musculus adult male olfactory brain cDNA, RIKEN full-length enriched library, clone:6430592L07 product:VOLTAGE-GATED CALCIUM CHANNEL PORE FORMING SUBUNIT CAV1.3 ALPHA1D (FRAGMENT) homolog [Rattus norvegicus], full insert sequence.	mRNAlike lncRNA	1	sense
8004563	0.686	0.13889	chr5	124765197	124777981	-	n264399	AK166516	Mus musculus mammary gland RCB-0527 Jyg-MC(B) cDNA, RIKEN full-length enriched library, clone:G930047G05 product:unclassifiable, full insert sequence.	mRNAlike lncRNA	1	sense
8027052	0.686	0.38906	chr11	79773627	79774021	-	n290810	AK019945	Mus musculus 6 days neonate head cDNA, RIKEN full-length enriched library, clone:5430409L15 product:unclassifiable, full insert sequence.	mRNAlike lncRNA	1	intronic
8019708	0.685	0.03561	chr17	34643375	34644402	-	n295790	AK008541	Mus musculus adult male small intestine cDNA, RIKEN full-length enriched library, clone:2010306N10 product:unclassifiable, full insert sequence.	mRNAlike lncRNA	1	extension
8002227	0.685	0.04155	chr1	71889663	71893184	-	n265395	AK157374	Mus musculus activated spleen cDNA, RIKEN full-length enriched library, clone:F830212M11 product:unclassifiable, full insert sequence.	mRNAlike lncRNA	2	intergenic
8023541	0.685	0.13177	chr12	25357465	25358722	-	n282534	AK138507	Mus musculus adult male spinal cord cDNA, RIKEN full-length enriched library, clone:A330045B13 product:unclassifiable, full insert sequence.	mRNAlike lncRNA	1	intronic
8029532	0.685	0.28833	chr2	48763144	48764538	-	n272741	AK050889	Mus musculus 9 days embryo whole body cDNA, RIKEN full-length enriched library, clone:D030030I23 product:unclassifiable, full insert sequence.	mRNAlike lncRNA	1	intronic
8011821	0.685	0.3537	chr4	22417725	22419882	+	n343949	-		lincRNA	1	intergenic
8028906	0.684	0.02574	chr6	128621371	128623778	+	n264761	AK090223	Mus musculus adult male intestinal mucosa cDNA, RIKEN full-length enriched library, clone:G630020K22 product:unclassifiable, full insert sequence.	mRNAlike lncRNA	2	intronic
8004243	0.684	0.17696	chr11	5302882	5305019	-	n271636	AK051865	Mus musculus 12 days embryo eyeball cDNA, RIKEN full-length enriched library, clone:D230012D15 product:unclassifiable, full insert sequence.	mRNAlike lncRNA	1	intronic
8022313	0.684	0.26954	chr5	110172747	110176520	-	n264350	AK145494	Mus musculus blastocyst blastocyst cDNA, RIKEN full-length enriched library, clone:I1C0005L16 product:unclassifiable, full insert sequence.	mRNAlike lncRNA	1	intronic
8006292	0.683	0.09975	chr5	144090976	144095029	+	n344047,n268451,n297629,n344048,n344049	AK053264,AK002861	Mus musculus 0 day neonate eyeball cDNA, RIKEN full-length enriched library, clone:E130003A12 product:unclassifiable, full insert sequence.,Mus musculus adult male kidney cDNA, RIKEN full-length enriched library, clone:0610040B10 product:unclassifiable, full insert sequence.,	mRNAlike lncRNA,lincRNA	5	close, intergenic
8013283	0.682	0.12218	chr16	36114404	36115977	+	n276432	AK047261	Mus musculus 10 days neonate cerebellum cDNA, RIKEN full-length enriched library, clone:B930043G23 product:unclassifiable, full insert sequence.	mRNAlike lncRNA	1	intergenic
8005725	0.682	0.14399	chr1	57184183	57186245	+	n296113	AK007287	Mus musculus adult male testis cDNA, RIKEN full-length enriched library, clone:1700126A01 product:unclassifiable, full insert sequence.	mRNAlike lncRNA	1	intergenic
8012364	0.682	0.17735	chr14	70605130	70617466	+	n289378	AK134715	Mus musculus adult male medulla oblongata cDNA, RIKEN full-length enriched library, clone:6330534P04 product:unclassifiable, full insert sequence.	mRNAlike lncRNA	2	antisense(exonic)
8000797	0.682	0.1906	chr7	5302142	5312283	+	n413950	NR_003622.1		lncRNA	1	sense
8007882	0.682	0.24206	chr2	177802996	177813181	-	n295553,n273816,n294810	AK049261,AK012776,AK009295	Mus musculus ES cells cDNA, RIKEN full-length enriched library, clone:C330017O12 product:hypothetical KRAB box containing protein, full insert sequence.,Mus musculus 10, 11 days embryo whole body cDNA, RIKEN full-length enriched library, clone:2810021G02 product:similar to KRUPPEL-RELATED ZINC FINGER PROTEIN F80-L [Mus musculus], full insert sequence.,Mus musculus adult male tongue cDNA, RIKEN fu…	mRNAlike lncRNA	1	sense
8008302	0.681	0.02881	chr18	53716180	53718074	+	n267436	AK143432	Mus musculus 2 days pregnant adult female ovary cDNA, RIKEN full-length enriched library, clone:E330038K21 product:unclassifiable, full insert sequence.	mRNAlike lncRNA	2	intronic
8017131	0.681	0.14211	chr5	88739544	88740712	-	n267698	AK143328	Mus musculus 2 days pregnant adult female ovary cDNA, RIKEN full-length enriched library, clone:E330007M04 product:unclassifiable, full insert sequence.	mRNAlike lncRNA	1	intergenic
8011817	0.681	0.21498	chr11	21005988	21010037	+	n281742	AK040256	Mus musculus 0 day neonate thymus cDNA, RIKEN full-length enriched library, clone:A430080N01 product:unclassifiable, full insert sequence.	mRNAlike lncRNA	1	intronic
8006911	0.68	0.1049	chr12	73369544	73371376	-	n272288	AK051250	Mus musculus 12 days embryo spinal ganglion cDNA, RIKEN full-length enriched library, clone:D130023E10 product:unclassifiable, full insert sequence.	mRNAlike lncRNA	1	intronic
8010970	0.68	0.11522	chr3	98186403	98216666	+	n268967	AK086791	Mus musculus 0 day neonate lung cDNA, RIKEN full-length enriched library, clone:E030001J01 product:unclassifiable, full insert sequence.	mRNAlike lncRNA	1	sense
8024767	0.68	0.18099	chr6	92430445	92431386	-	n288686	AK020123	Mus musculus 12 days embryo male wolffian duct includes surrounding region cDNA, RIKEN full-length enriched library, clone:6720451F06 product:unclassifiable, full insert sequence.	mRNAlike lncRNA	1	sense
8024561	0.68	0.19256	chr8	89409586	89410465	+	n295837	AK008378	Mus musculus adult male small intestine cDNA, RIKEN full-length enriched library, clone:2010110E17 product:unclassifiable, full insert sequence.	mRNAlike lncRNA	2	close
8001935	0.68	0.19276	chr8	124380676	124381503	-	n285320	AK020655	Mus musculus adult male urinary bladder cDNA, RIKEN full-length enriched library, clone:9530085P06 product:unclassifiable, full insert sequence.	mRNAlike lncRNA	1	antisense(intronic)
8000720	0.68	0.25287	chr11	106245347	106249402	-	n284340	AK037297	Mus musculus 16 days neonate thymus cDNA, RIKEN full-length enriched library, clone:A130004F19 product:unclassifiable, full insert sequence.	mRNAlike lncRNA	2	intronic
8026572	0.68	0.26948	chr4	116793333	116794482	+	n282766	AK079575	Mus musculus adult male hypothalamus cDNA, RIKEN full-length enriched library, clone:A230103G22 product:unclassifiable, full insert sequence.	mRNAlike lncRNA	1	antisense(exonic)
8005846	0.68	0.30121	chr9	57950151	57950863	+	n296174	AK007213	Mus musculus adult male testis cDNA, RIKEN full-length enriched library, clone:1700120E02 product:unclassifiable, full insert sequence.	mRNAlike lncRNA	1	intronic
8012865	0.68	0.33922	chr14	30654042	30654917	+	n296533	AK006774	Mus musculus adult male testis cDNA, RIKEN full-length enriched library, clone:1700052M09 product:unclassifiable, full insert sequence.	mRNAlike lncRNA	1	intergenic
8012048	0.679	0.02176	chr5	89394149	89396579	+	n281029	AK041035	Mus musculus adult male aorta and vein cDNA, RIKEN full-length enriched library, clone:A530065G15 product:unclassifiable, full insert sequence.	mRNAlike lncRNA	1	intronic
8027969	0.679	0.05563	chr14	46232446	46233741	-	n268634	AK087180	Mus musculus 0 day neonate lung cDNA, RIKEN full-length enriched library, clone:E030032H07 product:unclassifiable, full insert sequence.	mRNAlike lncRNA	1	intronic
8009003	0.679	0.06739	chr15	4019225	4022032	-	n296352	AK028088	Mus musculus adult male testis cDNA, RIKEN full-length enriched library, clone:1700086J06 product:unclassifiable, full insert sequence.	mRNAlike lncRNA	2	antisense(intronic)
8024353	0.679	0.14706	chr8	26700511	26702786	-	n293826	AK161094	Mus musculus 10 days neonate skin cDNA, RIKEN full-length enriched library, clone:4732420E02 product:unclassifiable, full insert sequence.	mRNAlike lncRNA	1	intronic
8017922	0.679	0.17744	chr3	84656572	84658411	+	n280748	AK041401	Mus musculus 3 days neonate thymus cDNA, RIKEN full-length enriched library, clone:A630007D02 product:unclassifiable, full insert sequence.	mRNAlike lncRNA	1	intronic
8005604	0.679	0.44537	chr17	85465849	85467242	+	n266982	AK143915	Mus musculus adult male kidney cDNA, RIKEN full-length enriched library, clone:F520012G10 product:unclassifiable, full insert sequence.	mRNAlike lncRNA	1	antisense(intronic)
8016942	0.678	0.00829	chr18	69763427	69768947	+	n268709	AK142975	Mus musculus 0 day neonate lung cDNA, RIKEN full-length enriched library, clone:E030026H02 product:unclassifiable, full insert sequence.	mRNAlike lncRNA	2	intronic
8013921	0.678	0.06379	chr1	38304779	38306115	-	n291059	AK017233	Mus musculus adult male pituitary gland cDNA, RIKEN full-length enriched library, clone:5330403D14 product:unclassifiable, full insert sequence.	mRNAlike lncRNA	1	intronic
8026086	0.678	0.11007	chr1	159284604	159285781	-	n268738	AK087054	Mus musculus 0 day neonate lung cDNA, RIKEN full-length enriched library, clone:E030022O08 product:unclassifiable, full insert sequence.	mRNAlike lncRNA	1	intronic
8010975	0.678	0.20485	chr5	48639882	48653904	+	n286027	AK034918	Mus musculus 12 days embryo embryonic body between diaphragm region and neck cDNA, RIKEN full-length enriched library, clone:9430062G01 product:slit homolog 2 (Drosophila), full insert sequence.	mRNAlike lncRNA	2	sense
8011802	0.678	0.20971	chr9	62705920	62708323	+	n288444	AK162045	Mus musculus 12 days embryo female mullerian duct includes surrounding region cDNA, RIKEN full-length enriched library, clone:6820429L09 product:unclassifiable, full insert sequence.	mRNAlike lncRNA	1	sense
8012301	0.678	0.21418	chr7	20094102	20094803	+	n292374	AK015839	Mus musculus adult male testis cDNA, RIKEN full-length enriched library, clone:4930519D19 product:unclassifiable, full insert sequence.	mRNAlike lncRNA	1	sense
8022720	0.678	0.27531	chr1	182822231	182824167	-	n278768	AK044048	Mus musculus 10 days neonate cortex cDNA, RIKEN full-length enriched library, clone:A830084B03 product:unclassifiable, full insert sequence.	mRNAlike lncRNA	1	antisense(intronic)
8025314	0.677	0.03654	chr5	31883451	31884082	+	n294376	AK013797	Mus musculus adult male hippocampus cDNA, RIKEN full-length enriched library, clone:2900076G11 product:unclassifiable, full insert sequence.	mRNAlike lncRNA	1	intergenic
8013350	0.677	0.04352	chr13	58914292	58915275	-	n273246	AK021278	Mus musculus adult male hippocampus cDNA, RIKEN full-length enriched library, clone:C630044B11 product:unclassifiable, full insert sequence.	mRNAlike lncRNA	2	antisense(intronic)
8011579	0.677	0.1502	chr4	21815814	21818483	+	n280913	AK080220	Mus musculus adult male aorta and vein cDNA, RIKEN full-length enriched library, clone:A530084M06 product:unclassifiable, full insert sequence.	mRNAlike lncRNA	2	intronic
8007876	0.677	0.24028	chr13	32265972	32267878	-	n283064,n275401	AK048052,AK038751	Mus musculus 16 days embryo head cDNA, RIKEN full-length enriched library, clone:C130032B16 product:unclassifiable, full insert sequence.,Mus musculus adult male hypothalamus cDNA, RIKEN full-length enriched library, clone:A230060C09 product:unclassifiable, full insert sequence.	mRNAlike lncRNA	2	intronic
8023246	0.676	0.07049	chr10	63451672	63456828	+	n291658	AK133188	Mus musculus adult male testis cDNA, RIKEN full-length enriched library, clone:4931438K07 product:unclassifiable, full insert sequence.	mRNAlike lncRNA	2	intronic
8005177	0.676	0.14882	chr2	135306264	135308407	+	n276530	AK047137	Mus musculus 10 days neonate cerebellum cDNA, RIKEN full-length enriched library, clone:B930025L11 product:unclassifiable, full insert sequence.	mRNAlike lncRNA	1	intergenic
8002284	0.676	0.23447	chr16	36184297	36188194	+	n266809	AK089257	Mus musculus NOD-derived CD11c +ve dendritic cells cDNA, RIKEN full-length enriched library, clone:F630107E09 product:similar to CYSTATIN A1 (STEFIN A1) [Sus scrofa], full insert sequence.	mRNAlike lncRNA	2	sense
8009340	0.675	0.07798	chr7	58877659	58924064	+	n278977	AK043753	Mus musculus 10 days neonate cortex cDNA, RIKEN full-length enriched library, clone:A830028E05 product:solute carrier family 17 (sodium-dependent inorganic phosphate cotransporter), member 6, full insert sequence.	mRNAlike lncRNA	1	sense
8003748	0.675	0.08505	chr3	95160052	95161494	+	n280869	AK080246	Mus musculus adult male aorta and vein cDNA, RIKEN full-length enriched library, clone:A530089E07 product:unclassifiable, full insert sequence.	mRNAlike lncRNA	2	antisense(exonic)
8016690	0.675	0.08915	chr3	97018430	97018917	-	n295048	AK011860	Mus musculus 10 days embryo whole body cDNA, RIKEN full-length enriched library, clone:2610202E01 product:inferred: BCL9 {Homo sapiens}, full insert sequence.	mRNAlike lncRNA	1	sense
8029242	0.675	0.14429	chr12	118876134	118879163	+	n283937	AK037712	Mus musculus 16 days neonate thymus cDNA, RIKEN full-length enriched library, clone:A130039P12 product:unclassifiable, full insert sequence.	mRNAlike lncRNA	1	intronic
8016636	0.675	0.15685	chr14	75343738	75345676	-	n275228,n286243	AK081576,AK034627	Mus musculus 16 days embryo head cDNA, RIKEN full-length enriched library, clone:C130045I22 product:unclassifiable, full insert sequence.,Mus musculus 12 days embryo embryonic body between diaphragm region and neck cDNA, RIKEN full-length enriched library, clone:9430015L21 product:unclassifiable, full insert sequence.	mRNAlike lncRNA	3	intronic
8005209	0.675	0.16241	chr7	31278676	31293779	+	n295225	AK011039	Mus musculus 13 days embryo liver cDNA, RIKEN full-length enriched library, clone:2510038B11 product:proline dehydrogenase (oxidase) 2, full insert sequence.	mRNAlike lncRNA	1	sense
8014608	0.674	0.02951	chr2	20061388	20062766	+	n282731	AK039201	Mus musculus adult male hypothalamus cDNA, RIKEN full-length enriched library, clone:A230107B10 product:unclassifiable, full insert sequence.	mRNAlike lncRNA	1	intronic
8020243	0.674	0.15131	chr18	51338247	51339291	+	n267425	AK087911	Mus musculus 2 days pregnant adult female ovary cDNA, RIKEN full-length enriched library, clone:E330040A12 product:unclassifiable, full insert sequence.	mRNAlike lncRNA	2	intronic
8021967	0.674	0.1959	chr18	51345634	51347469	+	n288187	AK148859	Mus musculus 2 days neonate sympathetic ganglion cDNA, RIKEN full-length enriched library, clone:7120455P22 product:unclassifiable, full insert sequence.	mRNAlike lncRNA	1	intronic
8005342	0.673	0.11163	chr14	22087588	22089545	+	n289035,n293048,n268777	AK087011,AK135026,AK076669	Mus musculus 0 day neonate lung cDNA, RIKEN full-length enriched library, clone:E030019P15 product:unclassifiable, full insert sequence.,Mus musculus adult male olfactory brain cDNA, RIKEN full-length enriched library, clone:6430547G06 product:unclassifiable, full insert sequence.,Mus musculus adult male testis cDNA, RIKEN full-length enriched library, clone:4930408H07 product:unclassifiable, ful…	mRNAlike lncRNA	3	intronic
8021252	0.673	0.11461	chr12	11297574	11302449	+	n271548	AK084304	Mus musculus 12 days embryo eyeball cDNA, RIKEN full-length enriched library, clone:D230019F22 product:unclassifiable, full insert sequence.	mRNAlike lncRNA	2	sense
8012084	0.673	0.15152	chr4	117538271	117539364	+	n294309	AK132059	Mus musculus 12 days embryo head cDNA, RIKEN full-length enriched library, clone:3010020O19 product:unclassifiable, full insert sequence.	mRNAlike lncRNA	1	intronic
8014283	0.673	0.16496	chr13	27060359	27149891	-	n290699	AK133732	Mus musculus 8 days embryo whole body cDNA, RIKEN full-length enriched library, clone:5730402P04 product:unclassifiable, full insert sequence.	mRNAlike lncRNA	2	antisense(intronic)
8011356	0.673	0.27802	chr2	30092719	30093151	-	n263733,n296371	AK018997,AK006990	Mus musculus adult male testis cDNA, RIKEN full-length enriched library, clone:1700129C20 product:unclassifiable, full insert sequence.,Mus musculus adult male testis cDNA, RIKEN full-length enriched library, clone:1700084E18 product:unclassifiable, full insert sequence.	mRNAlike lncRNA	1	close
8023953	0.673	0.34608	chr5	105003641	105006470	+	n288203	AK148823	Mus musculus 2 days neonate sympathetic ganglion cDNA, RIKEN full-length enriched library, clone:7120451N12 product:unclassifiable, full insert sequence.	mRNAlike lncRNA	1	intergenic
8020324	0.672	0.02724	chr1	187153329	187155737	+	n279057	AK043627	Mus musculus 10 days neonate cortex cDNA, RIKEN full-length enriched library, clone:A830013M21 product:unclassifiable, full insert sequence.	mRNAlike lncRNA	1	extension
8007222	0.672	0.08014	chr4	139631071	139635560	+	n266535	AK089495	Mus musculus B6-derived CD11 +ve dendritic cells cDNA, RIKEN full-length enriched library, clone:F730040B22 product:unclassifiable, full insert sequence.	mRNAlike lncRNA	2	antisense(intronic)
8006620	0.672	0.08646	chr9	9220579	9223740	-	n268149	AK053630	Mus musculus 0 day neonate eyeball cDNA, RIKEN full-length enriched library, clone:E130116B10 product:unclassifiable, full insert sequence.	mRNAlike lncRNA	1	intronic
8013559	0.672	0.0957	chr14	14342864	14344079	+	n280436	AK041881	Mus musculus 3 days neonate thymus cDNA, RIKEN full-length enriched library, clone:A630043K21 product:unclassifiable, full insert sequence.	mRNAlike lncRNA	2	intronic
8006244	0.672	0.1153	chr8	125349985	125352780	+	n264003	AK158676	Mus musculus visual cortex cDNA, RIKEN full-length enriched library, clone:K230050N14 product:unclassifiable, full insert sequence.	mRNAlike lncRNA	1	intronic
8009571	0.672	0.18632	chr8	36030327	36042928	-	n292645	AK132873	Mus musculus adult male testis cDNA, RIKEN full-length enriched library, clone:4930469P09 product:unclassifiable, full insert sequence.	mRNAlike lncRNA	1	intergenic
8017815	0.672	0.22066	chrX	71558396	71559606	+	n267619	AK087764	Mus musculus 2 days pregnant adult female ovary cDNA, RIKEN full-length enriched library, clone:E330018A18 product:DNA segment, human DXS9928E, full insert sequence.	mRNAlike lncRNA	1	sense
8011754	0.672	0.23681	chr18	32715660	32719636	-	n266271	AK089652	Mus musculus activated spleen cDNA, RIKEN full-length enriched library, clone:F830007D04 product:unclassifiable, full insert sequence.	mRNAlike lncRNA	2	sense
8004689	0.671	0.10152	chr18	35555876	35559718	-	n285041	AK036080	Mus musculus 16 days neonate cerebellum cDNA, RIKEN full-length enriched library, clone:9630033B02 product:unclassifiable, full insert sequence.	mRNAlike lncRNA	1	intronic
8026993	0.671	0.10835	chr4	57834805	57835481	+	n277387	AK045886	Mus musculus adult male corpora quadrigemina cDNA, RIKEN full-length enriched library, clone:B230317L12 product:unclassifiable, full insert sequence.	mRNAlike lncRNA	1	intronic
8012983	0.671	0.11027	chr17	67679499	67681675	-	n271271	AK052112	Mus musculus 12 days embryo eyeball cDNA, RIKEN full-length enriched library, clone:D230046O15 product:unclassifiable, full insert sequence.	mRNAlike lncRNA	2	intronic
8010329	0.67	0.18502	chr16	16871057	16879560	+	n281911	AK079765	Mus musculus 0 day neonate thymus cDNA, RIKEN full-length enriched library, clone:A430060M24 product:topoisomerase (DNA) III beta, full insert sequence.	mRNAlike lncRNA	1	sense
8003474	0.67	0.1872	chr11	24003378	24007440	+	n265940	AK156490	Mus musculus activated spleen cDNA, RIKEN full-length enriched library, clone:F830027A04 product:unclassifiable, full insert sequence.	mRNAlike lncRNA	3	intronic
8017555	0.669	0.10822	chr6	38517409	38518669	+	n271130	AK084533	Mus musculus 13 days embryo heart cDNA, RIKEN full-length enriched library, clone:D330012G03 product:unclassifiable, full insert sequence.	mRNAlike lncRNA	1	intronic
8022620	0.669	0.10958	chr14	48111242	48112458	+	n289784	AK077956	Mus musculus 13 days embryo male testis cDNA, RIKEN full-length enriched library, clone:6030461L20 product:unclassifiable, full insert sequence.	mRNAlike lncRNA	1	intronic
8003584	0.669	0.11584	chr7	112157205	112159638	-	n265864	AK089845	Mus musculus activated spleen cDNA, RIKEN full-length enriched library, clone:F830032I09 product:unclassifiable, full insert sequence.	mRNAlike lncRNA	1	intergenic
8011375	0.669	0.12919	chr10	32197504	32198600	-	n282526	AK138509	Mus musculus adult male spinal cord cDNA, RIKEN full-length enriched library, clone:A330046M01 product:unclassifiable, full insert sequence.	mRNAlike lncRNA	1	intergenic
8028382	0.669	0.20181	chr12	66153244	66156014	+	n286264	AK034600	Mus musculus 12 days embryo embryonic body between diaphragm region and neck cDNA, RIKEN full-length enriched library, clone:9430013F24 product:unclassifiable, full insert sequence.	mRNAlike lncRNA	1	intronic
8010711	0.669	0.2173	chr13	52270794	52271433	+	n268900	AK086874	Mus musculus 0 day neonate lung cDNA, RIKEN full-length enriched library, clone:E030007C08 product:unclassifiable, full insert sequence.	mRNAlike lncRNA	1	intergenic
8013500	0.668	0.033	chr11	63803145	63805149	-	n283389	AK038330	Mus musculus 16 days neonate thymus cDNA, RIKEN full-length enriched library, clone:A130096B19 product:unclassifiable, full insert sequence.	mRNAlike lncRNA	1	intronic
8016625	0.668	0.13537	chr9	70101957	70103829	+	n264768	AK090210	Mus musculus adult male intestinal mucosa cDNA, RIKEN full-length enriched library, clone:G630019A19 product:unclassifiable, full insert sequence.	mRNAlike lncRNA	2	intronic
8024651	0.668	0.16466	chr11	5316793	5318012	-	n284359	AK079470	Mus musculus 16 days neonate thymus cDNA, RIKEN full-length enriched library, clone:A130002O09 product:unclassifiable, full insert sequence.	mRNAlike lncRNA	1	intronic
8027008	0.667	0.05329	chr11	86522349	86523291	-	n269134	AK164877	Mus musculus 15 days embryo head cDNA, RIKEN full-length enriched library, clone:D930039N08 product:unclassifiable, full insert sequence.	mRNAlike lncRNA	2	intronic
8019814	0.667	0.05744	chr6	13858836	13861922	+	n267512	AK054463	Mus musculus 2 days pregnant adult female ovary cDNA, RIKEN full-length enriched library, clone:E330028D05 product:unclassifiable, full insert sequence.	mRNAlike lncRNA	1	intergenic
8022961	0.667	0.06589	chr9	13720244	13724563	-	n281870	AK079788	Mus musculus 0 day neonate thymus cDNA, RIKEN full-length enriched library, clone:A430068A22 product:unclassifiable, full insert sequence.	mRNAlike lncRNA	3	intergenic
8010566	0.667	0.13467	chr5	119157410	119160088	+	n276573	AK047102	Mus musculus 10 days neonate cerebellum cDNA, RIKEN full-length enriched library, clone:B930020A10 product:unclassifiable, full insert sequence.	mRNAlike lncRNA	1	intronic
8020364	0.666	0.03092	chr6	8466377	8471322	+	n267254,n281853	AK088651,AK040137	Mus musculus 2 days neonate thymus thymic cells cDNA, RIKEN full-length enriched library, clone:E430022K19 product:unclassifiable, full insert sequence.,Mus musculus 0 day neonate thymus cDNA, RIKEN full-length enriched library, clone:A430069D01 product:unclassifiable, full insert sequence.	mRNAlike lncRNA	3	intronic
8025760	0.666	0.18966	chr19	38282060	38283386	-	n281364	AK138929	Mus musculus adult male aorta and vein cDNA, RIKEN full-length enriched library, clone:A530014C19 product:unclassifiable, full insert sequence.	mRNAlike lncRNA	1	intronic
8007195	0.666	0.22711	chr19	23801575	23803411	+	n419552	-		lncRNA	1	intergenic
8008605	0.666	0.28675	chr10	114889587	114890393	+	n291798	AK016357	Mus musculus adult male testis cDNA, RIKEN full-length enriched library, clone:4930586K15 product:G protein-coupled receptor 49, full insert sequence.	mRNAlike lncRNA	1	antisense(exonic)
8013676	0.665	0.00863	chr14	120870597	120873541	-	n287656,n285434	AK035564,AK033070	Mus musculus adult male urinary bladder cDNA, RIKEN full-length enriched library, clone:9530066O18 product:unclassifiable, full insert sequence.,Mus musculus adult male corpus striatum cDNA, RIKEN full-length enriched library, clone:7630402N08 product:unclassifiable, full insert sequence.	mRNAlike lncRNA	3	intergenic
8000193	0.665	0.01396	chr16	90440899	90442232	+	n286852	AK033811	Mus musculus adult male epididymis cDNA, RIKEN full-length enriched library, clone:9230112I12 product:unclassifiable, full insert sequence.	mRNAlike lncRNA	2	intronic
8016556	0.665	0.05564	chr8	109885471	109887297	+	n272138	AK051469	Mus musculus 12 days embryo spinal ganglion cDNA, RIKEN full-length enriched library, clone:D130051E08 product:unclassifiable, full insert sequence.	mRNAlike lncRNA	2	intronic
8015079	0.665	0.07989	chr4	141170284	141171519	+	n415376	NR_033566.1		lncRNA	3	antisense(exonic)
8024774	0.664	0.03533	chr11	36377972	36382404	-	n284980	AK036178	Mus musculus 16 days neonate cerebellum cDNA, RIKEN full-length enriched library, clone:9630044E15 product:unclassifiable, full insert sequence.	mRNAlike lncRNA	1	intronic
8026795	0.664	0.05735	chr6	120386613	120388480	+	n279460	AK043170	Mus musculus 7 days neonate cerebellum cDNA, RIKEN full-length enriched library, clone:A730063E05 product:unclassifiable, full insert sequence.	mRNAlike lncRNA	2	sense
8002900	0.664	0.07113	chr6	20360321	20361866	+	n265587	AK157019	Mus musculus activated spleen cDNA, RIKEN full-length enriched library, clone:F830112M23 product:unclassifiable, full insert sequence.	mRNAlike lncRNA	1	intergenic
8025443	0.664	0.08201	chr5	138171126	138172214	-	n275448	AK047992	Mus musculus 16 days embryo head cDNA, RIKEN full-length enriched library, clone:C130028D19 product:unclassifiable, full insert sequence.	mRNAlike lncRNA	1	sense
8028907	0.664	0.13161	chr4	153467587	153472462	+	n293424	AK076480	Mus musculus 0 day neonate head cDNA, RIKEN full-length enriched library, clone:4833420L01 product:transformation related protein 73, full insert sequence.	mRNAlike lncRNA	2	antisense(intronic)
8007869	0.664	0.16161	chr9	14587309	14589300	-	n279117	AK139314	Mus musculus 10 days neonate cortex cDNA, RIKEN full-length enriched library, clone:A830006C20 product:unclassifiable, full insert sequence.	mRNAlike lncRNA	1	sense
8000302	0.663	0.03499	chr18	34412337	34415521	+	n283879	AK037764	Mus musculus 16 days neonate thymus cDNA, RIKEN full-length enriched library, clone:A130047P14 product:unclassifiable, full insert sequence.	mRNAlike lncRNA	1	intronic
8004945	0.663	0.18685	chr8	75723162	75724573	-	n279420	AK043208	Mus musculus 7 days neonate cerebellum cDNA, RIKEN full-length enriched library, clone:A730070K21 product:unclassifiable, full insert sequence.	mRNAlike lncRNA	1	intronic
8001755	0.663	0.31801	chr6	125429068	125430998	-	n272340	AK051196	Mus musculus 12 days embryo spinal ganglion cDNA, RIKEN full-length enriched library, clone:D130014O17 product:unclassifiable, full insert sequence.	mRNAlike lncRNA	1	intronic
8027522	0.662	0.01979	chr2	125130718	125132258	-	n272720	AK083502	Mus musculus 9 days embryo whole body cDNA, RIKEN full-length enriched library, clone:D030035K24 product:FIBRILLIN-1 (FRAGMENT) homolog [Gallus gallus], full insert sequence.	mRNAlike lncRNA	1	intronic
8006782	0.662	0.02957	chr19	43808132	43809702	+	n286896	AK033787	Mus musculus adult male epididymis cDNA, RIKEN full-length enriched library, clone:9230108M13 product:unclassifiable, full insert sequence.	mRNAlike lncRNA	1	sense
8004865	0.662	0.04697	chr9	102990548	102992778	+	n290305	AK161748	Mus musculus adult male thymus cDNA, RIKEN full-length enriched library, clone:5830447G06 product:unclassifiable, full insert sequence.	mRNAlike lncRNA	2	extension
8010347	0.662	0.11987	chr10	81459745	81461304	+	n280619	AK041588	Mus musculus 3 days neonate thymus cDNA, RIKEN full-length enriched library, clone:A630023C22 product:unclassifiable, full insert sequence.	mRNAlike lncRNA	1	intergenic
8015678	0.662	0.17359	chr6	40004412	40007042	+	n277740	AK045403	Mus musculus adult male corpora quadrigemina cDNA, RIKEN full-length enriched library, clone:B230114C20 product:unclassifiable, full insert sequence.	mRNAlike lncRNA	1	intergenic
8000516	0.662	0.27718	chr3	16110482	16111928	+	n290233	AK018043	Mus musculus adult male thymus cDNA, RIKEN full-length enriched library, clone:5830468K08 product:unclassifiable, full insert sequence.	mRNAlike lncRNA	3	intronic
8016375	0.661	0.09805	chr9	35493009	35494975	-	n286945	AK033745	Mus musculus adult male epididymis cDNA, RIKEN full-length enriched library, clone:9230101G17 product:unclassifiable, full insert sequence.	mRNAlike lncRNA	2	sense
8011107	0.661	0.10983	chr6	36664928	36665534	-	n421257	-		lncRNA	1	extension
8005476	0.661	0.13859	chr2	78729552	78732482	+	n264974	AK148397	Mus musculus B16 F10Y cells cDNA, RIKEN full-length enriched library, clone:G370131C03 product:unclassifiable, full insert sequence.	mRNAlike lncRNA	1	intronic
8013234	0.66	0.11423	chr2	30028972	30033962	-	n284545	AK036945	Mus musculus adult female vagina cDNA, RIKEN full-length enriched library, clone:9930028P05 product:similar to HYPOTHETICAL 43.8 KDA PROTEIN (FRAGMENT) [Homo sapiens], full insert sequence.	mRNAlike lncRNA	1	sense
8006340	0.66	0.24564	chr8	73991009	73991867	-	n293028	AK015123	Mus musculus adult male testis cDNA, RIKEN full-length enriched library, clone:4930412O06 product:unclassifiable, full insert sequence.	mRNAlike lncRNA	1	intergenic
8021188	0.659	0.06833	chr12	27947404	27951432	-	n282887	AK038977	Mus musculus adult male hypothalamus cDNA, RIKEN full-length enriched library, clone:A230080N22 product:unclassifiable, full insert sequence.	mRNAlike lncRNA	2	intergenic
8005095	0.659	0.07441	chr11	70468664	70469141	+	n296681	AK006506	Mus musculus adult male testis cDNA, RIKEN full-length enriched library, clone:1700029K24 product:unclassifiable, full insert sequence.	mRNAlike lncRNA	1	close
8021258	0.659	0.10306	chr6	23667184	23670026	-	n279894	AK042636	Mus musculus 7 days neonate cerebellum cDNA, RIKEN full-length enriched library, clone:A730012J23 product:unclassifiable, full insert sequence.	mRNAlike lncRNA	1	intronic
8017194	0.657	0.04475	chr17	20396268	20398786	-	n266054	AK156336	Mus musculus activated spleen cDNA, RIKEN full-length enriched library, clone:F830017B14 product:unclassifiable, full insert sequence.	mRNAlike lncRNA	2	intergenic
8016945	0.657	0.0742	chr18	34524035	34527148	-	n293677	AK076381	Mus musculus 10 days neonate skin cDNA, RIKEN full-length enriched library, clone:4732477J22 product:unclassifiable, full insert sequence.	mRNAlike lncRNA	2	intronic
8028275	0.657	0.13559	chr10	19933835	19935091	+	n278232	AK139712	Mus musculus 2 cells egg cDNA, RIKEN full-length enriched library, clone:B020012L12 product:unclassifiable, full insert sequence.	mRNAlike lncRNA	1	intronic
8023951	0.657	0.16515	chr1	120524521	120534343	+	n296012	AK007654	Mus musculus 10 day old male pancreas cDNA, RIKEN full-length enriched library, clone:1810030F05 product:Tcfcp2-related transcriptional repressor 1, full insert sequence.	mRNAlike lncRNA	1	sense
8008910	0.657	0.1668	chr12	77545483	77552323	+	n417571,n414589	NR_028520.1		lncRNA	2	sense
8027596	0.656	0.03136	chr3	24450131	25043183	-	n267668	AK054291	Mus musculus 2 days pregnant adult female ovary cDNA, RIKEN full-length enriched library, clone:E330010P06 product:unclassifiable, full insert sequence.	mRNAlike lncRNA	3	intergenic
8009139	0.656	0.10499	chr4	150416517	150417897	-	n275655	AK081361	Mus musculus 16 days embryo head cDNA, RIKEN full-length enriched library, clone:C130011B08 product:period homolog 3 (Drosophila), full insert sequence.	mRNAlike lncRNA	2	intronic
8015222	0.656	0.2005	chr2	44642631	44716335	-	n283638	AK038057	Mus musculus 16 days neonate thymus cDNA, RIKEN full-length enriched library, clone:A130074L23 product:unclassifiable, full insert sequence.	mRNAlike lncRNA	2	sense
8005959	0.655	0.03281	chr7	121678421	121682555	-	n278693	AK044183	Mus musculus 10 days neonate cortex cDNA, RIKEN full-length enriched library, clone:A830097M14 product:phosphodiesterase 3B, cGMP-inhibited, full insert sequence.	mRNAlike lncRNA	1	antisense(exonic)
8020408	0.655	0.04655	chr9	94623918	94626181	+	n283445	AK138094	Mus musculus 16 days neonate thymus cDNA, RIKEN full-length enriched library, clone:A130090P11 product:unclassifiable, full insert sequence.	mRNAlike lncRNA	1	intronic
8000990	0.655	0.05435	chr3	62301843	62306055	-	n293526	AK029289	Mus musculus 0 day neonate head cDNA, RIKEN full-length enriched library, clone:4832414O22 product:unclassifiable, full insert sequence.	mRNAlike lncRNA	1	intronic
8006669	0.655	0.10012	chr2	119114492	119117930	+	n287498	AK033277	Mus musculus 15 days embryo male testis cDNA, RIKEN full-length enriched library, clone:8030483O21 product:weakly similar to VACUOLAR PROTEIN SORTING PROTEIN 18 [Homo sapiens], full insert sequence.	mRNAlike lncRNA	2	sense
8013327	0.655	0.25961	chr11	117523352	117525204	+	n272968,n265954	AK171967,AK083345	Mus musculus activated spleen cDNA, RIKEN full-length enriched library, clone:F830022O07 product:unclassifiable, full insert sequence.,Mus musculus 2 days neonate thymus thymic cells cDNA, RIKEN full-length enriched library, clone:C920011F17 product:unclassifiable, full insert sequence.	mRNAlike lncRNA	3	intronic
8017776	0.655	0.29953	chr2	21591653	21593995	+	n275761	AK081280	Mus musculus adult male corpus striatum cDNA, RIKEN full-length enriched library, clone:C030044F15 product:unclassifiable, full insert sequence.	mRNAlike lncRNA	1	intronic
8003502	0.655	0.31396	chr2	173116755	173117097	+	n296208,n296613	AK007166,AK018843	Mus musculus adult male testis cDNA, RIKEN full-length enriched library, clone:1700110N21 product:unclassifiable, full insert sequence.,Mus musculus adult male testis cDNA, RIKEN full-length enriched library, clone:1700039O17 product:unclassifiable, full insert sequence.	mRNAlike lncRNA	1	intergenic
8024648	0.654	0.04738	chr14	65549084	65552053	-	n272586	AK141755	Mus musculus 9 days embryo whole body cDNA, RIKEN full-length enriched library, clone:D030054L19 product:unclassifiable, full insert sequence.	mRNAlike lncRNA	2	intronic
8008101	0.654	0.06156	chr13	23716177	23717891	+	n280781	AK153574	Mus musculus 3 days neonate thymus cDNA, RIKEN full-length enriched library, clone:A630003F11 product:unclassifiable, full insert sequence.	mRNAlike lncRNA	1	intergenic
8027671	0.654	0.079	chr6	87755465	87756330	-	n284440	AK020689	Mus musculus adult female vagina cDNA, RIKEN full-length enriched library, clone:9930120I10 product:unclassifiable, full insert sequence.	mRNAlike lncRNA	1	intronic
8009295	0.654	0.09603	chr19	3386210	3387996	+	n293441	AK014716	Mus musculus 0 day neonate head cDNA, RIKEN full-length enriched library, clone:4833417J20 product:unclassifiable, full insert sequence.	mRNAlike lncRNA	2	extension
8026176	0.654	0.11556	chr17	51161358	51318619	-	n283676	AK038013	Mus musculus 16 days neonate thymus cDNA, RIKEN full-length enriched library, clone:A130071I18 product:unclassifiable, full insert sequence.	mRNAlike lncRNA	2	sense
8007011	0.654	0.11565	chr4	146541789	146544956	+	n285441	AK035555	Mus musculus adult male urinary bladder cDNA, RIKEN full-length enriched library, clone:9530065P10 product:unclassifiable, full insert sequence.	mRNAlike lncRNA	1	intronic
8026760	0.654	0.12305	chr3	90105078	90106243	+	n281497	AK040535	Mus musculus 0 day neonate thymus cDNA, RIKEN full-length enriched library, clone:A430105J09 product:unclassifiable, full insert sequence.	mRNAlike lncRNA	1	intergenic
8003441	0.654	0.14047	chr7	121994857	121998085	-	n267628	AK054338	Mus musculus 2 days pregnant adult female ovary cDNA, RIKEN full-length enriched library, clone:E330017C13 product:unclassifiable, full insert sequence.	mRNAlike lncRNA	3	bidirectional
8028748	0.654	0.16429	chr2	35291840	35292831	-	n293374	AK029406	Mus musculus 0 day neonate head cDNA, RIKEN full-length enriched library, clone:4833431C08 product:unclassifiable, full insert sequence.	mRNAlike lncRNA	1	intronic
8026315	0.654	0.22208	chr6	97332378	97334541	-	n277838	AK139964	Mus musculus adult male corpora quadrigemina cDNA, RIKEN full-length enriched library, clone:B230008F13 product:unclassifiable, full insert sequence.	mRNAlike lncRNA	1	intronic
8024407	0.654	0.26666	chr17	51231458	51234050	-	n281734	AK138810	Mus musculus 0 day neonate thymus cDNA, RIKEN full-length enriched library, clone:A430081M03 product:unclassifiable, full insert sequence.	mRNAlike lncRNA	1	intronic
8027352	0.653	0.04189	chr6	98979146	98982853	-	n283624	AK038073	Mus musculus 16 days neonate thymus cDNA, RIKEN full-length enriched library, clone:A130076A15 product:unclassifiable, full insert sequence.	mRNAlike lncRNA	1	intronic
8008874	0.653	0.0484	chr4	151999196	152003208	+	n291502	AK030131	Mus musculus adult male testis cDNA, RIKEN full-length enriched library, clone:4932702B19 product:unclassifiable, full insert sequence.	mRNAlike lncRNA	2	intergenic
8027080	0.653	0.05997	chr17	86615803	86894951	+	n285526	AK137218	Mus musculus adult male urinary bladder cDNA, RIKEN full-length enriched library, clone:9530050G20 product:unclassifiable, full insert sequence.	mRNAlike lncRNA	2	intronic
8009027	0.653	0.09047	chr16	77654775	77655683	+	n285757	AK020539	Mus musculus adult male urinary bladder cDNA, RIKEN full-length enriched library, clone:9530003O04 product:unclassifiable, full insert sequence.	mRNAlike lncRNA	2	intergenic
8020054	0.652	0.06724	chr3	87189581	87196020	+	n284820	AK036445	Mus musculus adult male bone cDNA, RIKEN full-length enriched library, clone:9830109E19 product:unclassifiable, full insert sequence.	mRNAlike lncRNA	1	sense
8006646	0.652	0.07104	chr5	107081827	107084732	-	n285742	AK035254	Mus musculus adult male urinary bladder cDNA, RIKEN full-length enriched library, clone:9530006A07 product:unclassifiable, full insert sequence.	mRNAlike lncRNA	1	intronic
8024295	0.652	0.15321	chr1	167853878	167855462	-	n269481	AK086238	Mus musculus 15 days embryo head cDNA, RIKEN full-length enriched library, clone:D930015H23 product:unclassifiable, full insert sequence.	mRNAlike lncRNA	2	intronic
8013981	0.652	0.16627	chr10	116661644	116662010	+	n272728	AK050907	Mus musculus 9 days embryo whole body cDNA, RIKEN full-length enriched library, clone:D030032O09 product:unclassifiable, full insert sequence.	mRNAlike lncRNA	1	close
8020615	0.652	0.28827	chr1	75193865	75195715	-	n294807	AK012809	Mus musculus 10, 11 days embryo whole body cDNA, RIKEN full-length enriched library, clone:2810025E10 product:unclassifiable, full insert sequence.	mRNAlike lncRNA	1	sense
8021785	0.652	0.38698	chr4	155106897	155108836	-	n281012	AK080143	Mus musculus adult male aorta and vein cDNA, RIKEN full-length enriched library, clone:A530069A09 product:unclassifiable, full insert sequence.	mRNAlike lncRNA	1	antisense(intronic)
8006500	0.651	0.05349	chr6	52122879	52124051	+	n270669	AK142386	Mus musculus 13 days embryo lung cDNA, RIKEN full-length enriched library, clone:D430032P18 product:unclassifiable, full insert sequence.	mRNAlike lncRNA	2	antisense(intronic)
8012453	0.651	0.08598	chr2	174116841	174117173	-	n2294	AJ245856	Mus musculus partial Nespas gene for neuroendocrine secretory protein (Nesp), antisense transcript.	GNAS1-as RNA	1	antisense(intronic)
8011585	0.651	0.18559	chr5	141107090	141107562	-	n279453	AK043177	Mus musculus 7 days neonate cerebellum cDNA, RIKEN full-length enriched library, clone:A730064I08 product:unclassifiable, full insert sequence.	mRNAlike lncRNA	1	intronic
8025113	0.651	0.22109	chr1	87482699	87484770	+	n285354	AK035646	Mus musculus adult male urinary bladder cDNA, RIKEN full-length enriched library, clone:9530080N01 product:unclassifiable, full insert sequence.	mRNAlike lncRNA	1	antisense(exonic)
8001807	0.651	0.26919	chr6	36139370	36139929	-	n279112	AK043537	Mus musculus 10 days neonate cortex cDNA, RIKEN full-length enriched library, clone:A830006J23 product:unclassifiable, full insert sequence.	mRNAlike lncRNA	1	intergenic
8027838	0.65	0.02233	chr17	95168293	95171822	-	n274160	AK082599	Mus musculus 0 day neonate cerebellum cDNA, RIKEN full-length enriched library, clone:C230067O04 product:unclassifiable, full insert sequence.	mRNAlike lncRNA	2	intergenic
8011789	0.65	0.09185	chr6	85249078	85270732	-	n273351	AK164150	Mus musculus adult male hippocampus cDNA, RIKEN full-length enriched library, clone:C630015B13 product:unclassifiable, full insert sequence.	mRNAlike lncRNA	1	sense
8026731	0.65	0.1548	chr15	66217821	66220301	-	n283201	AK138216	Mus musculus adult male hypothalamus cDNA, RIKEN full-length enriched library, clone:A230037F14 product:unclassifiable, full insert sequence.	mRNAlike lncRNA	1	intronic
8025642	0.65	0.21336	chr5	151574013	151577381	+	n271846	AK084052	Mus musculus 12 days embryo spinal ganglion cDNA, RIKEN full-length enriched library, clone:D130079N20 product:unclassifiable, full insert sequence.	mRNAlike lncRNA	1	intronic
8012224	0.65	0.22327	chr15	83258260	83259762	-	n288213	AK148808	Mus musculus 2 days neonate sympathetic ganglion cDNA, RIKEN full-length enriched library, clone:7120449F16 product:unclassifiable, full insert sequence.	mRNAlike lncRNA	1	intronic
8026162	0.65	0.26342	chr2	115481915	115482874	+	n276102	AK081110	Mus musculus 10 days neonate cerebellum cDNA, RIKEN full-length enriched library, clone:B930089B11 product:unclassifiable, full insert sequence.	mRNAlike lncRNA	1	intronic
8006460	0.65	0.27591	chr6	41148231	41151842	-	n267341,n267242,n290197,n267313,n267391	AK088706,AK088430,AK088318,AK088091,AK134218	Mus musculus 2 days neonate thymus thymic cells cDNA, RIKEN full-length enriched library, clone:E430024C06 product:unclassifiable, full insert sequence.,Mus musculus 2 days neonate thymus thymic cells cDNA, RIKEN full-length enriched library, clone:E430016H06 product:unclassifiable, full insert sequence.,Mus musculus 2 days neonate thymus thymic cells cDNA, RIKEN full-length enriched library, clo…	mRNAlike lncRNA	1	intergenic
8023849	0.649	0.03493	chr11	120495081	120496439	+	n277208	AK163532	Mus musculus adult male corpora quadrigemina cDNA, RIKEN full-length enriched library, clone:B230347A18 product:unclassifiable, full insert sequence.	mRNAlike lncRNA	2	close
8005480	0.649	0.12959	chr7	6761711	6764591	+	n274213	AK048774	Mus musculus 0 day neonate cerebellum cDNA, RIKEN full-length enriched library, clone:C230060D03 product:unclassifiable, full insert sequence.	mRNAlike lncRNA	2	intergenic
8015787	0.649	0.13297	chr14	35126607	35127675	+	n266830	AK154670	Mus musculus NOD-derived CD11c +ve dendritic cells cDNA, RIKEN full-length enriched library, clone:F630102O21 product:unclassifiable, full insert sequence.	mRNAlike lncRNA	1	intronic
8023559	0.649	0.22664	chr4	104013453	104017068	-	n266156	AK156198	Mus musculus activated spleen cDNA, RIKEN full-length enriched library, clone:F830011G15 product:unclassifiable, full insert sequence.	mRNAlike lncRNA	3	antisense(intronic)
8022291	0.649	0.25166	chr7	86067139	86068772	-	n270066	AK052791	Mus musculus 10 days lactation, adult female mammary gland cDNA, RIKEN full-length enriched library, clone:D730004C16 product:unclassifiable, full insert sequence.	mRNAlike lncRNA	1	intergenic
8018846	0.648	0.05637	chr13	48586410	48587428	+	n292830,n292893	AK015319,AK015230	Mus musculus adult male testis cDNA, RIKEN full-length enriched library, clone:4930435A12 product:unclassifiable, full insert sequence.,Mus musculus adult male testis cDNA, RIKEN full-length enriched library, clone:4930429A13 product:unclassifiable, full insert sequence.	mRNAlike lncRNA	2	antisense(exonic)
8004146	0.648	0.06044	chr13	97662934	97674090	+	n343370	-		lincRNA	2	intergenic
8020639	0.648	0.15575	chr17	56569977	56571900	-	n285190	AK035845	Mus musculus 16 days neonate cerebellum cDNA, RIKEN full-length enriched library, clone:9630010G10 product:unclassifiable, full insert sequence.	mRNAlike lncRNA	1	intronic
8015821	0.648	0.18492	chr14	93638311	93640800	-	n277427	AK045841	Mus musculus adult male corpora quadrigemina cDNA, RIKEN full-length enriched library, clone:B230314E05 product:unclassifiable, full insert sequence.	mRNAlike lncRNA	1	intronic
8015971	0.648	0.28549	chrX	99492353	99493742	-	n282323	AK039678	Mus musculus adult male spinal cord cDNA, RIKEN full-length enriched library, clone:A330084H10 product:unclassifiable, full insert sequence.	mRNAlike lncRNA	1	intronic
8015696	0.648	0.41137	chr5	144691272	144694834	+	n281570	AK163045	Mus musculus 0 day neonate thymus cDNA, RIKEN full-length enriched library, clone:A430098F24 product:unclassifiable, full insert sequence.	mRNAlike lncRNA	1	sense
8029617	0.647	0.08298	chr15	80818694	80821293	+	n275846	AK140729	Mus musculus adult male corpus striatum cDNA, RIKEN full-length enriched library, clone:C030024M07 product:unclassifiable, full insert sequence.	mRNAlike lncRNA	1	intronic
8002062	0.647	0.17035	chr6	142920271	142922338	+	n278542	AK020857	Mus musculus adult retina cDNA, RIKEN full-length enriched library, clone:A930014E10 product:unclassifiable, full insert sequence.	mRNAlike lncRNA	2	intergenic
8018686	0.646	0.11125	chr4	116299522	116300102	-	n295860	AK008295	Mus musculus adult male small intestine cDNA, RIKEN full-length enriched library, clone:2010100D14 product:nuclear autoantigenic sperm protein (histone-binding), full insert sequence.	mRNAlike lncRNA	2	sense
8019950	0.646	0.12958	chr5	82220933	82227451	-	n292227	AK132973	Mus musculus adult male testis cDNA, RIKEN full-length enriched library, clone:4930539D22 product:unclassifiable, full insert sequence.	mRNAlike lncRNA	3	antisense(exonic)
8025327	0.646	0.29773	chr7	13589526	13590887	-	n287626	AK033096	Mus musculus 15 days embryo male testis cDNA, RIKEN full-length enriched library, clone:8030410G23 product:unclassifiable, full insert sequence.	mRNAlike lncRNA	1	intronic
8025766	0.645	0.05837	chr11	109477633	109503103	+	n287562	AK033185	Mus musculus 15 days embryo male testis cDNA, RIKEN full-length enriched library, clone:8030454N01 product:unclassifiable, full insert sequence.	mRNAlike lncRNA	2	intergenic
8021199	0.645	0.06555	chr13	119501507	119503302	-	n278773	AK044039	Mus musculus 10 days neonate cortex cDNA, RIKEN full-length enriched library, clone:A830082P07 product:unclassifiable, full insert sequence.	mRNAlike lncRNA	1	antisense(intronic)
8006163	0.645	0.11587	chr9	68615046	68619267	-	n284684,n285307	AK036703,AK035692	Mus musculus adult male bone cDNA, RIKEN full-length enriched library, clone:9830164O20 product:unclassifiable, full insert sequence.,Mus musculus adult male urinary bladder cDNA, RIKEN full-length enriched library, clone:9530091C08 product:unclassifiable, full insert sequence.	mRNAlike lncRNA	3	antisense(intronic)
8024048	0.645	0.11986	chr5	115729703	115730766	+	n282921	AK038930	Mus musculus adult male hypothalamus cDNA, RIKEN full-length enriched library, clone:A230076K12 product:unclassifiable, full insert sequence.	mRNAlike lncRNA	1	sense
8007019	0.645	0.15554	chr13	112370443	112435119	+	n343324	-		lincRNA	1	intergenic
8012000	0.645	0.19174	chr3	88339858	88340620	-	n267604	AK143378	Mus musculus 2 days pregnant adult female ovary cDNA, RIKEN full-length enriched library, clone:E330019P22 product:unclassifiable, full insert sequence.	mRNAlike lncRNA	1	antisense(exonic)
8002111	0.645	0.22948	chr12	72962052	72964713	+	n274685	AK048647	Mus musculus 16 days embryo head cDNA, RIKEN full-length enriched library, clone:C130093D17 product:unclassifiable, full insert sequence.	mRNAlike lncRNA	2	intronic
8008313	0.644	0.07993	chr9	71806649	71810883	-	n283930	AK037716	Mus musculus 16 days neonate thymus cDNA, RIKEN full-length enriched library, clone:A130040L19 product:unclassifiable, full insert sequence.	mRNAlike lncRNA	1	intronic
8020197	0.644	0.10755	chr5	144530908	144534614	+	n275502	AK081500	Mus musculus 16 days embryo head cDNA, RIKEN full-length enriched library, clone:C130021N23 product:unclassifiable, full insert sequence.	mRNAlike lncRNA	1	intergenic
8001993	0.644	0.11854	chr4	34513493	34519068	+	n297332,n294372,n286312,n274921	AK140926,AK034538,AK013803,AK004133	Mus musculus 16 days embryo head cDNA, RIKEN full-length enriched library, clone:C130072M21 product:unclassifiable, full insert sequence.,Mus musculus 12 days embryo embryonic body between diaphragm region and neck cDNA, RIKEN full-length enriched library, clone:9430002H02 product:unclassifiable, full insert sequence.,Mus musculus adult male hippocampus cDNA, RIKEN full-length enriched library, c…	mRNAlike lncRNA	3	sense, extension, antisense(intronic)
8013083	0.644	0.1187	chr13	109286011	109288364	+	n271338	AK052062	Mus musculus 12 days embryo eyeball cDNA, RIKEN full-length enriched library, clone:D230040N21 product:unclassifiable, full insert sequence.	mRNAlike lncRNA	1	intronic
8008404	0.643	0.05262	chrX	103092897	103094215	-	n268595	AK087221	Mus musculus 0 day neonate lung cDNA, RIKEN full-length enriched library, clone:E030036C24 product:unclassifiable, full insert sequence.	mRNAlike lncRNA	2	intronic
8023657	0.643	0.1069	chr9	91332674	91334312	+	n277856	AK045311	Mus musculus 9.5 days embryo parthenogenote cDNA, RIKEN full-length enriched library, clone:B130064M03 product:unclassifiable, full insert sequence.	mRNAlike lncRNA	1	intergenic
8024503	0.643	0.13239	chr14	118444195	118446086	+	n292823	AK015326	Mus musculus adult male testis cDNA, RIKEN full-length enriched library, clone:4930435M08 product:unclassifiable, full insert sequence.	mRNAlike lncRNA	3	antisense(intronic)
8004872	0.643	0.34593	chr18	9310421	9314886	-	n264461,n293973	AK166295,AK014507	Mus musculus mammary gland RCB-0526 Jyg-MC(A) cDNA, RIKEN full-length enriched library, clone:G830032I10 product:unclassifiable, full insert sequence.,Mus musculus 0 day neonate skin cDNA, RIKEN full-length enriched library, clone:4631402G10 product:unclassifiable, full insert sequence.	mRNAlike lncRNA	2	extension, sense
8021873	0.641	0.01013	chr2	112171243	112172804	+	n284286	AK037352	Mus musculus 16 days neonate thymus cDNA, RIKEN full-length enriched library, clone:A130009N08 product:unclassifiable, full insert sequence.	mRNAlike lncRNA	1	intronic
8026443	0.641	0.0847	chr16	38523280	38525591	-	n293683	AK076379	Mus musculus 10 days neonate skin cDNA, RIKEN full-length enriched library, clone:4732474N01 product:unclassifiable, full insert sequence.	mRNAlike lncRNA	1	sense
8016318	0.641	0.08483	chrX	7228229	7234384	-	n285649	AK035368	Mus musculus adult male urinary bladder cDNA, RIKEN full-length enriched library, clone:9530025M18 product:unclassifiable, full insert sequence.	mRNAlike lncRNA	3	antisense(exonic)
8003028	0.641	0.11177	chr3	85604968	85691440	-	n289326	AK032049	Mus musculus adult male medulla oblongata cDNA, RIKEN full-length enriched library, clone:6330563D07 product:unclassifiable, full insert sequence.	mRNAlike lncRNA	2	sense
8026469	0.641	0.12157	chr1	166354843	166357125	+	n265240	AK157615	Mus musculus activated spleen cDNA, RIKEN full-length enriched library, clone:F830226N06 product:unclassifiable, full insert sequence.	mRNAlike lncRNA	2	intergenic
8024300	0.641	0.16506	chr1	93872563	93878141	+	n264850	AK149971	Mus musculus bone marrow macrophage cDNA, RIKEN full-length enriched library, clone:G530110M12 product:unclassifiable, full insert sequence.	mRNAlike lncRNA	1	antisense(intronic)
8001748	0.641	0.19073	chr10	108059929	108061795	-	n274065	AK048866	Mus musculus 0 day neonate cerebellum cDNA, RIKEN full-length enriched library, clone:C230077G09 product:unclassifiable, full insert sequence.	mRNAlike lncRNA	2	intronic
8005822	0.641	0.2738	chr2	174595422	174608041	+	n277222	AK046164	Mus musculus adult male corpora quadrigemina cDNA, RIKEN full-length enriched library, clone:B230345P12 product:endothelin 3, full insert sequence.	mRNAlike lncRNA	1	sense
8016416	0.64	0.05052	chr6	90336800	90339351	+	n293742,n275902	AK021083,AK028820	Mus musculus adult male corpus striatum cDNA, RIKEN full-length enriched library, clone:C030015A19 product:RIKEN cDNA C030015A19 gene, full insert sequence.,Mus musculus 10 days neonate skin cDNA, RIKEN full-length enriched library, clone:4732459B18 product:unclassifiable, full insert sequence.	mRNAlike lncRNA	3	intronic
8003622	0.64	0.11746	chr19	44532344	44533995	-	n285821	AK035156	Mus musculus 12 days embryo embryonic body between diaphragm region and neck cDNA, RIKEN full-length enriched library, clone:9430094D19 product:unclassifiable, full insert sequence.	mRNAlike lncRNA	1	intergenic
8009525	0.64	0.15385	chr4	117349102	117352378	+	n280294	AK153717	Mus musculus 3 days neonate thymus cDNA, RIKEN full-length enriched library, clone:A630059E15 product:unclassifiable, full insert sequence.	mRNAlike lncRNA	1	antisense(exonic)
8003834	0.64	0.24025	chr3	104024805	104026004	+	n295919	AK008051	Mus musculus adult male small intestine cDNA, RIKEN full-length enriched library, clone:2010002M09 product:unclassifiable, full insert sequence.	mRNAlike lncRNA	1	close
8026570	0.64	0.4431	chr11	20121427	20122270	-	n267304	AK088452	Mus musculus 2 days neonate thymus thymic cells cDNA, RIKEN full-length enriched library, clone:E430018A03 product:unclassifiable, full insert sequence.	mRNAlike lncRNA	1	antisense(intronic)
8025076	0.639	0.05656	chrX	23353498	23358694	+	n279021	AK043684	Mus musculus 10 days neonate cortex cDNA, RIKEN full-length enriched library, clone:A830020C10 product:unclassifiable, full insert sequence.	mRNAlike lncRNA	2	sense
8021835	0.639	0.07182	chr16	45792682	45796166	-	n268938,n272030	AK086831,AK051620	Mus musculus 0 day neonate lung cDNA, RIKEN full-length enriched library, clone:E030003J16 product:unclassifiable, full insert sequence.,Mus musculus 12 days embryo spinal ganglion cDNA, RIKEN full-length enriched library, clone:D130060J10 product:unclassifiable, full insert sequence.	mRNAlike lncRNA	4	intronic
8011786	0.639	0.1192	chr1	173319129	173322918	+	n290289	AK030911	Mus musculus adult male thymus cDNA, RIKEN full-length enriched library, clone:5830453B01 product:unclassifiable, full insert sequence.	mRNAlike lncRNA	2	sense
8002443	0.639	0.12863	chr11	16652233	16655824	+	n294241,n273722	AK049452,AK014017	Mus musculus 7 days embryo whole body cDNA, RIKEN full-length enriched library, clone:C430014G08 product:unclassifiable, full insert sequence.,Mus musculus 13 days embryo head cDNA, RIKEN full-length enriched library, clone:3110007E23 product:EPIDERMAL GROWTH FACTOR RECEPTOR (FRAGMENT) homolog [Mus musculus], full insert sequence.	mRNAlike lncRNA	2	sense
8004732	0.638	0.06307	chr12	82043448	82046385	-	n343311,n264367,n343312	AK145430	Mus musculus 1 cell embryo 1 cell cDNA, RIKEN full-length enriched library, clone:I0C0043P03 product:unclassifiable, full insert sequence.,	mRNAlike lncRNA,lincRNA,Non-protein coding transcript	4	close
8005623	0.638	0.11158	chr9	26829137	26832506	-	n283731	AK037947	Mus musculus 16 days neonate thymus cDNA, RIKEN full-length enriched library, clone:A130066H07 product:unclassifiable, full insert sequence.	mRNAlike lncRNA	1	intronic
8011357	0.638	0.1601	chr6	105842655	105846708	+	n286389	AK136924	Mus musculus adult male diencephalon cDNA, RIKEN full-length enriched library, clone:9330188L02 product:unclassifiable, full insert sequence.	mRNAlike lncRNA	1	intronic
8018231	0.638	0.19296	chr15	73200458	73203376	-	n271869	AK141968	Mus musculus 12 days embryo spinal ganglion cDNA, RIKEN full-length enriched library, clone:D130077B03 product:unclassifiable, full insert sequence.	mRNAlike lncRNA	1	intronic
8001298	0.637	0.11777	chr7	134804967	134807673	-	n283036	AK038789	Mus musculus adult male hypothalamus cDNA, RIKEN full-length enriched library, clone:A230063C04 product:inferred: Similar to B-cell CLL/lymphoma 7C {Mus musculus}, full insert sequence.	mRNAlike lncRNA	1	sense
8026001	0.637	0.1525	chr3	48941384	48942448	+	n296942	AK131691	Mus musculus adult male testis cDNA, RIKEN full-length enriched library, clone:1700011I24 product:unclassifiable, full insert sequence.	mRNAlike lncRNA	1	intergenic
8005710	0.637	0.22596	chr4	103053904	103055068	+	n291708	AK016446	Mus musculus adult male testis cDNA, RIKEN full-length enriched library, clone:4931409D07 product:unclassifiable, full insert sequence.	mRNAlike lncRNA	1	intergenic
8001457	0.637	0.25179	chr2	34605494	34607186	-	n280495	AK041794	Mus musculus 3 days neonate thymus cDNA, RIKEN full-length enriched library, clone:A630038H09 product:unclassifiable, full insert sequence.	mRNAlike lncRNA	1	intronic
8018483	0.637	0.27276	chr2	6837541	6838702	-	n270635	AK085108	Mus musculus 13 days embryo lung cDNA, RIKEN full-length enriched library, clone:D430037I24 product:unclassifiable, full insert sequence.	mRNAlike lncRNA	2	intronic
8010549	0.637	0.28631	chr8	19970441	19972530	-	n276305	AK047419	Mus musculus 10 days neonate cerebellum cDNA, RIKEN full-length enriched library, clone:B930059J09 product:unclassifiable, full insert sequence.	mRNAlike lncRNA	1	intergenic
8005859	0.637	0.40835	chr8	113299329	113300352	-	n281619	AK040415	Mus musculus 0 day neonate thymus cDNA, RIKEN full-length enriched library, clone:A430092J09 product:unclassifiable, full insert sequence.	mRNAlike lncRNA	1	intronic
8002364	0.636	0.05518	chr13	104711339	104714258	+	n272215	AK083877	Mus musculus 12 days embryo spinal ganglion cDNA, RIKEN full-length enriched library, clone:D130037M23 product:unclassifiable, full insert sequence.	mRNAlike lncRNA	2	close
8002970	0.636	0.08551	chr15	34071109	34073350	+	n286077	AK034836	Mus musculus 12 days embryo embryonic body between diaphragm region and neck cDNA, RIKEN full-length enriched library, clone:9430045J24 product:inferred: LYRIC {Rattus norvegicus}, full insert sequence.	mRNAlike lncRNA	2	sense
8016975	0.636	0.10337	chr4	20483556	20484878	-	n274001	AK048937	Mus musculus 0 day neonate cerebellum cDNA, RIKEN full-length enriched library, clone:C230083O06 product:unclassifiable, full insert sequence.	mRNAlike lncRNA	1	intronic
8015325	0.636	0.1304	chr4	102849062	102851022	-	n273183	AK050103	Mus musculus adult male liver tumor cDNA, RIKEN full-length enriched library, clone:C730015K18 product:unclassifiable, full insert sequence.	mRNAlike lncRNA	1	intronic
8016780	0.636	0.21939	chr4	83100365	83101749	-	n268272	AK143096	Mus musculus 0 day neonate eyeball cDNA, RIKEN full-length enriched library, clone:E130020P22 product:unclassifiable, full insert sequence.	mRNAlike lncRNA	1	sense
8026037	0.636	0.24953	chr2	173902973	173904933	+	n271811	AK084083	Mus musculus 12 days embryo spinal ganglion cDNA, RIKEN full-length enriched library, clone:D130084N16 product:unclassifiable, full insert sequence.	mRNAlike lncRNA	1	intronic
8025098	0.636	0.24981	chr4	141811575	141811991	-	n296356	AK007008	Mus musculus adult male testis cDNA, RIKEN full-length enriched library, clone:1700085G17 product:unclassifiable, full insert sequence.	mRNAlike lncRNA	1	intergenic
8017147	0.636	0.3004	chr8	72088681	72090743	-	n344312	-		Non-protein coding transcript	1	intergenic
8004048	0.636	0.40665	chr6	37946589	37947241	+	n294546	AK013547	Mus musculus adult male hippocampus cDNA, RIKEN full-length enriched library, clone:2900017H03 product:unclassifiable, full insert sequence.	mRNAlike lncRNA	1	antisense(intronic)
8019122	0.635	0.08225	chr11	51697595	51698424	+	n282169	AK039835	Mus musculus 0 day neonate thymus cDNA, RIKEN full-length enriched library, clone:A430016A09 product:unclassifiable, full insert sequence.	mRNAlike lncRNA	1	intergenic
8009816	0.635	0.20497	chr16	31845787	31846454	+	n268847	AK086924	Mus musculus 0 day neonate lung cDNA, RIKEN full-length enriched library, clone:E030012F23 product:unclassifiable, full insert sequence.	mRNAlike lncRNA	1	intronic
8023699	0.635	0.26534	chr15	66064146	66067800	-	n263928	AK158928	Mus musculus visual cortex cDNA, RIKEN full-length enriched library, clone:K530010J18 product:unclassifiable, full insert sequence.	mRNAlike lncRNA	1	intronic
8014371	0.635	0.27274	chr18	67479066	67480938	+	n267725	AK054245	Mus musculus 2 days pregnant adult female ovary cDNA, RIKEN full-length enriched library, clone:E330001N03 product:inferred: inositol (myo)-1(or 4)-monophosphatase 2, full insert sequence.	mRNAlike lncRNA	1	extension
8015635	0.635	0.29809	chr10	68483487	68496636	-	n287885	AK135793	Mus musculus in vitro fertilized eggs cDNA, RIKEN full-length enriched library, clone:7420417H22 product:unclassifiable, full insert sequence.	mRNAlike lncRNA	1	intergenic
8000714	0.634	0.04534	chr6	4896567	4897803	+	n277061	AK080852	Mus musculus adult male corpora quadrigemina cDNA, RIKEN full-length enriched library, clone:B230380B16 product:unclassifiable, full insert sequence.	mRNAlike lncRNA	2	intronic
8021349	0.634	0.04868	chr5	123109748	123111574	+	n268890	AK086885	Mus musculus 0 day neonate lung cDNA, RIKEN full-length enriched library, clone:E030009F13 product:unclassifiable, full insert sequence.	mRNAlike lncRNA	2	intronic
8019454	0.634	0.06937	chr3	9456470	9459262	-	n288375	AK078585	Mus musculus 11 days embryo gonad cDNA, RIKEN full-length enriched library, clone:7030410F13 product:unclassifiable, full insert sequence.	mRNAlike lncRNA	2	intronic
8003115	0.634	0.07485	chr7	34438458	34444287	+	n291319	AK030217	Mus musculus adult male testis cDNA, RIKEN full-length enriched library, clone:4933424K02 product:unclassifiable, full insert sequence.	mRNAlike lncRNA	4	intergenic
8015861	0.634	0.0948	chr16	44183986	44187169	+	n284861	AK162613	Mus musculus 16 days neonate cerebellum cDNA, RIKEN full-length enriched library, clone:9630060N02 product:unclassifiable, full insert sequence.	mRNAlike lncRNA	1	intronic
8011936	0.634	0.25607	chr2	168010843	168012018	-	n282194	AK079676	Mus musculus 0 day neonate thymus cDNA, RIKEN full-length enriched library, clone:A430008J24 product:unclassifiable, full insert sequence.	mRNAlike lncRNA	1	intronic
8006218	0.634	0.26634	chr2	169458512	169458928	+	n264014	AK158639	Mus musculus visual cortex cDNA, RIKEN full-length enriched library, clone:K230035I16 product:unclassifiable, full insert sequence.	mRNAlike lncRNA	1	sense
8020217	0.633	0.04367	chr15	85686337	85689440	-	n293793	AK076328	Mus musculus 10 days neonate skin cDNA, RIKEN full-length enriched library, clone:4732435K03 product:unclassifiable, full insert sequence.	mRNAlike lncRNA	2	antisense(exonic)
8018614	0.633	0.11238	chr9	42833029	42834743	-	n269649	AK086080	Mus musculus 15 days embryo head cDNA, RIKEN full-length enriched library, clone:D930003B20 product:unclassifiable, full insert sequence.	mRNAlike lncRNA	1	intronic
8001706	0.633	0.11858	chr9	20406496	20409853	+	n286433	AK034352	Mus musculus adult male diencephalon cDNA, RIKEN full-length enriched library, clone:9330181J02 product:unclassifiable, full insert sequence.	mRNAlike lncRNA	1	intergenic
8010708	0.633	0.18438	chr14	32511959	32513779	-	n267284	AK088541	Mus musculus 2 days neonate thymus thymic cells cDNA, RIKEN full-length enriched library, clone:E430019N21 product:unclassifiable, full insert sequence.	mRNAlike lncRNA	1	sense
8011063	0.633	0.18597	chr17	23863312	23871884	+	n273996	AK048943	Mus musculus 0 day neonate cerebellum cDNA, RIKEN full-length enriched library, clone:C230084K19 product:membrane-associated tyrosine-and threonine-specific cdc2-inhibitory kinase, full insert sequence.	mRNAlike lncRNA	1	sense
8000830	0.633	0.2184	chr15	79375188	79376453	-	n273742	AK049426	Mus musculus 7 days embryo whole body cDNA, RIKEN full-length enriched library, clone:C430006N01 product:unclassifiable, full insert sequence.	mRNAlike lncRNA	2	intronic
8027806	0.633	0.34279	chr2	118484555	118485806	-	n296974	AK005783	Mus musculus adult male testis cDNA, RIKEN full-length enriched library, clone:1700008N17 product:unclassifiable, full insert sequence.	mRNAlike lncRNA	1	intergenic
8014367	0.632	0.04925	chr16	34690701	34724653	+	n292433	AK029725	Mus musculus adult male testis cDNA, RIKEN full-length enriched library, clone:4930511P18 product:weakly similar to CDNA FLJ14701 FIS, CLONE NT2RP3000109, WEAKLY SIMILAR TO P54 PROTEIN PRECURSOR [Homo sapiens], full insert sequence.	mRNAlike lncRNA	1	sense
8004251	0.632	0.05347	chr11	65557784	65558636	-	n283187	AK138229	Mus musculus adult male hypothalamus cDNA, RIKEN full-length enriched library, clone:A230039O16 product:unclassifiable, full insert sequence.	mRNAlike lncRNA	2	intronic
8007288	0.632	0.0775	chr7	139345853	139346984	+	n280002	AK042514	Mus musculus 3 days neonate thymus cDNA, RIKEN full-length enriched library, clone:A630098M21 product:unclassifiable, full insert sequence.	mRNAlike lncRNA	2	antisense(exonic)
8020657	0.632	0.45314	chr7	91033420	91033703	+	n295482	AK009626	Mus musculus adult male tongue cDNA, RIKEN full-length enriched library, clone:2310034P14 product:unclassifiable, full insert sequence.	mRNAlike lncRNA	1	intronic
8002541	0.631	0.12821	chr6	97154084	97155562	-	n278939	AK043801	Mus musculus 10 days neonate cortex cDNA, RIKEN full-length enriched library, clone:A830034N06 product:unclassifiable, full insert sequence.	mRNAlike lncRNA	1	sense
8028824	0.631	0.21492	chr6	50138886	50143514	-	n276033	AK163742	Mus musculus 10 days neonate cerebellum cDNA, RIKEN full-length enriched library, clone:B930096K03 product:unclassifiable, full insert sequence.	mRNAlike lncRNA	1	intronic
8011378	0.631	0.26743	chr19	45005652	45006544	+	n289852	AK020064	Mus musculus 13 days embryo male testis cDNA, RIKEN full-length enriched library, clone:6030443O07 product:unclassifiable, full insert sequence.	mRNAlike lncRNA	1	sense
8010095	0.63	0.01084	chr14	39131089	39150312	+	n291818	AK133121	Mus musculus adult male testis cDNA, RIKEN full-length enriched library, clone:4930581F23 product:unclassifiable, full insert sequence.	mRNAlike lncRNA	4	intergenic
8015007	0.63	0.08169	chr11	78434578	78438086	-	n289891	AK031461	Mus musculus 13 days embryo male testis cDNA, RIKEN full-length enriched library, clone:6030436C18 product:transient receptor protein 7, full insert sequence.	mRNAlike lncRNA	2	intronic
8019704	0.63	0.16834	chr4	140903728	140906768	+	n284635	AK036785	Mus musculus adult female vagina cDNA, RIKEN full-length enriched library, clone:9930009K02 product:unclassifiable, full insert sequence.	mRNAlike lncRNA	2	intergenic
8009624	0.629	0.12373	chr9	7164925	7168287	-	n277876	AK045270	Mus musculus 9.5 days embryo parthenogenote cDNA, RIKEN full-length enriched library, clone:B130054H15 product:unclassifiable, full insert sequence.	mRNAlike lncRNA	1	sense
8015548	0.629	0.16578	chr6	134034618	134037482	+	n275533	AK081485	Mus musculus 16 days embryo head cDNA, RIKEN full-length enriched library, clone:C130020I06 product:unclassifiable, full insert sequence.	mRNAlike lncRNA	1	intronic
8024934	0.629	0.23528	chr1	174803681	174804544	+	n285908	AK020503	Mus musculus 12 days embryo embryonic body between diaphragm region and neck cDNA, RIKEN full-length enriched library, clone:9430083B18 product:unclassifiable, full insert sequence.	mRNAlike lncRNA	1	intergenic
8005298	0.628	0.05962	chr6	148719214	148724130	-	n284863	AK036361	Mus musculus 16 days neonate cerebellum cDNA, RIKEN full-length enriched library, clone:9630060M20 product:ATP-binding cassette, sub-family C (CFTR/MRP), member 10, full insert sequence.	mRNAlike lncRNA	1	sense
8009055	0.628	0.08487	chr6	24348873	24349728	+	n270161	AK085568	Mus musculus 0 day neonate kidney cDNA, RIKEN full-length enriched library, clone:D630041L11 product:unclassifiable, full insert sequence.	mRNAlike lncRNA	1	intergenic
8023667	0.628	0.10146	chr5	140883001	140895109	+	n270019	AK142636	Mus musculus 10 days lactation, adult female mammary gland cDNA, RIKEN full-length enriched library, clone:D730026K06 product:unclassifiable, full insert sequence.	mRNAlike lncRNA	3	extension
8004280	0.628	0.13727	chr1	138228102	138242667	-	n292204	AK016014	Mus musculus adult male testis cDNA, RIKEN full-length enriched library, clone:4930541M15 product:RIKEN cDNA 4930541M15 gene, full insert sequence.	mRNAlike lncRNA	2	sense
8017745	0.628	0.15848	chr2	49577843	49585818	-	n281564	AK040455	Mus musculus 0 day neonate thymus cDNA, RIKEN full-length enriched library, clone:A430099A21 product:kinesin family member 5C, full insert sequence.	mRNAlike lncRNA	2	antisense(exonic)
8017024	0.628	0.18826	chr8	107786169	107788503	-	n266890	AK154316	Mus musculus NOD-derived CD11c +ve dendritic cells cDNA, RIKEN full-length enriched library, clone:F630019C12 product:unclassifiable, full insert sequence.	mRNAlike lncRNA	2	sense
8029375	0.628	0.21443	chr11	104535553	104536060	+	n288157	AK148921	Mus musculus 2 days neonate sympathetic ganglion cDNA, RIKEN full-length enriched library, clone:7120463D09 product:unclassifiable, full insert sequence.	mRNAlike lncRNA	1	intergenic
8002686	0.627	0.05465	chr5	21149363	21151452	-	n275446	AK047996	Mus musculus 16 days embryo head cDNA, RIKEN full-length enriched library, clone:C130028H23 product:unclassifiable, full insert sequence.	mRNAlike lncRNA	1	intronic
8010373	0.627	0.09247	chr7	131330240	131330640	+	n292109	AK019758	Mus musculus adult male testis cDNA, RIKEN full-length enriched library, clone:4930551E15 product:unclassifiable, full insert sequence.	mRNAlike lncRNA	1	intronic
8000665	0.627	0.16559	chr16	43563614	43566171	+	n276740	AK046899	Mus musculus 10 days neonate cerebellum cDNA, RIKEN full-length enriched library, clone:B930001M17 product:unclassifiable, full insert sequence.	mRNAlike lncRNA	1	intronic
8020231	0.627	0.34381	chr12	4671340	4680973	+	n267448	AK054527	Mus musculus 2 days pregnant adult female ovary cDNA, RIKEN full-length enriched library, clone:E330037C07 product:SH3 domain protein 1B, full insert sequence.	mRNAlike lncRNA	1	sense
8008714	0.626	0.05473	chr1	6787597	6789158	+	n279534	AK043093	Mus musculus 7 days neonate cerebellum cDNA, RIKEN full-length enriched library, clone:A730055B12 product:unclassifiable, full insert sequence.	mRNAlike lncRNA	1	intronic
8004110	0.626	0.06167	chr8	67469488	67471617	-	n264679	AK090347	Mus musculus 10 days pregnant adult female ovary and uterus cDNA, RIKEN full-length enriched library, clone:G630057I10 product:unclassifiable, full insert sequence.	mRNAlike lncRNA	2	antisense(intronic)
8017079	0.626	0.06876	chr15	26574389	26575044	-	n285996	AK020479	Mus musculus 12 days embryo embryonic body between diaphragm region and neck cDNA, RIKEN full-length enriched library, clone:9430068D22 product:unclassifiable, full insert sequence.	mRNAlike lncRNA	1	intronic
8005290	0.626	0.06939	chr4	63664039	63666468	-	n274101	AK048833	Mus musculus 0 day neonate cerebellum cDNA, RIKEN full-length enriched library, clone:C230073O13 product:unclassifiable, full insert sequence.	mRNAlike lncRNA	1	intronic
8001612	0.626	0.18886	chrX	164423201	164424896	-	n264029	AK158587	Mus musculus visual cortex cDNA, RIKEN full-length enriched library, clone:K230019E24 product:unclassifiable, full insert sequence.	mRNAlike lncRNA	1	intronic
8021773	0.626	0.31446	chr4	106845615	106850813	-	n295753	AK008694	Mus musculus adult male stomach cDNA, RIKEN full-length enriched library, clone:2210010B22 product:CDNA FLJ32112 FIS, CLONE OCBBF2001586, WEAKLY SIMILAR TO TRANSCRIPTION ELONGATION FACTOR S-II homolog [Homo sapiens], full insert sequence.	mRNAlike lncRNA	2	sense
8020375	0.625	0.01782	chr4	76906275	76909455	-	n274048	AK048889	Mus musculus 0 day neonate cerebellum cDNA, RIKEN full-length enriched library, clone:C230078P05 product:carbonic anhydrase 5a, mitochondrial, full insert sequence.	mRNAlike lncRNA	1	intronic
8024851	0.625	0.08665	chr2	178152182	178152947	-	n296323	AK007049	Mus musculus adult male testis cDNA, RIKEN full-length enriched library, clone:1700093E11 product:unclassifiable, full insert sequence.	mRNAlike lncRNA	1	antisense(intronic)
8008620	0.625	0.21215	chr1	40064237	40066174	+	n278780	AK139433	Mus musculus 10 days neonate cortex cDNA, RIKEN full-length enriched library, clone:A830082F09 product:unclassifiable, full insert sequence.	mRNAlike lncRNA	1	intronic
8002826	0.625	0.2142	chr5	96533064	96537399	-	n267422,n287001	AK165148,AK162353	Mus musculus 2 days pregnant adult female ovary cDNA, RIKEN full-length enriched library, clone:E330040D13 product:unclassifiable, full insert sequence.,Mus musculus adult male epididymis cDNA, RIKEN full-length enriched library, clone:9230014B14 product:unclassifiable, full insert sequence.	mRNAlike lncRNA	2	intronic
8027877	0.625	0.316	chrX	13333627	13334300	-	n275473	AK081507	Mus musculus 16 days embryo head cDNA, RIKEN full-length enriched library, clone:C130024A11 product:unclassifiable, full insert sequence.	mRNAlike lncRNA	1	intronic
8023975	0.624	0.02855	chr7	152082435	152084188	+	n271299	AK052093	Mus musculus 12 days embryo eyeball cDNA, RIKEN full-length enriched library, clone:D230045H09 product:fibroblast growth factor 15, full insert sequence.	mRNAlike lncRNA	1	intronic
8004078	0.624	0.03458	chr16	43494149	43496953	+	n267023	AK143750	Mus musculus 6 days neonate spleen cDNA, RIKEN full-length enriched library, clone:F430102C17 product:unclassifiable, full insert sequence.	mRNAlike lncRNA	2	intronic
8005849	0.624	0.13033	chr7	78361934	78369297	+	n289857	AK020061	Mus musculus 13 days embryo male testis cDNA, RIKEN full-length enriched library, clone:6030442E23 product:unclassifiable, full insert sequence.	mRNAlike lncRNA	2	intergenic
8006831	0.624	0.15639	chr7	28952293	28954646	-	n277634	AK140094	Mus musculus adult male corpora quadrigemina cDNA, RIKEN full-length enriched library, clone:B230209O19 product:unclassifiable, full insert sequence.	mRNAlike lncRNA	2	close
8029078	0.624	0.22791	chr6	134483070	134486471	-	n270363	AK142525	Mus musculus 0 day neonate kidney cDNA, RIKEN full-length enriched library, clone:D630011J19 product:unclassifiable, full insert sequence.	mRNAlike lncRNA	1	intronic
8021130	0.623	0.04628	chr16	13858855	13860993	-	n286704	AK136835	Mus musculus adult male diencephalon cDNA, RIKEN full-length enriched library, clone:9330114N12 product:unclassifiable, full insert sequence.	mRNAlike lncRNA	2	intronic
8017192	0.623	0.07888	chr19	54754969	54759566	-	n264823	AK144259	Mus musculus 16 days neonate male diencephalon cDNA, RIKEN full-length enriched library, clone:G630002H13 product:unclassifiable, full insert sequence.	mRNAlike lncRNA	2	intergenic
8013135	0.623	0.12608	chr5	93032080	93033847	+	n295494	AK009551	Mus musculus adult male tongue cDNA, RIKEN full-length enriched library, clone:2310031C01 product:unclassifiable, full insert sequence.	mRNAlike lncRNA	1	sense
8009143	0.623	0.12895	chr5	105827924	105829175	-	n277708	AK020986	Mus musculus adult male corpora quadrigemina cDNA, RIKEN full-length enriched library, clone:B230204H03 product:unclassifiable, full insert sequence.	mRNAlike lncRNA	1	intergenic
8012258	0.623	0.13168	chr1	140989733	141032894	+	n293929	AK014551	Mus musculus 0 day neonate skin cDNA, RIKEN full-length enriched library, clone:4632404N19 product:unclassifiable, full insert sequence.	mRNAlike lncRNA	1	sense
8018179	0.623	0.16338	chr8	96892631	96893428	+	n281437	AK138902	Mus musculus 0 day neonate thymus cDNA, RIKEN full-length enriched library, clone:A430108I23 product:unclassifiable, full insert sequence.	mRNAlike lncRNA	1	intergenic
8020996	0.623	0.16406	chr1	63492508	63579423	+	n272822	AK083458	Mus musculus 9 days embryo whole body cDNA, RIKEN full-length enriched library, clone:D030020C12 product:a disintegrin and metalloprotease domain 23, full insert sequence.	mRNAlike lncRNA	1	sense
8028966	0.623	0.16444	chr1	88471805	88474895	-	n280412	AK041923	Mus musculus 3 days neonate thymus cDNA, RIKEN full-length enriched library, clone:A630047C20 product:unclassifiable, full insert sequence.	mRNAlike lncRNA	1	intronic
8014560	0.622	0.04464	chr9	100795886	100797958	+	n275111	AK140874	Mus musculus 16 days embryo head cDNA, RIKEN full-length enriched library, clone:C130054C01 product:unclassifiable, full insert sequence.	mRNAlike lncRNA	1	intronic
8001294	0.622	0.04588	chr7	31934546	31937726	+	n264726	AK090265	Mus musculus 0 day neonate cortex cDNA, RIKEN full-length enriched library, clone:G630030J09 product:unclassifiable, full insert sequence.	mRNAlike lncRNA	4	antisense(intronic)
8015867	0.622	0.09278	chr14	78959156	78962636	-	n276042	AK047588	Mus musculus 10 days neonate cerebellum cDNA, RIKEN full-length enriched library, clone:B930095L19 product:unclassifiable, full insert sequence.	mRNAlike lncRNA	2	intergenic
8004316	0.622	0.10016	chr11	105578406	105579920	+	n282540	AK039446	Mus musculus adult male spinal cord cDNA, RIKEN full-length enriched library, clone:A330043M21 product:unclassifiable, full insert sequence.	mRNAlike lncRNA	1	intronic
8028040	0.622	0.12458	chr7	123553360	123554317	-	n273646	AK021246	Mus musculus 7 days embryo whole body cDNA, RIKEN full-length enriched library, clone:C430039J01 product:unclassifiable, full insert sequence.	mRNAlike lncRNA	2	intronic
8018089	0.622	0.19785	chr7	80945947	80946229	-	n421983	-		lncRNA	1	intergenic
8009696	0.622	0.23776	chr2	42505397	42508535	-	n276784	AK080989	Mus musculus 10 days neonate medulla oblongata cDNA, RIKEN full-length enriched library, clone:B830020C22 product:low density lipoprotein-related protein 1B (deleted in tumors), full insert sequence.	mRNAlike lncRNA	1	sense
8017891	0.622	0.31452	chr13	43495957	43497046	-	n268567	AK143018	Mus musculus 0 day neonate lung cDNA, RIKEN full-length enriched library, clone:E030040B02 product:unclassifiable, full insert sequence.	mRNAlike lncRNA	1	antisense(intronic)
8007239	0.621	0.07885	chr11	116097294	116099405	-	n284646	AK036767	Mus musculus adult female vagina cDNA, RIKEN full-length enriched library, clone:9930004D09 product:unclassifiable, full insert sequence.	mRNAlike lncRNA	2	intronic
8017706	0.621	0.09814	chr5	66326213	66335589	+	n281628	AK138853	Mus musculus 0 day neonate thymus cDNA, RIKEN full-length enriched library, clone:A430091M13 product:unclassifiable, full insert sequence.	mRNAlike lncRNA	2	sense
8029295	0.621	0.13557	chr3	10241811	10242308	+	n296688	AK006483	Mus musculus adult male testis cDNA, RIKEN full-length enriched library, clone:1700029B24 product:unclassifiable, full insert sequence.	mRNAlike lncRNA	1	intergenic
8020089	0.621	0.13821	chr4	41372447	41374114	+	n270225	AK085486	Mus musculus 0 day neonate kidney cDNA, RIKEN full-length enriched library, clone:D630033M23 product:unclassifiable, full insert sequence.	mRNAlike lncRNA	1	antisense(intronic)
8027960	0.621	0.25951	chr4	106693911	106695763	+	n277859	AK045301	Mus musculus 9.5 days embryo parthenogenote cDNA, RIKEN full-length enriched library, clone:B130063M24 product:unclassifiable, full insert sequence.	mRNAlike lncRNA	1	intronic
8020890	0.62	0.03219	chr10	53062246	53064040	-	n289985	AK031320	Mus musculus 13 days embryo male testis cDNA, RIKEN full-length enriched library, clone:6030406G17 product:unclassifiable, full insert sequence.	mRNAlike lncRNA	1	intronic
8022249	0.62	0.03954	chr3	52320885	52354141	+	n281370	AK040671	Mus musculus adult male aorta and vein cDNA, RIKEN full-length enriched library, clone:A530012F11 product:unclassifiable, full insert sequence.	mRNAlike lncRNA	5	intergenic
8013047	0.62	0.0724	chr17	69604825	69605947	-	n264575	AK144661	Mus musculus lung RCB-0558 LLC cDNA, RIKEN full-length enriched library, clone:G730020M08 product:unclassifiable, full insert sequence.	mRNAlike lncRNA	1	antisense(intronic)
8011430	0.62	0.11057	chr6	52663339	52663949	-	n296427	AK006922	Mus musculus adult male testis cDNA, RIKEN full-length enriched library, clone:1700069J21 product:unclassifiable, full insert sequence.	mRNAlike lncRNA	1	antisense(intronic)
8023030	0.62	0.12049	chr19	22577890	22580924	+	n279372	AK043251	Mus musculus 7 days neonate cerebellum cDNA, RIKEN full-length enriched library, clone:A730076F20 product:unclassifiable, full insert sequence.	mRNAlike lncRNA	2	intronic
8021129	0.62	0.19357	chr16	59686194	59688752	-	n288459	AK135458	Mus musculus 12 days embryo female mullerian duct includes surrounding region cDNA, RIKEN full-length enriched library, clone:6820424I22 product:unclassifiable, full insert sequence.	mRNAlike lncRNA	1	intronic
8029458	0.62	0.19879	chr9	103246265	103247016	+	n297367	AK004011	Mus musculus 18-day embryo whole body cDNA, RIKEN full-length enriched library, clone:1110031N14 product:unclassifiable, full insert sequence.	mRNAlike lncRNA	2	sense
8024837	0.62	0.30699	chr9	95412569	95413888	+	n289208	AK134875	Mus musculus adult male olfactory brain cDNA, RIKEN full-length enriched library, clone:6430501K13 product:unclassifiable, full insert sequence.	mRNAlike lncRNA	1	close
8009993	0.619	0.17425	chr18	23702062	23705148	+	n289559,n295689	AK134543,AK008850	Mus musculus adult male medulla oblongata cDNA, RIKEN full-length enriched library, clone:6330407L11 product:unclassifiable, full insert sequence.,Mus musculus adult male stomach cDNA, RIKEN full-length enriched library, clone:2210407P21 product:unclassifiable, full insert sequence.	mRNAlike lncRNA	2	intronic
8010517	0.619	0.20764	chr12	100703350	100706009	-	n274712	AK081970	Mus musculus 16 days embryo head cDNA, RIKEN full-length enriched library, clone:C130090G22 product:unclassifiable, full insert sequence.	mRNAlike lncRNA	1	intergenic
8004168	0.619	0.2101	chr12	92208388	92209958	+	n296260	AK007126	Mus musculus adult male testis cDNA, RIKEN full-length enriched library, clone:1700105G05 product:unclassifiable, full insert sequence.	mRNAlike lncRNA	2	intergenic
8004042	0.619	0.27216	chr2	36112819	36114110	+	n277090	AK046352	Mus musculus adult male corpora quadrigemina cDNA, RIKEN full-length enriched library, clone:B230374I15 product:unclassifiable, full insert sequence.	mRNAlike lncRNA	1	intergenic
8025105	0.619	0.29177	chr17	15080232	15083966	+	n293505	AK076441	Mus musculus 0 day neonate head cDNA, RIKEN full-length enriched library, clone:4832428J15 product:RIKEN cDNA 1600012H06 gene, full insert sequence.	mRNAlike lncRNA	1	sense
8009194	0.619	0.30174	chr7	125911530	125912107	+	n279684	AK042894	Mus musculus 7 days neonate cerebellum cDNA, RIKEN full-length enriched library, clone:A730036D20 product:unclassifiable, full insert sequence.	mRNAlike lncRNA	1	intronic
8001370	0.618	0.01278	chr19	8797896	8800935	+	n343671,n284734,n272546,n279462,n343672	AK051045,AK043166,AK036616	Mus musculus 9 days embryo whole body cDNA, RIKEN full-length enriched library, clone:D030060F23 product:Mus musculus U22 snoRNA host gene (UHG) gene, complete sequence, full insert sequence.,Mus musculus 7 days neonate cerebellum cDNA, RIKEN full-length enriched library, clone:A730062M15 product:Mus musculus U22 snoRNA host gene (UHG) gene, complete sequence, full insert sequence.,Mus musculus a…	mRNAlike lncRNA,lincRNA	20	close
8020428	0.618	0.06715	chr2	152896911	152901379	+	n293510	AK029326	Mus musculus 0 day neonate head cDNA, RIKEN full-length enriched library, clone:4832425B22 product:unclassifiable, full insert sequence.	mRNAlike lncRNA	3	intronic
8020807	0.618	0.06778	chr9	41036964	41040274	+	n273276	AK083277	Mus musculus adult male hippocampus cDNA, RIKEN full-length enriched library, clone:C630032P22 product:unclassifiable, full insert sequence.	mRNAlike lncRNA	2	intergenic
8028890	0.618	0.08065	chr8	109459161	109459827	-	n296164	AK131794	Mus musculus adult male testis cDNA, RIKEN full-length enriched library, clone:1700121K17 product:unclassifiable, full insert sequence.	mRNAlike lncRNA	1	antisense(exonic)
8010743	0.618	0.11447	chr10	127518409	127520031	-	n288155,n279946	AK042584,AK148923	Mus musculus 7 days neonate cerebellum cDNA, RIKEN full-length enriched library, clone:A730008E06 product:unclassifiable, full insert sequence.,Mus musculus 2 days neonate sympathetic ganglion cDNA, RIKEN full-length enriched library, clone:7120463J11 product:unclassifiable, full insert sequence.	mRNAlike lncRNA	3	antisense(intronic)
8006832	0.618	0.13512	chr15	8310274	8314028	-	n280260	AK042158	Mus musculus 3 days neonate thymus cDNA, RIKEN full-length enriched library, clone:A630064I17 product:unclassifiable, full insert sequence.	mRNAlike lncRNA	2	intronic
8009334	0.618	0.24934	chr10	18305295	18331133	-	n286543,n276321,n285234	AK047398,AK035782,AK034181	Mus musculus 10 days neonate cerebellum cDNA, RIKEN full-length enriched library, clone:B930055M19 product:unclassifiable, full insert sequence.,Mus musculus 16 days neonate cerebellum cDNA, RIKEN full-length enriched library, clone:9630004D11 product:BIG3 homolog [Homo sapiens], full insert sequence.,Mus musculus adult male diencephalon cDNA, RIKEN full-length enriched library, clone:9330161M16 …	mRNAlike lncRNA	2	extension, sense
8012583	0.617	0.01856	chr2	148225582	148227129	+	n264006	AK158660	Mus musculus visual cortex cDNA, RIKEN full-length enriched library, clone:K230047D01 product:unclassifiable, full insert sequence.	mRNAlike lncRNA	1	intronic
8015574	0.617	0.05892	chr13	118401867	118403826	+	n277465	AK045781	Mus musculus adult male corpora quadrigemina cDNA, RIKEN full-length enriched library, clone:B230310O05 product:unclassifiable, full insert sequence.	mRNAlike lncRNA	1	intronic
8014947	0.617	0.08262	chr10	75052126	75072402	+	n269919	AK085788	Mus musculus 16 days neonate heart cDNA, RIKEN full-length enriched library, clone:D830009E10 product:gamma-glutamyltransferase-like activity 1, full insert sequence.	mRNAlike lncRNA	2	sense
8002036	0.617	0.12228	chr1	174125582	174127457	+	n289432	AK161871	Mus musculus adult male medulla oblongata cDNA, RIKEN full-length enriched library, clone:6330504M03 product:unclassifiable, full insert sequence.	mRNAlike lncRNA	1	sense
8028379	0.616	0.07593	chr9	109856562	109858127	+	n284364	AK037274	Mus musculus 16 days neonate thymus cDNA, RIKEN full-length enriched library, clone:A130002J21 product:unclassifiable, full insert sequence.	mRNAlike lncRNA	1	intronic
8001646	0.616	0.12575	chr14	77198444	77199227	-	n265189	AK157681	Mus musculus activated spleen cDNA, RIKEN full-length enriched library, clone:F830303F03 product:unclassifiable, full insert sequence.	mRNAlike lncRNA	1	intergenic
8006929	0.616	0.13188	chr10	122144628	122145531	+	n270117	AK085618	Mus musculus 0 day neonate kidney cDNA, RIKEN full-length enriched library, clone:D630047M14 product:unclassifiable, full insert sequence.	mRNAlike lncRNA	1	intronic
8002619	0.616	0.1913	chr8	67362139	67364366	-	n272270	AK083864	Mus musculus 12 days embryo spinal ganglion cDNA, RIKEN full-length enriched library, clone:D130027H15 product:unclassifiable, full insert sequence.	mRNAlike lncRNA	2	intronic
8009036	0.615	0.08577	chr2	52297453	52301979	-	n283055	AK038765	Mus musculus adult male hypothalamus cDNA, RIKEN full-length enriched library, clone:A230060M09 product:unclassifiable, full insert sequence.	mRNAlike lncRNA	1	intronic
8021733	0.615	0.12201	chr5	87084907	87087263	-	n284570	AK079440	Mus musculus adult female vagina cDNA, RIKEN full-length enriched library, clone:9930022O22 product:unclassifiable, full insert sequence.	mRNAlike lncRNA	2	sense
8010722	0.615	0.14556	chr11	69694593	69695407	+	n286938	AK136720	Mus musculus adult male epididymis cDNA, RIKEN full-length enriched library, clone:9230102B18 product:unclassifiable, full insert sequence.	mRNAlike lncRNA	1	antisense(intronic)
8010909	0.615	0.14634	chr2	44058048	44060469	+	n281868	AK079790	Mus musculus 0 day neonate thymus cDNA, RIKEN full-length enriched library, clone:A430068E04 product:unclassifiable, full insert sequence.	mRNAlike lncRNA	1	intronic
8010067	0.615	0.15076	chr5	66169252	66171757	+	n284407	AK037187	Mus musculus 6 days neonate skin cDNA, RIKEN full-length enriched library, clone:A030007J02 product:unclassifiable, full insert sequence.	mRNAlike lncRNA	1	intronic
8005793	0.615	0.15239	chr4	81961490	81965801	-	n269902,n289840	AK085805,AK031521	Mus musculus 16 days neonate heart cDNA, RIKEN full-length enriched library, clone:D830012I16 product:unclassifiable, full insert sequence.,Mus musculus 13 days embryo male testis cDNA, RIKEN full-length enriched library, clone:6030447E02 product:unclassifiable, full insert sequence.	mRNAlike lncRNA	3	intronic
8015994	0.614	0.04942	chr6	91742699	91746254	-	n269128	AK086601	Mus musculus 15 days embryo head cDNA, RIKEN full-length enriched library, clone:D930040D23 product:unclassifiable, full insert sequence.	mRNAlike lncRNA	2	intronic
8006036	0.614	0.05683	chr7	52288435	52288926	-	n288181	AK148865	Mus musculus 2 days neonate sympathetic ganglion cDNA, RIKEN full-length enriched library, clone:7120456H08 product:unclassifiable, full insert sequence.	mRNAlike lncRNA	1	intronic
8029024	0.614	0.07602	chr5	35629986	35633730	+	n288028	AK149209	Mus musculus 2 days neonate sympathetic ganglion cDNA, RIKEN full-length enriched library, clone:7120493L05 product:unclassifiable, full insert sequence.	mRNAlike lncRNA	2	intergenic
8014439	0.614	0.08235	chr14	75576671	75582763	+	n266917	AK169972	Mus musculus NOD-derived CD11c +ve dendritic cells cDNA, RIKEN full-length enriched library, clone:F630006D03 product:unclassifiable, full insert sequence.	mRNAlike lncRNA	4	sense
8017188	0.614	0.10875	chr11	86118797	86120209	-	n280347	AK042030	Mus musculus 3 days neonate thymus cDNA, RIKEN full-length enriched library, clone:A630053B20 product:unclassifiable, full insert sequence.	mRNAlike lncRNA	1	intronic
8029037	0.614	0.12258	chrX	12250357	12252182	+	n279884	AK042648	Mus musculus 7 days neonate cerebellum cDNA, RIKEN full-length enriched library, clone:A730013G14 product:unclassifiable, full insert sequence.	mRNAlike lncRNA	1	antisense(intronic)
8021567	0.614	0.13411	chr17	87314960	87316600	-	n291329	AK016877	Mus musculus adult male testis cDNA, RIKEN full-length enriched library, clone:4933423N03 product:unclassifiable, full insert sequence.	mRNAlike lncRNA	1	close
8015090	0.614	0.14072	chr17	69624701	69626565	-	n295302	AK010563	Mus musculus ES cells cDNA, RIKEN full-length enriched library, clone:2410021H03 product:unclassifiable, full insert sequence.	mRNAlike lncRNA	3	antisense(intronic)
8028931	0.614	0.28729	chr1	182609632	182618998	+	n279285	AK043334	Mus musculus 7 days neonate cerebellum cDNA, RIKEN full-length enriched library, clone:A730086D15 product:unclassifiable, full insert sequence.	mRNAlike lncRNA	1	sense
8011922	0.614	0.3227	chr17	87376184	87378586	+	n276396	AK047308	Mus musculus 10 days neonate cerebellum cDNA, RIKEN full-length enriched library, clone:B930047K21 product:unclassifiable, full insert sequence.	mRNAlike lncRNA	1	intronic
8006446	0.614	0.32562	chr17	84114863	84117968	+	n264841	AK150127	Mus musculus bone marrow macrophage cDNA, RIKEN full-length enriched library, clone:G530133N09 product:unclassifiable, full insert sequence.	mRNAlike lncRNA	2	intronic
8023470	0.614	0.34409	chr5	140800692	140802010	+	n290586	AK017657	Mus musculus 8 days embryo whole body cDNA, RIKEN full-length enriched library, clone:5730453C05 product:unclassifiable, full insert sequence.	mRNAlike lncRNA	1	intergenic
8007758	0.613	0.0285	chr7	17100515	17102177	-	n274530	AK082143	Mus musculus 0 day neonate cerebellum cDNA, RIKEN full-length enriched library, clone:C230013H22 product:unclassifiable, full insert sequence.	mRNAlike lncRNA	1	intronic
8028125	0.613	0.06968	chr3	55694227	55740621	+	n271435	AK084369	Mus musculus 12 days embryo eyeball cDNA, RIKEN full-length enriched library, clone:D230033E18 product:unclassifiable, full insert sequence.	mRNAlike lncRNA	2	antisense(intronic)
8005747	0.613	0.30939	chr19	31452592	31453609	-	n271365	AK084405	Mus musculus 12 days embryo eyeball cDNA, RIKEN full-length enriched library, clone:D230038P13 product:unclassifiable, full insert sequence.	mRNAlike lncRNA	1	intronic
8025511	0.612	0.11252	chr1	88775480	88779014	+	n293601	AK161162	Mus musculus 0 day neonate head cDNA, RIKEN full-length enriched library, clone:4831401C21 product:unclassifiable, full insert sequence.	mRNAlike lncRNA	1	intronic
8005023	0.612	0.12023	chr13	14143192	14145974	-	n276756	AK046876	Mus musculus 10 days neonate medulla oblongata cDNA, RIKEN full-length enriched library, clone:B830044A11 product:unclassifiable, full insert sequence.	mRNAlike lncRNA	1	sense
8007596	0.612	0.18471	chr16	74692458	74695626	-	n283186	AK038564	Mus musculus adult male hypothalamus cDNA, RIKEN full-length enriched library, clone:A230043B06 product:unclassifiable, full insert sequence.	mRNAlike lncRNA	1	intergenic
8013652	0.612	0.23187	chr18	6442919	6443663	-	n272266	AK051274	Mus musculus 12 days embryo spinal ganglion cDNA, RIKEN full-length enriched library, clone:D130027L03 product:unclassifiable, full insert sequence.	mRNAlike lncRNA	2	intronic
8029119	0.611	0.17767	chr3	26004896	26005730	-	n268289	AK053466	Mus musculus 0 day neonate eyeball cDNA, RIKEN full-length enriched library, clone:E130019P11 product:unclassifiable, full insert sequence.	mRNAlike lncRNA	2	intronic
8010943	0.611	0.17807	chr16	73903787	73904627	-	n272818	AK050790	Mus musculus 9 days embryo whole body cDNA, RIKEN full-length enriched library, clone:D030020C16 product:unclassifiable, full insert sequence.	mRNAlike lncRNA	1	sense
8025280	0.611	0.18347	chr15	103307159	103308222	+	n282035	AK039972	Mus musculus 0 day neonate thymus cDNA, RIKEN full-length enriched library, clone:A430036P15 product:unclassifiable, full insert sequence.	mRNAlike lncRNA	2	intronic
8013847	0.61	0.01966	chr2	4915995	4919184	-	n267270	AK088589	Mus musculus 2 days neonate thymus thymic cells cDNA, RIKEN full-length enriched library, clone:E430021A02 product:unclassifiable, full insert sequence.	mRNAlike lncRNA	1	intronic
8002426	0.61	0.03284	chr7	71446300	71448058	+	n271742	AK164397	Mus musculus 12 days embryo eyeball cDNA, RIKEN full-length enriched library, clone:D230003P08 product:unclassifiable, full insert sequence.	mRNAlike lncRNA	1	sense
8026408	0.61	0.08048	chr11	23460290	23464669	-	n285293	AK035709	Mus musculus adult male urinary bladder cDNA, RIKEN full-length enriched library, clone:9530094G22 product:unclassifiable, full insert sequence.	mRNAlike lncRNA	1	extension
8024290	0.61	0.09211	chr17	45582666	45585406	+	n283655	AK038040	Mus musculus 16 days neonate thymus cDNA, RIKEN full-length enriched library, clone:A130073J07 product:unclassifiable, full insert sequence.	mRNAlike lncRNA	1	antisense(intronic)
8001965	0.61	0.13184	chr12	88490320	88494495	+	n279005,n275207	AK048299,AK043704	Mus musculus 16 days embryo head cDNA, RIKEN full-length enriched library, clone:C130047H12 product:unclassificable, full insert sequence.,Mus musculus 10 days neonate cortex cDNA, RIKEN full-length enriched library, clone:A830021P09 product:unclassifiable, full insert sequence.	mRNAlike lncRNA	2	intronic
8025218	0.61	0.16673	chr2	164352391	164355181	+	n284652	AK162674	Mus musculus adult female vagina cDNA, RIKEN full-length enriched library, clone:9930001J24 product:unclassifiable, full insert sequence.	mRNAlike lncRNA	2	intergenic
8004418	0.61	0.18367	chr10	122193493	122195539	-	n282077,n281892	AK040114,AK039916	Mus musculus 0 day neonate thymus cDNA, RIKEN full-length enriched library, clone:A430064E15 product:unclassifiable, full insert sequence.,Mus musculus 0 day neonate thymus cDNA, RIKEN full-length enriched library, clone:A430028G04 product:unclassifiable, full insert sequence.	mRNAlike lncRNA	3	antisense(intronic)
8001831	0.61	0.20789	chr6	114775147	114775484	+	n294850	AK012611	Mus musculus 11 days embryo whole body cDNA, RIKEN full-length enriched library, clone:2700094N12 product:unclassifiable, full insert sequence.	mRNAlike lncRNA	1	intronic
8019595	0.609	0.02116	chr6	5227500	5230334	-	n284078	AK037585	Mus musculus 16 days neonate thymus cDNA, RIKEN full-length enriched library, clone:A130027P21 product:unclassifiable, full insert sequence.	mRNAlike lncRNA	1	intronic
8027667	0.609	0.02385	chr2	158238438	158243879	+	n267685	AK143338	Mus musculus 2 days pregnant adult female ovary cDNA, RIKEN full-length enriched library, clone:E330009I06 product:unclassifiable, full insert sequence.	mRNAlike lncRNA	2	intronic
8008462	0.609	0.06741	chr12	53418546	53421902	+	n268100	AK053688	Mus musculus 0 day neonate eyeball cDNA, RIKEN full-length enriched library, clone:E130203M21 product:unclassifiable, full insert sequence.	mRNAlike lncRNA	2	intergenic
8002845	0.609	0.07434	chr16	66780965	66784204	+	n265340	AK157453	Mus musculus activated spleen cDNA, RIKEN full-length enriched library, clone:F830217A14 product:unclassifiable, full insert sequence.	mRNAlike lncRNA	2	antisense(intronic)
8023546	0.609	0.11493	chr14	64503151	64506331	+	n293506	AK029332	Mus musculus 0 day neonate head cDNA, RIKEN full-length enriched library, clone:4832428H23 product:unclassifiable, full insert sequence.	mRNAlike lncRNA	2	intronic
8022416	0.609	0.18905	chr13	50529196	50532276	+	n275319	AK048181	Mus musculus 16 days embryo head cDNA, RIKEN full-length enriched library, clone:C130039A11 product:unclassifiable, full insert sequence.	mRNAlike lncRNA	1	extension
8005311	0.609	0.19031	chr3	135523311	135525562	+	n270035	AK085697	Mus musculus 10 days lactation, adult female mammary gland cDNA, RIKEN full-length enriched library, clone:D730018C19 product:unclassifiable, full insert sequence.	mRNAlike lncRNA	1	intronic
8012971	0.609	0.2232	chr6	31149711	31151876	-	n271991	AK051672	Mus musculus 12 days embryo spinal ganglion cDNA, RIKEN full-length enriched library, clone:D130063P19 product:unclassifiable, full insert sequence.	mRNAlike lncRNA	2	intronic
8009124	0.609	0.3123	chr1	36422742	36425983	-	n293917	AK014565	Mus musculus 0 day neonate skin cDNA, RIKEN full-length enriched library, clone:4632411B12 product:unclassifiable, full insert sequence.	mRNAlike lncRNA	1	sense
8004254	0.608	0.02858	chr2	119785124	119786528	+	n272539	AK051051	Mus musculus 9 days embryo whole body cDNA, RIKEN full-length enriched library, clone:D030062C11 product:Max dimerization protein 5, full insert sequence.	mRNAlike lncRNA	1	sense
8016138	0.608	0.08873	chr11	88926400	88928170	-	n278510	AK044514	Mus musculus adult retina cDNA, RIKEN full-length enriched library, clone:A930018C08 product:unclassifiable, full insert sequence.	mRNAlike lncRNA	4	intronic
8012092	0.608	0.15965	chr5	48982127	48991232	-	n273934	AK049021	Mus musculus 0 day neonate cerebellum cDNA, RIKEN full-length enriched library, clone:C230092E06 product:unclassifiable, full insert sequence.	mRNAlike lncRNA	2	sense
8008953	0.608	0.18091	chr2	25182969	25188091	-	n264236	AK146156	Mus musculus TIB-55 BB88 cDNA, RIKEN full-length enriched library, clone:I730024I03 product:unclassifiable, full insert sequence.	mRNAlike lncRNA	2	antisense(exonic)
8028193	0.608	0.18382	chr3	63678914	63681945	-	n275528	AK047902	Mus musculus 16 days embryo head cDNA, RIKEN full-length enriched library, clone:C130020M11 product:unclassifiable, full insert sequence.	mRNAlike lncRNA	1	intronic
8018338	0.608	0.20576	chr16	52427714	52431955	-	n273137	AK149513	Mus musculus adult male liver tumor cDNA, RIKEN full-length enriched library, clone:C730027M01 product:unclassifiable, full insert sequence.	mRNAlike lncRNA	2	intronic
8021096	0.608	0.35875	chr13	48950130	48952549	-	n265396	AK157372	Mus musculus activated spleen cDNA, RIKEN full-length enriched library, clone:F830212M02 product:unclassifiable, full insert sequence.	mRNAlike lncRNA	1	intronic
8013362	0.607	0.03905	chr4	15872678	15874253	+	n266523	AK089511	Mus musculus B6-derived CD11 +ve dendritic cells cDNA, RIKEN full-length enriched library, clone:F730042I22 product:unclassifiable, full insert sequence.	mRNAlike lncRNA	1	close
8029017	0.607	0.13361	chr3	40728174	40729612	+	n274974	AK081687	Mus musculus 16 days embryo head cDNA, RIKEN full-length enriched library, clone:C130067L08 product:inferred: RIKEN cDNA 1110034I12 gene, full insert sequence.	mRNAlike lncRNA	1	intronic
8017709	0.606	0.06441	chr6	127722388	127724668	-	n293840	AK076314	Mus musculus 10 days neonate skin cDNA, RIKEN full-length enriched library, clone:4732414L14 product:unclassifiable, full insert sequence.	mRNAlike lncRNA	1	intergenic
8010724	0.606	0.08407	chr7	135623213	135624088	+	n293117	AK076654	Mus musculus adult male testis cDNA, RIKEN full-length enriched library, clone:4930403B20 product:unclassifiable, full insert sequence.	mRNAlike lncRNA	1	intergenic
8010220	0.606	0.16154	chr8	38675755	38678892	+	n264081	AK147093	Mus musculus 13 days embryo liver cDNA, RIKEN full-length enriched library, clone:I920164F17 product:unclassifiable, full insert sequence.	mRNAlike lncRNA	1	antisense(intronic)
8028663	0.606	0.17931	chr2	154608067	154608415	+	n296339	AK018915	Mus musculus adult male testis cDNA, RIKEN full-length enriched library, clone:1700089I07 product:unclassifiable, full insert sequence.	mRNAlike lncRNA	1	intergenic
8021330	0.606	0.20267	chr4	109141740	109144242	-	n269642	AK086083	Mus musculus 15 days embryo head cDNA, RIKEN full-length enriched library, clone:D930003H11 product:unclassifiable, full insert sequence.	mRNAlike lncRNA	2	intronic
8015212	0.606	0.23529	chr6	15334439	15335364	+	n290871	AK077361	Mus musculus adult male pituitary gland cDNA, RIKEN full-length enriched library, clone:5330438J02 product:unclassifiable, full insert sequence.	mRNAlike lncRNA	1	intronic
8023830	0.605	0.02327	chr14	28239215	28241905	-	n278641	AK044271	Mus musculus adult retina cDNA, RIKEN full-length enriched library, clone:A930004L01 product:unclassifiable, full insert sequence.	mRNAlike lncRNA	2	close
8017086	0.605	0.10574	chr3	40357764	40359426	+	n343889	-		Non-protein coding transcript	2	intergenic
8017560	0.605	0.16111	chr1	189617202	189619422	+	n269977	AK052837	Mus musculus 10 days lactation, adult female mammary gland cDNA, RIKEN full-length enriched library, clone:D730044B07 product:unclassifiable, full insert sequence.	mRNAlike lncRNA	1	intronic
8012713	0.605	0.16279	chr1	91757020	91757763	+	n202040	-		ncRNA	1	intronic
8019949	0.605	0.18679	chr12	54551991	54555455	+	n274592	AK141023	Mus musculus 0 day neonate cerebellum cDNA, RIKEN full-length enriched library, clone:C230004K22 product:unclassifiable, full insert sequence.	mRNAlike lncRNA	1	intronic
8025763	0.605	0.19307	chr3	36528648	36529782	-	n279006	AK043701	Mus musculus 10 days neonate cortex cDNA, RIKEN full-length enriched library, clone:A830021H03 product:unclassifiable, full insert sequence.	mRNAlike lncRNA	1	intronic
8014457	0.605	0.2522	chr13	120137626	120138886	-	n280155	AK042306	Mus musculus 3 days neonate thymus cDNA, RIKEN full-length enriched library, clone:A630080K09 product:unclassifiable, full insert sequence.	mRNAlike lncRNA	1	intronic
8018978	0.605	0.32604	chr16	91485521	91492034	+	n281810	AK040184	Mus musculus 0 day neonate thymus cDNA, RIKEN full-length enriched library, clone:A430075E22 product:interferon (alpha and beta) receptor, full insert sequence.	mRNAlike lncRNA	1	sense
8004211	0.604	0.12571	chr15	35236764	35258290	-	n418423	NR_045280.1		lncRNA	3	intergenic
8010802	0.604	0.15234	chr5	130351849	130352758	-	n289415	AK134653	Mus musculus adult male medulla oblongata cDNA, RIKEN full-length enriched library, clone:6330514A22 product:unclassifiable, full insert sequence.	mRNAlike lncRNA	1	intronic
8025010	0.604	0.17156	chr16	4077162	4077801	-	n281066	AK080093	Mus musculus adult male aorta and vein cDNA, RIKEN full-length enriched library, clone:A530059L20 product:unclassifiable, full insert sequence.	mRNAlike lncRNA	1	sense
8025786	0.603	0.08609	chr14	118507052	118516322	+	n291532	AK133340	Mus musculus adult male testis cDNA, RIKEN full-length enriched library, clone:4932437D12 product:unclassifiable, full insert sequence.	mRNAlike lncRNA	3	antisense(intronic)
8001116	0.603	0.11336	chr11	98212031	98219597	-	n297036	AK005627	Mus musculus adult male testis cDNA, RIKEN full-length enriched library, clone:1700003D09 product:unclassifiable, full insert sequence.	mRNAlike lncRNA	3	antisense(exonic)
8017063	0.603	0.1189	chr6	135262172	135269579	-	n284542,n421614	AK036949	Mus musculus adult female vagina cDNA, RIKEN full-length enriched library, clone:9930029E19 product:unclassifiable, full insert sequence.,	mRNAlike lncRNA,lncRNA	5	intergenic
8027379	0.603	0.1961	chr13	108986536	108989474	+	n271591	AK084276	Mus musculus 12 days embryo eyeball cDNA, RIKEN full-length enriched library, clone:D230016O17 product:unclassifiable, full insert sequence.	mRNAlike lncRNA	1	extension
8009173	0.603	0.23945	chr12	103102389	103104262	-	n265976	AK156435	Mus musculus activated spleen cDNA, RIKEN full-length enriched library, clone:F830021M05 product:unclassifiable, full insert sequence.	mRNAlike lncRNA	1	intronic
8011044	0.603	0.30301	chr14	98384196	98386213	-	n279334	AK080542	Mus musculus 7 days neonate cerebellum cDNA, RIKEN full-length enriched library, clone:A730081I23 product:unclassifiable, full insert sequence.	mRNAlike lncRNA	2	intronic
8020308	0.602	0.05543	chr6	21448747	21451100	+	n264784	AK144305	Mus musculus 16 days neonate male diencephalon cDNA, RIKEN full-length enriched library, clone:G630012K08 product:unclassifiable, full insert sequence.	mRNAlike lncRNA	2	intronic
8024435	0.602	0.09546	chrX	53727368	53730415	+	n274051	AK048884	Mus musculus 0 day neonate cerebellum cDNA, RIKEN full-length enriched library, clone:C230078N22 product:unclassifiable, full insert sequence.	mRNAlike lncRNA	1	intronic
8009392	0.602	0.12264	chr5	140550058	140561466	+	n288901	AK135116	Mus musculus adult male olfactory brain cDNA, RIKEN full-length enriched library, clone:6430606M17 product:unclassifiable, full insert sequence.	mRNAlike lncRNA	2	antisense(intronic)
8021736	0.601	0.08562	chr11	69848566	69850767	+	n285813	AK079164	Mus musculus 12 days embryo embryonic body between diaphragm region and neck cDNA, RIKEN full-length enriched library, clone:9430095G12 product:unclassifiable, full insert sequence.	mRNAlike lncRNA	2	intronic
8024098	0.601	0.09569	chr12	81266446	81269177	-	n284258	AK037382	Mus musculus 16 days neonate thymus cDNA, RIKEN full-length enriched library, clone:A130012O14 product:unclassifiable, full insert sequence.	mRNAlike lncRNA	1	sense
8002015	0.601	0.10496	chr4	129296518	129298614	-	n290011	AK031278	Mus musculus 13 days embryo male testis cDNA, RIKEN full-length enriched library, clone:6030401E01 product:unclassifiable, full insert sequence.	mRNAlike lncRNA	1	sense
8010968	0.601	0.13895	chr17	33920284	33922669	-	n291700	AK016453	Mus musculus adult male testis cDNA, RIKEN full-length enriched library, clone:4931413I07 product:unclassifiable, full insert sequence.	mRNAlike lncRNA	2	intergenic
8014524	0.601	0.22075	chr5	22901920	22902701	-	n271515	AK051944	Mus musculus 12 days embryo eyeball cDNA, RIKEN full-length enriched library, clone:D230021K10 product:unclassifiable, full insert sequence.	mRNAlike lncRNA	1	intergenic
8000196	0.601	0.26667	chr6	87943129	87944173	-	n291385	AK016793	Mus musculus adult male testis cDNA, RIKEN full-length enriched library, clone:4933412L11 product:unclassifiable, full insert sequence.	mRNAlike lncRNA	1	antisense(intronic)
8026427	0.601	0.32945	chr5	138526331	138527237	+	n286808	AK020355	Mus musculus adult male epididymis cDNA, RIKEN full-length enriched library, clone:9230118B16 product:unclassifiable, full insert sequence.	mRNAlike lncRNA	1	sense
8002102	0.6	0.03046	chrX	163056033	163059474	-	n267608	AK054361	Mus musculus 2 days pregnant adult female ovary cDNA, RIKEN full-length enriched library, clone:E330019F11 product:unclassifiable, full insert sequence.	mRNAlike lncRNA	2	intergenic
8003192	0.6	0.06648	chr19	11271306	11374376	+	n292312	AK015905	Mus musculus adult male testis cDNA, RIKEN full-length enriched library, clone:4930526L06 product:unclassifiable, full insert sequence.	mRNAlike lncRNA	3	close
8024432	0.6	0.07971	chr9	29347088	29351235	-	n288835	AK032679	Mus musculus 10 days neonate cerebellum cDNA, RIKEN full-length enriched library, clone:6530415J15 product:unclassifiable, full insert sequence.	mRNAlike lncRNA	1	intronic
8019065	0.6	0.2092	chr9	83441935	83442618	+	n279027	AK080604	Mus musculus 10 days neonate cortex cDNA, RIKEN full-length enriched library, clone:A830018I21 product:unclassifiable, full insert sequence.	mRNAlike lncRNA	1	sense
8021310	0.6	0.49893	chr9	73963133	73963479	+	n269285	AK086432	Mus musculus 15 days embryo head cDNA, RIKEN full-length enriched library, clone:D930028H13 product:unclassifiable, full insert sequence.	mRNAlike lncRNA	1	intronic
8003627	0.599	0.01039	chr6	99571873	99574290	-	n286156	AK034726	Mus musculus 12 days embryo embryonic body between diaphragm region and neck cDNA, RIKEN full-length enriched library, clone:9430029C14 product:unclassifiable, full insert sequence.	mRNAlike lncRNA	3	intronic
8005544	0.599	0.05549	chr16	11203475	11225889	+	n416067,n293665,n295142	AK029005,AK011479,NR_038156.1	Mus musculus 10 days neonate skin cDNA, RIKEN full-length enriched library, clone:4732480M16 product:unclassifiable, full insert sequence.,Mus musculus 10 days embryo whole body cDNA, RIKEN full-length enriched library, clone:2610020C07 product:RIKEN cDNA 2610020C07 gene, full insert sequence.,	mRNAlike lncRNA,lncRNA	5	antisense(exonic)
8026742	0.599	0.0656	chr11	105068984	105072620	+	n274989	AK048492	Mus musculus 16 days embryo head cDNA, RIKEN full-length enriched library, clone:C130066B01 product:unclassifiable, full insert sequence.	mRNAlike lncRNA	2	intronic
8000701	0.599	0.11195	chr17	67432638	67433585	-	n275481	AK047952	Mus musculus 16 days embryo head cDNA, RIKEN full-length enriched library, clone:C130023E13 product:unclassifiable, full insert sequence.	mRNAlike lncRNA	1	intronic
8016338	0.599	0.14428	chr9	78669682	78670176	+	n269966	AK021347	Mus musculus 10 days lactation, adult female mammary gland cDNA, RIKEN full-length enriched library, clone:D730047P14 product:unclassifiable, full insert sequence.	mRNAlike lncRNA	1	intergenic
8013061	0.599	0.29425	chr14	53048304	53048551	+	n418282	-		lncRNA	1	intergenic
8025410	0.599	0.31393	chr3	153520328	153528045	-	n292548	AK076820	Mus musculus adult male testis cDNA, RIKEN full-length enriched library, clone:4930485C04 product:mutS homolog 4 (E. coli), full insert sequence.	mRNAlike lncRNA	1	sense
8002936	0.599	0.34543	chr7	3596867	3601182	+	n265471,n289620,n290082	AK172439,AK031774,AK031165	Mus musculus activated spleen cDNA, RIKEN full-length enriched library, clone:F830207I23 product:unclassifiable, full insert sequence.,Mus musculus 11 days embryo head cDNA, RIKEN full-length enriched library, clone:6230417K02 product:unclassifiable, full insert sequence.,Mus musculus 13 days embryo forelimb cDNA, RIKEN full-length enriched library, clone:5930419P19 product:unclassifiable, full i…	mRNAlike lncRNA	2	sense, intronic
8013451	0.598	0.14105	chr13	23673881	23674604	+	n265066	AK158400	Mus musculus adult inner ear cDNA, RIKEN full-length enriched library, clone:F930114B05 product:unclassifiable, full insert sequence.	mRNAlike lncRNA	1	extension
8012379	0.598	0.19219	chr11	83567250	83568691	+	n273086	AK050370	Mus musculus adult male liver tumor cDNA, RIKEN full-length enriched library, clone:C730041E03 product:unclassifiable, full insert sequence.	mRNAlike lncRNA	1	sense
8007265	0.598	0.23721	chr19	46388590	46389863	+	n268753	AK053163	Mus musculus 0 day neonate lung cDNA, RIKEN full-length enriched library, clone:E030022F06 product:inferred: exchange factor for ARF6 {Rattus norvegicus}, full insert sequence.	mRNAlike lncRNA	1	antisense(intronic)
8004821	0.598	0.29961	chr5	103590923	103640303	-	n291751	AK076990	Mus musculus adult male testis cDNA, RIKEN full-length enriched library, clone:4930597C01 product:mitogen activated protein kinase 10, full insert sequence.	mRNAlike lncRNA	1	sense
8013154	0.598	0.30015	chr16	34093351	34093994	-	n281881	AK079782	Mus musculus 0 day neonate thymus cDNA, RIKEN full-length enriched library, clone:A430066A04 product:unclassifiable, full insert sequence.	mRNAlike lncRNA	1	intronic
8014206	0.598	0.32939	chr6	48549082	48549903	+	n270402	AK085289	Mus musculus 0 day neonate kidney cDNA, RIKEN full-length enriched library, clone:D630005H15 product:unclassifiable, full insert sequence.	mRNAlike lncRNA	1	extension
8024244	0.597	0.1326	chr11	28635410	28638356	+	n274603	AK141016	Mus musculus 0 day neonate cerebellum cDNA, RIKEN full-length enriched library, clone:C230001O06 product:unclassifiable, full insert sequence.	mRNAlike lncRNA	1	intergenic
8018082	0.597	0.48555	chr6	121222064	121222733	-	n270291	AK085403	Mus musculus 0 day neonate kidney cDNA, RIKEN full-length enriched library, clone:D630022K18 product:unclassifiable, full insert sequence.	mRNAlike lncRNA	1	intergenic
8000439	0.596	0.04612	chr9	68730654	68732268	-	n275535	AK047892	Mus musculus 16 days embryo head cDNA, RIKEN full-length enriched library, clone:C130020F18 product:unclassifiable, full insert sequence.	mRNAlike lncRNA	1	antisense(intronic)
8016378	0.596	0.06482	chr6	28518071	28520986	+	n285763	AK035220	Mus musculus adult male urinary bladder cDNA, RIKEN full-length enriched library, clone:9530002N09 product:unclassifiable, full insert sequence.	mRNAlike lncRNA	2	intronic
8020516	0.596	0.17851	chr13	93925469	93928620	-	n271880	AK051768	Mus musculus 12 days embryo spinal ganglion cDNA, RIKEN full-length enriched library, clone:D130076G13 product:unclassifiable, full insert sequence.	mRNAlike lncRNA	1	intronic
8007220	0.596	0.23548	chr10	30316132	30320501	-	n288567	AK032943	Mus musculus 12 days embryo male wolffian duct includes surrounding region cDNA, RIKEN full-length enriched library, clone:6720477K09 product:unclassifiable, full insert sequence.	mRNAlike lncRNA	1	sense
8022179	0.596	0.27961	chr11	77855874	77856595	+	n286805	AK020356	Mus musculus adult male epididymis cDNA, RIKEN full-length enriched library, clone:9230118H08 product:unclassifiable, full insert sequence.	mRNAlike lncRNA	1	intronic
8017525	0.595	0.11125	chrX	159477820	159481648	+	n286484	AK034281	Mus musculus adult male diencephalon cDNA, RIKEN full-length enriched library, clone:9330171K22 product:unclassifiable, full insert sequence.	mRNAlike lncRNA	2	intergenic
8008327	0.595	0.17875	chr16	36894479	36895769	-	n292896	AK015226	Mus musculus adult male testis cDNA, RIKEN full-length enriched library, clone:4930428L02 product:unclassifiable, full insert sequence.	mRNAlike lncRNA	1	antisense(intronic)
8009028	0.595	0.19901	chrX	148757442	148759518	-	n282969	AK138335	Mus musculus adult male hypothalamus cDNA, RIKEN full-length enriched library, clone:A230070L22 product:unclassifiable, full insert sequence.	mRNAlike lncRNA	1	intergenic
8006742	0.594	0.15609	chr2	130222193	130250046	-	n290490,n280403,n283328,n297329	AK041939,AK079521,AK077745,AK027964	Mus musculus 3 days neonate thymus cDNA, RIKEN full-length enriched library, clone:A630048B15 product:unclassifiable, full insert sequence.,Mus musculus adult male hypothalamus cDNA, RIKEN full-length enriched library, clone:A230004J18 product:weakly similar to BA12M19.1.3 (NOVEL PROTEIN) (CDNA FLJ31791 FIS, CLONE NT2RI2008749, WEAKLY SIMILAR TO SPLICEOSOME ASSOCIATED PROTEIN 49) [Homo sapiens], …	mRNAlike lncRNA	3	sense
8021565	0.593	0.01692	chr12	101447197	101448024	-	n413408	-		lncRNA	1	antisense(exonic)
8021742	0.593	0.04411	chr3	141747598	141749148	-	n285367	AK035627	Mus musculus adult male urinary bladder cDNA, RIKEN full-length enriched library, clone:9530078I05 product:unclassifiable, full insert sequence.	mRNAlike lncRNA	1	intronic
8004061	0.593	0.04666	chr13	41830801	41833263	-	n270843	AK084844	Mus musculus 13 days embryo heart cDNA, RIKEN full-length enriched library, clone:D330050P11 product:unclassifiable, full insert sequence.	mRNAlike lncRNA	2	intergenic
8024009	0.593	0.0476	chr11	5159991	5161618	-	n274951	AK081707	Mus musculus 16 days embryo head cDNA, RIKEN full-length enriched library, clone:C130070D21 product:unclassifiable, full insert sequence.	mRNAlike lncRNA	2	intronic
8011791	0.593	0.06903	chr11	72927595	72930744	-	n264286	AK145764	Mus musculus blastocyst blastocyst cDNA, RIKEN full-length enriched library, clone:I1C0038N17 product:unclassifiable, full insert sequence.	mRNAlike lncRNA	1	antisense(exonic)
8014619	0.593	0.09192	chr11	44549546	44555756	+	n271035,n285109,n272204	AK084616,AK051357,AK035973	Mus musculus 13 days embryo heart cDNA, RIKEN full-length enriched library, clone:D330021P03 product:unclassifiable, full insert sequence.,Mus musculus 12 days embryo spinal ganglion cDNA, RIKEN full-length enriched library, clone:D130039E24 product:unclassifiable, full insert sequence.,Mus musculus 16 days neonate cerebellum cDNA, RIKEN full-length enriched library, clone:9630023C09 product:uncl…	mRNAlike lncRNA	5	intronic
8017447	0.593	0.23894	chr4	155593277	155594167	-	n263802	AK082359	Mus musculus 0 day neonate cerebellum cDNA, RIKEN full-length enriched library, clone:C230040H16 product:unclassifiable, full insert sequence.	ncRNA	1	antisense(exonic)
8002743	0.592	0.0664	chr3	94641634	94670424	+	n269668,n280808	AK086062,AK041282	Mus musculus 15 days embryo head cDNA, RIKEN full-length enriched library, clone:D930001P15 product:KIAA0461/245 PROTEIN (FRAGMENT) homolog [Homo sapiens], full insert sequence.,Mus musculus adult male aorta and vein cDNA, RIKEN full-length enriched library, clone:A530096O15 product:unclassifiable, full insert sequence.	mRNAlike lncRNA	4	sense
8022213	0.592	0.11942	chr19	46763975	46764651	-	n291916	AK016256	Mus musculus adult male testis cDNA, RIKEN full-length enriched library, clone:4930569L17 product:unclassifiable, full insert sequence.	mRNAlike lncRNA	1	antisense(intronic)
8019579	0.592	0.16215	chrX	158552399	158556313	-	n288221	AK148791	Mus musculus 2 days neonate sympathetic ganglion cDNA, RIKEN full-length enriched library, clone:7120446N13 product:unclassifiable, full insert sequence.	mRNAlike lncRNA	2	intronic
8021302	0.592	0.22099	chr6	119983539	119986508	-	n283773	AK037888	Mus musculus 16 days neonate thymus cDNA, RIKEN full-length enriched library, clone:A130059K06 product:unclassifiable, full insert sequence.	mRNAlike lncRNA	1	intronic
8012286	0.591	0.02319	chr14	93942355	93943826	-	n289178	AK134898	Mus musculus adult male olfactory brain cDNA, RIKEN full-length enriched library, clone:6430512A01 product:unclassifiable, full insert sequence.	mRNAlike lncRNA	1	intronic
8007249	0.591	0.03303	chr14	52893090	52899004	-	n283173	AK038576	Mus musculus adult male hypothalamus cDNA, RIKEN full-length enriched library, clone:A230045I01 product:RAB2-LIKE (FRAGMENT) homolog [Caenorhabditis elegans], full insert sequence.	mRNAlike lncRNA	2	sense
8011601	0.591	0.1158	chr12	120404354	120405227	-	n287547	AK020212	Mus musculus 15 days embryo male testis cDNA, RIKEN full-length enriched library, clone:8030462D06 product:unclassifiable, full insert sequence.	mRNAlike lncRNA	1	sense
8013930	0.591	0.19558	chr7	148717805	148725731	-	n282012	AK040002	Mus musculus 0 day neonate thymus cDNA, RIKEN full-length enriched library, clone:A430041O13 product:unclassifiable, full insert sequence.	mRNAlike lncRNA	1	sense
8024218	0.591	0.22297	chr14	6228173	6230802	-	n277933	AK045162	Mus musculus 9.5 days embryo parthenogenote cDNA, RIKEN full-length enriched library, clone:B130042E22 product:unclassifiable, full insert sequence.	mRNAlike lncRNA	1	intronic
8022497	0.59	0.13116	chr2	104096828	104100689	+	n278959	AK043780	Mus musculus 10 days neonate cortex cDNA, RIKEN full-length enriched library, clone:A830032E06 product:unclassifiable, full insert sequence.	mRNAlike lncRNA	3	antisense(exonic)
8013126	0.59	0.19884	chr2	68127859	68130123	-	n275035	AK081657	Mus musculus 16 days embryo head cDNA, RIKEN full-length enriched library, clone:C130061L16 product:unclassifiable, full insert sequence.	mRNAlike lncRNA	2	intronic
8012902	0.589	0.03563	chr2	72817985	72819657	+	n271959	AK051710	Mus musculus 12 days embryo spinal ganglion cDNA, RIKEN full-length enriched library, clone:D130067C23 product:unclassifiable, full insert sequence.	mRNAlike lncRNA	2	antisense(exonic)
8017809	0.589	0.06317	chr6	70732073	70741997	-	n264337	AK166785	Mus musculus blastocyst blastocyst cDNA, RIKEN full-length enriched library, clone:I1C0013C19 product:unclassifiable, full insert sequence.	mRNAlike lncRNA	1	sense
8003664	0.589	0.14742	chr1	60539153	60543229	-	n273200,n416759,n286399,n286671,n271012,n286185	AK084637,AK050067,AK020440,AK034402,AK136844	Mus musculus 13 days embryo heart cDNA, RIKEN full-length enriched library, clone:D330024G19 product:unclassifiable, full insert sequence.,Mus musculus adult male liver tumor cDNA, RIKEN full-length enriched library, clone:C730009O10 product:unclassifiable, full insert sequence.,Mus musculus 12 days embryo embryonic body between diaphragm region and neck cDNA, RIKEN full-length enriched library, …	mRNAlike lncRNA,lncRNA	5	sense, intronic
8008463	0.589	0.22378	chr2	65765127	65766389	+	n288301	AK148633	Mus musculus 2 days neonate sympathetic ganglion cDNA, RIKEN full-length enriched library, clone:7120427F17 product:unclassifiable, full insert sequence.	mRNAlike lncRNA	1	intronic
8020356	0.588	0.05895	chrX	106196823	106197635	+	n415405	NR_033596.1		lncRNA	1	intergenic
8005030	0.588	0.15582	chr5	125799050	125801814	-	n267591	AK054374	Mus musculus 2 days pregnant adult female ovary cDNA, RIKEN full-length enriched library, clone:E330020M10 product:unclassifiable, full insert sequence.	mRNAlike lncRNA	1	intronic
8018308	0.588	0.17054	chr8	75085741	75086112	+	n283353	AK038373	Mus musculus 16 days neonate thymus cDNA, RIKEN full-length enriched library, clone:A130099I03 product:unclassifiable, full insert sequence.	mRNAlike lncRNA	1	intergenic
8026222	0.588	0.18618	chr10	49518883	49520885	+	n265667	AK156883	Mus musculus activated spleen cDNA, RIKEN full-length enriched library, clone:F830105C13 product:unclassifiable, full insert sequence.	mRNAlike lncRNA	1	intergenic
8008111	0.588	0.21007	chr4	109521556	109522428	+	n265355	AK157437	Mus musculus activated spleen cDNA, RIKEN full-length enriched library, clone:F830216G07 product:unclassifiable, full insert sequence.	mRNAlike lncRNA	1	intronic
8018608	0.588	0.25893	chr2	74985174	75015715	-	n282545	AK039441	Mus musculus adult male spinal cord cDNA, RIKEN full-length enriched library, clone:A330043C09 product:unclassifiable, full insert sequence.	mRNAlike lncRNA	2	intergenic
8012985	0.588	0.28106	chr4	150495110	150495829	-	n272258	AK051289	Mus musculus 12 days embryo spinal ganglion cDNA, RIKEN full-length enriched library, clone:D130029K24 product:unclassifiable, full insert sequence.	mRNAlike lncRNA	1	intronic
8008802	0.587	0.08637	chr14	78304206	78307428	+	n284202,n291153	AK037447,AK030289	Mus musculus 16 days neonate thymus cDNA, RIKEN full-length enriched library, clone:A130019J23 product:unclassifiable, full insert sequence.,Mus musculus 11 days pregnant adult female ovary and uterus cDNA, RIKEN full-length enriched library, clone:5031407L14 product:unclassifiable, full insert sequence.	mRNAlike lncRNA	3	sense
8013546	0.587	0.09376	chr2	52398852	52401094	-	n267017	AK143767	Mus musculus 6 days neonate spleen cDNA, RIKEN full-length enriched library, clone:F430105K02 product:unclassifiable, full insert sequence.	mRNAlike lncRNA	1	intronic
8027268	0.587	0.25631	chr2	59102042	59103059	+	n270106	AK085628	Mus musculus 0 day neonate kidney cDNA, RIKEN full-length enriched library, clone:D630048L14 product:unclassifiable, full insert sequence.	mRNAlike lncRNA	1	intronic
8008994	0.586	0.03224	chr12	33506736	33511773	+	n411801,n416645	-		lncRNA	3	intronic
8005368	0.586	0.06519	chrX	158303819	158306385	-	n279108	AK043550	Mus musculus 10 days neonate cortex cDNA, RIKEN full-length enriched library, clone:A830007J05 product:unclassifiable, full insert sequence.	mRNAlike lncRNA	1	intronic
8005076	0.586	0.06759	chr2	70870926	70871557	-	n281894	AK079773	Mus musculus 0 day neonate thymus cDNA, RIKEN full-length enriched library, clone:A430063N04 product:unclassifiable, full insert sequence.	mRNAlike lncRNA	1	intronic
8004184	0.586	0.07331	chr5	148342976	148344875	+	n280694	AK041471	Mus musculus 3 days neonate thymus cDNA, RIKEN full-length enriched library, clone:A630013F11 product:unclassifiable, full insert sequence.	mRNAlike lncRNA	1	intronic
8027454	0.586	0.0935	chr2	60631114	60633238	-	n283746	AK037924	Mus musculus 16 days neonate thymus cDNA, RIKEN full-length enriched library, clone:A130064F02 product:unclassifiable, full insert sequence.	mRNAlike lncRNA	1	intronic
8025225	0.586	0.16743	chr9	58500662	58507099	-	n292307	AK019702	Mus musculus adult male testis cDNA, RIKEN full-length enriched library, clone:4930527A11 product:unclassifiable, full insert sequence.	mRNAlike lncRNA	1	sense
8025012	0.586	0.21913	chr17	40657105	40662008	-	n266288	AK156061	Mus musculus activated spleen cDNA, RIKEN full-length enriched library, clone:F830006H07 product:unclassifiable, full insert sequence.	mRNAlike lncRNA	1	antisense(intronic)
8006255	0.586	0.25417	chr11	85464602	85466349	+	n289854	AK134359	Mus musculus 13 days embryo male testis cDNA, RIKEN full-length enriched library, clone:6030443B22 product:unclassifiable, full insert sequence.	mRNAlike lncRNA	2	intronic
8002983	0.586	0.39523	chr6	48345584	48370352	+	n281503,n281162,n278354	AK020945,AK040930,AK040525	Mus musculus adult retina cDNA, RIKEN full-length enriched library, clone:A930040G15 product:unclassifiable, full insert sequence.,Mus musculus adult male aorta and vein cDNA, RIKEN full-length enriched library, clone:A530046O08 product:unclassifiable, full insert sequence.,Mus musculus 0 day neonate thymus cDNA, RIKEN full-length enriched library, clone:A430105D10 product:weakly similar to BA393…	mRNAlike lncRNA	2	sense
8014732	0.585	0.0424	chr18	53405278	53407968	+	n266439	AK155834	Mus musculus B6-derived CD11 +ve dendritic cells cDNA, RIKEN full-length enriched library, clone:F730228I16 product:unclassifiable, full insert sequence.	mRNAlike lncRNA	2	intronic
8009705	0.585	0.04472	chr9	108270275	108272558	+	n277660	AK045518	Mus musculus adult male corpora quadrigemina cDNA, RIKEN full-length enriched library, clone:B230208F16 product:unclassifiable, full insert sequence.	mRNAlike lncRNA	2	sense
8014170	0.585	0.06233	chr11	54409656	54412815	+	n283470,n275870	AK021094,AK038235	Mus musculus adult male corpus striatum cDNA, RIKEN full-length enriched library, clone:C030018K18 product:unclassifiable, full insert sequence.,Mus musculus 16 days neonate thymus cDNA, RIKEN full-length enriched library, clone:A130089A13 product:unclassifiable, full insert sequence.	mRNAlike lncRNA	2	sense
8001677	0.585	0.14888	chr11	21255359	21257947	-	n290423,n284299	AK037340,AK134031	Mus musculus 16 days neonate thymus cDNA, RIKEN full-length enriched library, clone:A130008K04 product:unclassifiable, full insert sequence.,Mus musculus adult male thymus cDNA, RIKEN full-length enriched library, clone:5830412P11 product:unclassifiable, full insert sequence.	mRNAlike lncRNA	2	intronic
8010217	0.585	0.22634	chr5	122947595	122950827	+	n283980	AK137898	Mus musculus 16 days neonate thymus cDNA, RIKEN full-length enriched library, clone:A130036J22 product:unclassifiable, full insert sequence.	mRNAlike lncRNA	1	antisense(intronic)
8018472	0.585	0.26461	chr9	82390472	82390805	+	n278802	AK139426	Mus musculus 10 days neonate cortex cDNA, RIKEN full-length enriched library, clone:A830076E16 product:unclassifiable, full insert sequence.	mRNAlike lncRNA	1	intergenic
8023713	0.584	0.0865	chr3	135130565	135131159	+	n286155	AK020443	Mus musculus 12 days embryo embryonic body between diaphragm region and neck cDNA, RIKEN full-length enriched library, clone:9430029A22 product:unclassifiable, full insert sequence.	mRNAlike lncRNA	1	extension
8006194	0.584	0.09716	chr12	84147976	84149107	+	n277329	AK045984	Mus musculus adult male corpora quadrigemina cDNA, RIKEN full-length enriched library, clone:B230330L22 product:unclassifiable, full insert sequence.	mRNAlike lncRNA	1	intronic
8000872	0.584	0.11291	chr2	136138832	136141814	-	n275548	AK081474	Mus musculus 16 days embryo head cDNA, RIKEN full-length enriched library, clone:C130019O12 product:unclassifiable, full insert sequence.	mRNAlike lncRNA	2	intronic
8003243	0.584	0.23653	chr2	125669003	125670641	-	n279160	AK043470	Mus musculus 7 days neonate cerebellum cDNA, RIKEN full-length enriched library, clone:A730098J21 product:unclassifiable, full insert sequence.	mRNAlike lncRNA	1	sense
8008402	0.584	0.24242	chr8	67208695	67210086	-	n287625	AK033099	Mus musculus 15 days embryo male testis cDNA, RIKEN full-length enriched library, clone:8030422I16 product:cytochrome c, pseudogene 3, full insert sequence.	mRNAlike lncRNA	1	intronic
8011950	0.584	0.33674	chr13	110075197	110077002	+	n286518	AK034225	Mus musculus adult male diencephalon cDNA, RIKEN full-length enriched library, clone:9330165C14 product:unclassifiable, full insert sequence.	mRNAlike lncRNA	1	intronic
8006015	0.584	0.39429	chr15	98364950	98373480	-	n343460	-		lincRNA	1	sense
8003320	0.583	0.079	chr6	35447320	35450830	-	n286363	AK034452	Mus musculus adult male diencephalon cDNA, RIKEN full-length enriched library, clone:9330196A19 product:unclassifiable, full insert sequence.	mRNAlike lncRNA	1	intergenic
8000487	0.583	0.09227	chr5	49234657	49237574	-	n282366	AK039632	Mus musculus adult male spinal cord cDNA, RIKEN full-length enriched library, clone:A330076B15 product:unclassifiable, full insert sequence.	mRNAlike lncRNA	1	intronic
8015338	0.583	0.12692	chr7	6351428	6353003	+	n344235	-		lincRNA	1	sense
8025949	0.583	0.14563	chr13	91932852	91935087	-	n272808	AK050811	Mus musculus 9 days embryo whole body cDNA, RIKEN full-length enriched library, clone:D030021F08 product:unclassifiable, full insert sequence.	mRNAlike lncRNA	2	intergenic
8000389	0.583	0.20307	chr6	67046002	67047304	+	n276208,n282661	AK047488,AK138463	Mus musculus 10 days neonate cerebellum cDNA, RIKEN full-length enriched library, clone:B930075O08 product:unclassifiable, full insert sequence.,Mus musculus adult male spinal cord cDNA, RIKEN full-length enriched library, clone:A330016G09 product:unclassifiable, full insert sequence.	mRNAlike lncRNA	1	intergenic
8006955	0.583	0.23566	chr10	31143334	31145896	-	n288514	AK135344	Mus musculus 12 days embryo female mullerian duct includes surrounding region cDNA, RIKEN full-length enriched library, clone:6820402D19 product:unclassifiable, full insert sequence.	mRNAlike lncRNA	1	intronic
8025917	0.582	0.05277	chrX	133331427	133333410	+	n275892	AK047711	Mus musculus adult male corpus striatum cDNA, RIKEN full-length enriched library, clone:C030015O15 product:unclassifiable, full insert sequence.	mRNAlike lncRNA	1	intergenic
8016446	0.582	0.09325	chr1	165236928	165239198	-	n285930	AK035045	Mus musculus 12 days embryo embryonic body between diaphragm region and neck cDNA, RIKEN full-length enriched library, clone:9430078N14 product:unclassifiable, full insert sequence.	mRNAlike lncRNA	1	intronic
8019673	0.582	0.09695	chrX	140317302	140319727	-	n277709	AK045457	Mus musculus adult male corpora quadrigemina cDNA, RIKEN full-length enriched library, clone:B230204J01 product:unclassifiable, full insert sequence.	mRNAlike lncRNA	1	intronic
8018237	0.582	0.1407	chr2	34461825	34463719	+	n291045	AK133570	Mus musculus adult male pituitary gland cDNA, RIKEN full-length enriched library, clone:5330405O11 product:unclassifiable, full insert sequence.	mRNAlike lncRNA	1	intronic
8013769	0.582	0.15144	chr10	74499833	74502453	+	n267446	AK087892	Mus musculus 2 days pregnant adult female ovary cDNA, RIKEN full-length enriched library, clone:E330037L19 product:RAB36, member RAS oncogene family, full insert sequence.	mRNAlike lncRNA	1	sense
8009478	0.582	0.16942	chr6	128819257	128822132	-	n280757	AK041378	Mus musculus 3 days neonate thymus cDNA, RIKEN full-length enriched library, clone:A630006B14 product:weakly similar to ORF1 PROTEIN [Rattus norvegicus], full insert sequence.	mRNAlike lncRNA	1	intronic
8000161	0.582	0.17364	chr5	68196615	68199975	-	n271964	AK051705	Mus musculus 12 days embryo spinal ganglion cDNA, RIKEN full-length enriched library, clone:D130066O13 product:unclassifiable, full insert sequence.	mRNAlike lncRNA	1	intronic
8018404	0.582	0.19405	chr1	169200580	169202435	-	n280170	AK042282	Mus musculus 3 days neonate thymus cDNA, RIKEN full-length enriched library, clone:A630078G07 product:unclassifiable, full insert sequence.	mRNAlike lncRNA	1	intronic
8023138	0.582	0.26993	chr11	29111241	29113769	-	n274441	AK082249	Mus musculus 0 day neonate cerebellum cDNA, RIKEN full-length enriched library, clone:C230028M08 product:unclassifiable, full insert sequence.	mRNAlike lncRNA	1	antisense(exonic)
8023021	0.581	0.06037	chrX	34354765	34357195	-	n295561	AK009271	Mus musculus adult male tongue cDNA, RIKEN full-length enriched library, clone:2310010G23 product:unclassifiable, full insert sequence.	mRNAlike lncRNA	2	intergenic
8011870	0.581	0.17379	chr11	77938648	77941506	+	n270824	AK084865	Mus musculus 13 days embryo lung cDNA, RIKEN full-length enriched library, clone:D430004A17 product:unclassifiable, full insert sequence.	mRNAlike lncRNA	2	intronic
8010754	0.581	0.18602	chr19	43488108	43489239	+	n270469	AK052572	Mus musculus 13 days embryo stomach cDNA, RIKEN full-length enriched library, clone:D530031J24 product:unclassifiable, full insert sequence.	mRNAlike lncRNA	1	intergenic
8004836	0.581	0.19299	chrX	164365528	164368242	-	n288999	AK078277	Mus musculus adult male olfactory brain cDNA, RIKEN full-length enriched library, clone:6430563F05 product:unclassifiable, full insert sequence.	mRNAlike lncRNA	1	intronic
8024527	0.581	0.21463	chr14	24125843	24127542	-	n290645	AK017560	Mus musculus 8 days embryo whole body cDNA, RIKEN full-length enriched library, clone:5730414M22 product:unclassifiable, full insert sequence.	mRNAlike lncRNA	1	intronic
8018792	0.581	0.24544	chr1	178819637	178820361	+	n277448	AK045815	Mus musculus adult male corpora quadrigemina cDNA, RIKEN full-length enriched library, clone:B230312C24 product:unclassifiable, full insert sequence.	mRNAlike lncRNA	1	intronic
8008205	0.581	0.40601	chr11	30738629	30739918	+	n280806	AK080260	Mus musculus adult male aorta and vein cDNA, RIKEN full-length enriched library, clone:A530097C07 product:unclassifiable, full insert sequence.	mRNAlike lncRNA	1	intronic
8023655	0.58	0.03297	chr3	55321490	55323508	+	n269493	AK086226	Mus musculus 15 days embryo head cDNA, RIKEN full-length enriched library, clone:D930015A08 product:unclassifiable, full insert sequence.	mRNAlike lncRNA	1	intronic
8002525	0.58	0.05571	chr7	99329193	99436849	+	n284530	AK036972	Mus musculus adult female vagina cDNA, RIKEN full-length enriched library, clone:9930031L10 product:unclassifiable, full insert sequence.	mRNAlike lncRNA	2	sense
8014504	0.58	0.09517	chrX	13365406	13368579	-	n269565	AK086160	Mus musculus 15 days embryo head cDNA, RIKEN full-length enriched library, clone:D930008N13 product:unclassifiable, full insert sequence.	mRNAlike lncRNA	1	intronic
8019388	0.58	0.14159	chr5	101269772	101276186	-	n292685,n284744,n290623	AK036594,AK133807,AK015484	Mus musculus adult male bone cDNA, RIKEN full-length enriched library, clone:9830138L07 product:unclassifiable, full insert sequence.,Mus musculus 8 days embryo whole body cDNA, RIKEN full-length enriched library, clone:5730424C05 product:unclassifiable, full insert sequence.,Mus musculus adult male testis cDNA, RIKEN full-length enriched library, clone:4930458D05 product:unclassifiable, full ins…	mRNAlike lncRNA	3	antisense(intronic)
8011270	0.58	0.14496	chr9	8691669	8693741	+	n268798	AK086986	Mus musculus 0 day neonate lung cDNA, RIKEN full-length enriched library, clone:E030018C24 product:unclassifiable, full insert sequence.	mRNAlike lncRNA	2	intergenic
8012005	0.58	0.14574	chr17	51313146	51314872	-	n272078	AK051547	Mus musculus 12 days embryo spinal ganglion cDNA, RIKEN full-length enriched library, clone:D130055O05 product:unclassifiable, full insert sequence.	mRNAlike lncRNA	1	intronic
8015333	0.58	0.16858	chr6	134742377	134770696	+	n296518	AK006793	Mus musculus adult male testis cDNA, RIKEN full-length enriched library, clone:1700055D16 product:unclassifiable, full insert sequence.	mRNAlike lncRNA	1	antisense(exonic)
8027486	0.58	0.19755	chr13	105609615	105612093	+	n275769	AK047793	Mus musculus adult male corpus striatum cDNA, RIKEN full-length enriched library, clone:C030043F03 product:unclassifiable, full insert sequence.	mRNAlike lncRNA	2	intronic
8024621	0.58	0.23811	chr5	105915246	105916494	+	n267717	AK054249	Mus musculus 2 days pregnant adult female ovary cDNA, RIKEN full-length enriched library, clone:E330003H12 product:unclassifiable, full insert sequence.	mRNAlike lncRNA	1	extension
8018363	0.58	0.28405	chr11	109236833	109238506	+	n265226	AK157630	Mus musculus activated spleen cDNA, RIKEN full-length enriched library, clone:F830228F09 product:unclassifiable, full insert sequence.	mRNAlike lncRNA	1	intronic
8006230	0.58	0.28894	chr16	52052396	52053190	+	n281864	AK079792	Mus musculus 0 day neonate thymus cDNA, RIKEN full-length enriched library, clone:A430068F03 product:unclassifiable, full insert sequence.	mRNAlike lncRNA	1	intronic
8006569	0.579	0.18293	chr12	50483645	50483985	+	n294404	AK013745	Mus musculus adult male hippocampus cDNA, RIKEN full-length enriched library, clone:2900064B05 product:unclassifiable, full insert sequence.	mRNAlike lncRNA	1	sense
8010497	0.579	0.26522	chr12	40925242	40927692	+	n281763	AK040229	Mus musculus 0 day neonate thymus cDNA, RIKEN full-length enriched library, clone:A430079K02 product:unclassifiable, full insert sequence.	mRNAlike lncRNA	2	antisense(intronic)
8005281	0.579	0.28731	chr17	63722233	63727221	-	n288798	AK135180	Mus musculus 12 days embryo male wolffian duct includes surrounding region cDNA, RIKEN full-length enriched library, clone:6720402E21 product:unclassifiable, full insert sequence.	mRNAlike lncRNA	1	intronic
8029588	0.578	0.02814	chr5	135395657	135396508	+	n291174	AK017123	Mus musculus adult male testis cDNA, RIKEN full-length enriched library, clone:4933439J24 product:unclassifiable, full insert sequence.	mRNAlike lncRNA	2	intergenic
8024456	0.578	0.03642	chr2	162769207	162797759	+	n273400	AK049859	Mus musculus adult male hippocampus cDNA, RIKEN full-length enriched library, clone:C630004G01 product:similar to DJ138B7.3.1 (CONTINUED FROM DJ862K6.1 IN EM:AL031681) (FRAGMENT) [Homo sapiens], full insert sequence.	mRNAlike lncRNA	3	sense
8005887	0.578	0.05705	chr15	42471977	42475491	-	n284344	AK137775	Mus musculus 16 days neonate thymus cDNA, RIKEN full-length enriched library, clone:A130004A03 product:unclassifiable, full insert sequence.	mRNAlike lncRNA	1	intronic
8009731	0.578	0.06603	chr1	125934892	125938241	-	n286322	AK136943	Mus musculus adult male diencephalon cDNA, RIKEN full-length enriched library, clone:9330210C22 product:unclassifiable, full insert sequence.	mRNAlike lncRNA	2	intronic
8005721	0.578	0.07077	chr9	73399649	73401677	-	n284987	AK036163	Mus musculus 16 days neonate cerebellum cDNA, RIKEN full-length enriched library, clone:9630042L03 product:unclassifiable, full insert sequence.	mRNAlike lncRNA	1	intronic
8007262	0.578	0.13044	chr13	30636701	30639272	+	n264708	AK090298	Mus musculus 1 month neonate cerebellum cDNA, RIKEN full-length enriched library, clone:G630040K20 product:unclassifiable, full insert sequence.	mRNAlike lncRNA	2	antisense(intronic)
8005952	0.578	0.19462	chr11	98021511	98023674	-	n266454	AK171506	Mus musculus B6-derived CD11 +ve dendritic cells cDNA, RIKEN full-length enriched library, clone:F730223O13 product:unclassifiable, full insert sequence.	mRNAlike lncRNA	2	intronic
8004788	0.578	0.19603	chr6	35454828	35457226	-	n281215	AK138968	Mus musculus adult male aorta and vein cDNA, RIKEN full-length enriched library, clone:A530035C18 product:unclassifiable, full insert sequence.	mRNAlike lncRNA	2	intergenic
8006548	0.578	0.22122	chr1	189168851	189171587	-	n416905	-		lncRNA	1	antisense(intronic)
8019445	0.578	0.36839	chr2	91432766	91434566	+	n282155	AK079697	Mus musculus 0 day neonate thymus cDNA, RIKEN full-length enriched library, clone:A430018C08 product:unclassifiable, full insert sequence.	mRNAlike lncRNA	1	intronic
8015959	0.577	0.0299	chr18	31599971	31608753	+	n412514	-		lncRNA	3	antisense(exonic)
8024358	0.577	0.07261	chr6	21224964	21226565	+	n289492	AK018204	Mus musculus adult male medulla oblongata cDNA, RIKEN full-length enriched library, clone:6330436F06 product:unclassifiable, full insert sequence.	mRNAlike lncRNA	2	intronic
8018710	0.577	0.12137	chr7	97294457	97298764	+	n281638	AK040393	Mus musculus 0 day neonate thymus cDNA, RIKEN full-length enriched library, clone:A430091A17 product:unclassifiable, full insert sequence.	mRNAlike lncRNA	2	intronic
8024786	0.577	0.19099	chr17	88545423	88559101	-	n280645	AK041553	Mus musculus 3 days neonate thymus cDNA, RIKEN full-length enriched library, clone:A630020L11 product:unclassifiable, full insert sequence.	mRNAlike lncRNA	2	intergenic
8029096	0.577	0.29179	chr19	55396529	55397678	+	n266883	AK154360	Mus musculus NOD-derived CD11c +ve dendritic cells cDNA, RIKEN full-length enriched library, clone:F630023O05 product:unclassifiable, full insert sequence.	mRNAlike lncRNA	1	intronic
8027656	0.576	0.06624	chr6	112037632	112038188	-	n293123	AK029577	Mus musculus adult male testis cDNA, RIKEN full-length enriched library, clone:4930402K03 product:unclassifiable, full insert sequence.	mRNAlike lncRNA	1	intergenic
8029270	0.576	0.07636	chr8	74671499	74684754	-	n292173	AK076903	Mus musculus adult male testis cDNA, RIKEN full-length enriched library, clone:4930544M04 product:unclassifiable, full insert sequence.	mRNAlike lncRNA	2	antisense(intronic)
8009829	0.576	0.09199	chr12	104033835	104035222	-	n276711	AK046936	Mus musculus 10 days neonate cerebellum cDNA, RIKEN full-length enriched library, clone:B930005G01 product:unclassifiable, full insert sequence.	mRNAlike lncRNA	2	intronic
8015749	0.576	0.13193	chr10	10869270	10874324	+	n275240	AK048265	Mus musculus 16 days embryo head cDNA, RIKEN full-length enriched library, clone:C130044E08 product:RIKEN cDNA 2610103K11 gene, full insert sequence.	mRNAlike lncRNA	1	sense
8022607	0.576	0.18844	chr10	97144047	97429724	-	n415348	NR_033537.1		lncRNA	1	antisense(exonic)
8028655	0.576	0.19628	chr16	34531978	34534727	-	n270568	AK085160	Mus musculus 13 days embryo lung cDNA, RIKEN full-length enriched library, clone:D430047B13 product:unclassifiable, full insert sequence.	mRNAlike lncRNA	2	intronic
8009663	0.576	0.22338	chr14	22658097	22659313	+	n289194	AK134889	Mus musculus adult male olfactory brain cDNA, RIKEN full-length enriched library, clone:6430508M19 product:unclassifiable, full insert sequence.	mRNAlike lncRNA	1	intronic
8019824	0.576	0.26851	chr10	17631860	17632761	-	n295726	AK008779	Mus musculus adult male stomach cDNA, RIKEN full-length enriched library, clone:2210037E17 product:unclassifiable, full insert sequence.	mRNAlike lncRNA	2	intronic
8014892	0.576	0.31933	chr10	119645848	119646890	+	n282680	AK039270	Mus musculus adult male spinal cord cDNA, RIKEN full-length enriched library, clone:A330011K04 product:unclassifiable, full insert sequence.	mRNAlike lncRNA	2	sense
8003063	0.575	0.03309	chr14	64140585	64142776	-	n276167	AK163734	Mus musculus 10 days neonate cerebellum cDNA, RIKEN full-length enriched library, clone:B930082A13 product:unclassifiable, full insert sequence.	mRNAlike lncRNA	2	sense
8011384	0.575	0.10063	chr4	132215588	132218076	+	n274421	AK082273	Mus musculus 0 day neonate cerebellum cDNA, RIKEN full-length enriched library, clone:C230031I20 product:unclassifiable, full insert sequence.	mRNAlike lncRNA	1	intronic
8018273	0.575	0.16644	chr6	83866114	83868806	+	n270457	AK142490	Mus musculus 13 days embryo stomach cDNA, RIKEN full-length enriched library, clone:D530037O12 product:unclassifiable, full insert sequence.	mRNAlike lncRNA	1	intronic
8020531	0.575	0.24792	chr13	117805809	117808215	-	n290037	AK031230	Mus musculus 13 days embryo forelimb cDNA, RIKEN full-length enriched library, clone:5930433N17 product:unclassifiable, full insert sequence.	mRNAlike lncRNA	1	intronic
8002531	0.575	0.29439	chr9	51088956	51092315	+	n270736	AK084979	Mus musculus 13 days embryo lung cDNA, RIKEN full-length enriched library, clone:D430021D02 product:unclassifiable, full insert sequence.	mRNAlike lncRNA	1	sense
8022995	0.575	0.3031	chr15	36094646	36095202	+	n296401	AK006948	Mus musculus adult male testis cDNA, RIKEN full-length enriched library, clone:1700074I03 product:unclassifiable, full insert sequence.	mRNAlike lncRNA	1	close
8007339	0.574	0.08937	chr16	11688261	11691950	-	n282955	AK038889	Mus musculus adult male hypothalamus cDNA, RIKEN full-length enriched library, clone:A230072K13 product:unclassifiable, full insert sequence.	mRNAlike lncRNA	2	antisense(intronic)
8006367	0.574	0.11082	chr13	30190361	30193911	+	n274309	AK048757	Mus musculus 0 day neonate cerebellum cDNA, RIKEN full-length enriched library, clone:C230048F18 product:unclassifiable, full insert sequence.	mRNAlike lncRNA	2	intergenic
8013641	0.574	0.12589	chr17	7012857	7022878	+	n291297	AK016924	Mus musculus adult male testis cDNA, RIKEN full-length enriched library, clone:4933426B08 product:unclassifiable, full insert sequence.	mRNAlike lncRNA	2	intergenic
8023555	0.574	0.24371	chr3	28225047	28226149	+	n284018	AK137875	Mus musculus 16 days neonate thymus cDNA, RIKEN full-length enriched library, clone:A130033C03 product:unclassifiable, full insert sequence.	mRNAlike lncRNA	1	intronic
8023706	0.574	0.33045	chr10	66689636	66690588	+	n267165	AK089002	Mus musculus 2 days neonate thymus thymic cells cDNA, RIKEN full-length enriched library, clone:E430035E23 product:unclassifiable, full insert sequence.	mRNAlike lncRNA	1	sense
8021943	0.574	0.36826	chr2	140201731	140205273	-	n293273	AK029508	Mus musculus adult male testis cDNA, RIKEN full-length enriched library, clone:4921509O21 product:unclassifiable, full insert sequence.	mRNAlike lncRNA	1	intronic
8029115	0.573	0.11866	chr1	62436477	62438762	+	n272844	AK141671	Mus musculus 9 days embryo whole body cDNA, RIKEN full-length enriched library, clone:D030018A09 product:unclassifiable, full insert sequence.	mRNAlike lncRNA	2	intronic
8008199	0.573	0.11992	chr8	70480667	70484232	+	n265373	AK157413	Mus musculus activated spleen cDNA, RIKEN full-length enriched library, clone:F830215D02 product:unclassifiable, full insert sequence.	mRNAlike lncRNA	2	antisense(intronic)
8022856	0.573	0.15302	chr2	149579623	149624460	-	n269175	AK086556	Mus musculus 15 days embryo head cDNA, RIKEN full-length enriched library, clone:D930036L24 product:unclassifiable, full insert sequence.	mRNAlike lncRNA	3	intergenic
8010793	0.573	0.20664	chr15	76271474	76277262	+	n273038	AK148469	Mus musculus adult pancreas islet cells cDNA, RIKEN full-length enriched library, clone:C820006D16 product:unclassifiable, full insert sequence.	mRNAlike lncRNA	2	sense
8004720	0.573	0.28064	chrX	39530523	39532413	+	n283797	AK037862	Mus musculus 16 days neonate thymus cDNA, RIKEN full-length enriched library, clone:A130057A22 product:unclassifiable, full insert sequence.	mRNAlike lncRNA	1	intronic
8016946	0.573	0.36434	chr5	74825509	74827130	-	n281070	AK041003	Mus musculus adult male aorta and vein cDNA, RIKEN full-length enriched library, clone:A530059E02 product:unclassifiable, full insert sequence.	mRNAlike lncRNA	1	intronic
8011765	0.572	0.07706	chr11	115386541	115388195	-	n270331	AK085363	Mus musculus 0 day neonate kidney cDNA, RIKEN full-length enriched library, clone:D630016E20 product:unclassifiable, full insert sequence.	mRNAlike lncRNA	1	intronic
8023801	0.572	0.08603	chr4	14139158	14218456	-	n264519	AK144882	Mus musculus lung RCB-0558 LLC cDNA, RIKEN full-length enriched library, clone:G730046M21 product:unclassifiable, full insert sequence.	mRNAlike lncRNA	3	intergenic
8012357	0.572	0.15479	chr17	43268986	43270099	-	n278600	AK020828	Mus musculus adult retina cDNA, RIKEN full-length enriched library, clone:A930008B05 product:unclassifiable, full insert sequence.	mRNAlike lncRNA	1	intergenic
8010174	0.572	0.22922	chr1	138144561	138146196	-	n282060	AK039940	Mus musculus 0 day neonate thymus cDNA, RIKEN full-length enriched library, clone:A430034D21 product:unclassifiable, full insert sequence.	mRNAlike lncRNA	1	intergenic
8006544	0.571	0.15716	chr10	127985172	127986170	-	n295665,n263710	AK009548,AK008901	Mus musculus adult male tongue cDNA, RIKEN full-length enriched library, clone:2310030P07 product:ribosomal protein L41, full insert sequence.,Mus musculus adult male stomach cDNA, RIKEN full-length enriched library, clone:2210411K19 product:unclassifiable, full insert sequence.	mRNAlike lncRNA	2	extension
8003083	0.571	0.17657	chr6	39479433	39481178	-	n272663	AK141726	Mus musculus 9 days embryo whole body cDNA, RIKEN full-length enriched library, clone:D030044L12 product:unclassifiable, full insert sequence.	mRNAlike lncRNA	2	intronic
8003917	0.571	0.19362	chr12	73898466	73900805	+	n277713,n294573	AK045450,AK013507	Mus musculus adult male corpora quadrigemina cDNA, RIKEN full-length enriched library, clone:B230201O22 product:inferred: RIKEN cDNA 2900009J20 gene, full insert sequence.,Mus musculus adult male hippocampus cDNA, RIKEN full-length enriched library, clone:2900009J20 product:inferred: RIKEN cDNA 2900009J20 gene, full insert sequence.	mRNAlike lncRNA	3	intergenic
8012395	0.571	0.21854	chr15	77129898	77130741	-	n264004	AK158667	Mus musculus visual cortex cDNA, RIKEN full-length enriched library, clone:K230049D11 product:unclassifiable, full insert sequence.	mRNAlike lncRNA	1	intronic
8012474	0.571	0.3098	chr13	16120652	16123440	+	n285382,n264488	AK166199,AK035610	Mus musculus mammary gland RCB-0526 Jyg-MC(A) cDNA, RIKEN full-length enriched library, clone:G830014I23 product:unclassifiable, full insert sequence.,Mus musculus adult male urinary bladder cDNA, RIKEN full-length enriched library, clone:9530076L18 product:unclassifiable, full insert sequence.	mRNAlike lncRNA	2	intergenic
8018937	0.57	0.13884	chr1	95147515	95149179	+	n293589	AK029186	Mus musculus 0 day neonate head cDNA, RIKEN full-length enriched library, clone:4831410G14 product:unclassifiable, full insert sequence.	mRNAlike lncRNA	1	intronic
8019141	0.57	0.1728	chr6	95533288	95534776	-	n271439	AK051996	Mus musculus 12 days embryo eyeball cDNA, RIKEN full-length enriched library, clone:D230032O14 product:unclassifiable, full insert sequence.	mRNAlike lncRNA	1	intronic
8008883	0.57	0.30271	chr5	46161258	46163419	-	n280585	AK041660	Mus musculus 3 days neonate thymus cDNA, RIKEN full-length enriched library, clone:A630028H08 product:unclassifiable, full insert sequence.	mRNAlike lncRNA	1	intronic
8012004	0.57	0.37205	chr4	58848943	58857757	-	n283269	AK038487	Mus musculus adult male hypothalamus cDNA, RIKEN full-length enriched library, clone:A230020A16 product:unclassifiable, full insert sequence.	mRNAlike lncRNA	1	sense
8027307	0.569	0.04922	chr3	109473931	109476678	+	n272028	AK051618	Mus musculus 12 days embryo spinal ganglion cDNA, RIKEN full-length enriched library, clone:D130060I10 product:unclassifiable, full insert sequence.	mRNAlike lncRNA	1	intronic
8017919	0.569	0.06041	chr10	88798304	88807507	-	n270044	AK052801	Mus musculus 10 days lactation, adult female mammary gland cDNA, RIKEN full-length enriched library, clone:D730014F03 product:unclassifiable, full insert sequence.	mRNAlike lncRNA	2	intergenic
8021843	0.569	0.07295	chr11	77990758	77992657	-	n279788	AK042763	Mus musculus 7 days neonate cerebellum cDNA, RIKEN full-length enriched library, clone:A730022B19 product:unclassifiable, full insert sequence.	mRNAlike lncRNA	1	antisense(exonic)
8018934	0.569	0.08823	chr10	107982811	107984993	-	n269639	AK086086	Mus musculus 15 days embryo head cDNA, RIKEN full-length enriched library, clone:D930003L14 product:unclassifiable, full insert sequence.	mRNAlike lncRNA	3	intronic
8023239	0.569	0.14775	chr17	64494849	64495865	+	n285918	AK137108	Mus musculus 12 days embryo embryonic body between diaphragm region and neck cDNA, RIKEN full-length enriched library, clone:9430081D03 product:unclassifiable, full insert sequence.	mRNAlike lncRNA	1	intergenic
8021593	0.569	0.21937	chr6	124914571	124915524	-	n295807	AK008474	Mus musculus adult male small intestine cDNA, RIKEN full-length enriched library, clone:2010208G19 product:COP9 (constitutive photomorphogenic) homolog, subunit 7a (Arabidopsis thaliana), full insert sequence.	mRNAlike lncRNA	1	sense
8021402	0.569	0.46556	chr17	50271423	50273854	-	n275356	AK048115	Mus musculus 16 days embryo head cDNA, RIKEN full-length enriched library, clone:C130035K09 product:unclassifiable, full insert sequence.	mRNAlike lncRNA	1	intronic
8010688	0.568	0.02142	chr13	37882336	37884587	+	n280307	AK042092	Mus musculus 3 days neonate thymus cDNA, RIKEN full-length enriched library, clone:A630057J07 product:unclassifiable, full insert sequence.	mRNAlike lncRNA	1	intronic
8017449	0.568	0.05977	chr12	16565825	16568844	-	n284929	AK036250	Mus musculus 16 days neonate cerebellum cDNA, RIKEN full-length enriched library, clone:9630048J06 product:unclassifiable, full insert sequence.	mRNAlike lncRNA	1	intronic
8018840	0.568	0.07107	chr17	51289752	51292773	-	n286764	AK136809	Mus musculus adult male diencephalon cDNA, RIKEN full-length enriched library, clone:9330021L20 product:unclassifiable, full insert sequence.	mRNAlike lncRNA	2	intronic
8009751	0.568	0.08453	chr11	76024843	76028341	+	n284600,n291619	AK036850,AK030014	Mus musculus adult female vagina cDNA, RIKEN full-length enriched library, clone:9930018F11 product:unclassifiable, full insert sequence.,Mus musculus adult male testis cDNA, RIKEN full-length enriched library, clone:4932415L08 product:unclassifiable, full insert sequence.	mRNAlike lncRNA	2	sense
8003086	0.568	0.10358	chr15	88953732	88959130	-	n281759,n414572,n277997	AK045028,AK040235	Mus musculus 9.5 days embryo parthenogenote cDNA, RIKEN full-length enriched library, clone:B130020K10 product:signal transducer and activator of transcription 6, full insert sequence.,Mus musculus 0 day neonate thymus cDNA, RIKEN full-length enriched library, clone:A430080A07 product:signal transducer and activator of transcription 6, full insert sequence.,	mRNAlike lncRNA,lncRNA	2	sense
8004192	0.568	0.10828	chr14	24338883	24340066	+	n290777	AK017335	Mus musculus 6 days neonate head cDNA, RIKEN full-length enriched library, clone:5430425E15 product:unclassifiable, full insert sequence.	mRNAlike lncRNA	1	antisense(intronic)
8024320	0.568	0.18322	chr10	10646331	10649933	-	n277774	AK045376	Mus musculus adult male corpora quadrigemina cDNA, RIKEN full-length enriched library, clone:B230110G09 product:unclassifiable, full insert sequence.	mRNAlike lncRNA	1	intronic
8009463	0.568	0.297	chr5	146019313	146021076	+	n272885	AK050723	Mus musculus 9 days embryo whole body cDNA, RIKEN full-length enriched library, clone:D030011I02 product:unclassifiable, full insert sequence.	mRNAlike lncRNA	1	intergenic
8019430	0.567	0.15009	chr4	65763090	65765509	-	n288330	AK148582	Mus musculus 2 days neonate sympathetic ganglion cDNA, RIKEN full-length enriched library, clone:7120411G16 product:unclassifiable, full insert sequence.	mRNAlike lncRNA	2	intronic
8007634	0.567	0.19919	chr6	84556503	84559289	-	n264547	AK144783	Mus musculus lung RCB-0558 LLC cDNA, RIKEN full-length enriched library, clone:G730034E08 product:unclassifiable, full insert sequence.	mRNAlike lncRNA	2	intergenic
8004154	0.567	0.20046	chr13	72605424	72609251	+	n284547	AK079443	Mus musculus adult female vagina cDNA, RIKEN full-length enriched library, clone:9930028G22 product:unclassifiable, full insert sequence.	mRNAlike lncRNA	2	intergenic
8019174	0.567	0.26197	chr4	116369681	116370112	+	n285772	AK020533	Mus musculus adult male urinary bladder cDNA, RIKEN full-length enriched library, clone:9530001N24 product:unclassifiable, full insert sequence.	mRNAlike lncRNA	1	intronic
8023339	0.566	0.08844	chr9	121255673	121257486	+	n285691	AK035323	Mus musculus adult male urinary bladder cDNA, RIKEN full-length enriched library, clone:9530015L05 product:unclassifiable, full insert sequence.	mRNAlike lncRNA	1	intronic
8007975	0.566	0.22368	chr9	9050192	9051673	-	n270218	AK142558	Mus musculus 0 day neonate kidney cDNA, RIKEN full-length enriched library, clone:D630034E23 product:unclassifiable, full insert sequence.	mRNAlike lncRNA	1	intronic
8022646	0.566	0.39131	chr19	15734499	15735367	-	n343644	-		lincRNA	1	intergenic
8006111	0.566	0.45572	chr6	15116140	15116835	+	n271639	AK051861	Mus musculus 12 days embryo eyeball cDNA, RIKEN full-length enriched library, clone:D230012A02 product:unclassifiable, full insert sequence.	mRNAlike lncRNA	1	intronic
8002358	0.565	0.10054	chr4	32641224	32644372	+	n272082	AK051542	Mus musculus 12 days embryo spinal ganglion cDNA, RIKEN full-length enriched library, clone:D130055I01 product:unclassifiable, full insert sequence.	mRNAlike lncRNA	1	intronic
8001764	0.565	0.11846	chr17	24220180	24223273	-	n285276	AK137289	Mus musculus adult male urinary bladder cDNA, RIKEN full-length enriched library, clone:9530097N09 product:unclassifiable, full insert sequence.	mRNAlike lncRNA	1	intronic
8003554	0.565	0.17975	chr7	133956196	133965357	+	n282245	AK020734	Mus musculus adult male spinal cord cDNA, RIKEN full-length enriched library, clone:A330104J06 product:unclassifiable, full insert sequence.	mRNAlike lncRNA	3	sense
8015745	0.565	0.28265	chr16	21907994	21908850	-	n295132	AK011483	Mus musculus 10 days embryo whole body cDNA, RIKEN full-length enriched library, clone:2610020F03 product:unclassifiable, full insert sequence.	mRNAlike lncRNA	2	antisense(exonic)
8024485	0.564	0.05861	chr14	19417582	19420667	+	n265554	AK157092	Mus musculus activated spleen cDNA, RIKEN full-length enriched library, clone:F830201E13 product:unclassifiable, full insert sequence.	mRNAlike lncRNA	1	antisense(intronic)
8028635	0.564	0.07706	chr1	62503298	62545841	-	n273138	AK050209	Mus musculus adult male liver tumor cDNA, RIKEN full-length enriched library, clone:C730026P17 product:unclassifiable, full insert sequence.	mRNAlike lncRNA	2	antisense(intronic)
8012052	0.564	0.11952	chr14	76316068	76319038	-	n271687	AK051837	Mus musculus 12 days embryo eyeball cDNA, RIKEN full-length enriched library, clone:D230008D02 product:unclassifiable, full insert sequence.	mRNAlike lncRNA	1	intronic
8024454	0.564	0.15393	chr9	108148514	108150834	-	n267458	AK087882	Mus musculus 2 days pregnant adult female ovary cDNA, RIKEN full-length enriched library, clone:E330035H16 product:unclassifiable, full insert sequence.	mRNAlike lncRNA	2	intronic
8004628	0.564	0.20461	chr9	35372042	35377682	-	n272601	AK083607	Mus musculus 9 days embryo whole body cDNA, RIKEN full-length enriched library, clone:D030053O13 product:unclassifiable, full insert sequence.	mRNAlike lncRNA	1	sense
8024280	0.564	0.51203	chr12	117518870	117519461	-	n264040	AK158567	Mus musculus visual cortex cDNA, RIKEN full-length enriched library, clone:K230014G06 product:unclassifiable, full insert sequence.	mRNAlike lncRNA	1	close
8016284	0.563	0.06742	chr4	97557760	97560887	+	n288406,n289823	AK078562,AK134382	Mus musculus 11 days embryo gonad cDNA, RIKEN full-length enriched library, clone:7030402E17 product:DNA segment, Chr 4, ERATO Doi 681, expressed, full insert sequence.,Mus musculus 13 days embryo male testis cDNA, RIKEN full-length enriched library, clone:6030451F14 product:unclassifiable, full insert sequence.	mRNAlike lncRNA	5	intronic
8023282	0.563	0.11333	chr3	106528516	106533194	+	n268720	AK164924	Mus musculus 0 day neonate lung cDNA, RIKEN full-length enriched library, clone:E030025O03 product:unclassifiable, full insert sequence.	mRNAlike lncRNA	1	intronic
8006473	0.563	0.15205	chr5	20193346	20196681	+	n265800	AK156679	Mus musculus activated spleen cDNA, RIKEN full-length enriched library, clone:F830037B22 product:unclassifiable, full insert sequence.	mRNAlike lncRNA	1	intronic
8020742	0.563	0.17388	chr15	13047530	13050253	-	n272908	AK050698	Mus musculus 9 days embryo whole body cDNA, RIKEN full-length enriched library, clone:D030005F09 product:unclassifiable, full insert sequence.	mRNAlike lncRNA	1	intronic
8004677	0.563	0.18636	chr4	32536031	32538505	+	n277694	AK140074	Mus musculus adult male corpora quadrigemina cDNA, RIKEN full-length enriched library, clone:B230206C11 product:unclassifiable, full insert sequence.	mRNAlike lncRNA	2	intronic
8002586	0.562	0.11003	chr2	165894251	165895133	-	n271414	AK084378	Mus musculus 12 days embryo eyeball cDNA, RIKEN full-length enriched library, clone:D230034K24 product:unclassifiable, full insert sequence.	mRNAlike lncRNA	1	antisense(intronic)
8017609	0.562	0.13665	chr2	84577277	84578447	+	n279093	AK043577	Mus musculus 10 days neonate cortex cDNA, RIKEN full-length enriched library, clone:A830009I03 product:unclassifiable, full insert sequence.	mRNAlike lncRNA	1	sense
8003065	0.562	0.15184	chr5	4979134	4981219	-	n290884	AK133681	Mus musculus adult male pituitary gland cDNA, RIKEN full-length enriched library, clone:5330436L08 product:unclassifiable, full insert sequence.	mRNAlike lncRNA	1	intronic
8019536	0.562	0.3095	chr15	6380227	6381277	-	n276372	AK047335	Mus musculus 10 days neonate cerebellum cDNA, RIKEN full-length enriched library, clone:B930050H05 product:disabled homolog 2 (Drosophila), full insert sequence.	mRNAlike lncRNA	1	antisense(intronic)
8023892	0.562	0.31903	chr15	18170665	18171609	-	n266170	AK156178	Mus musculus activated spleen cDNA, RIKEN full-length enriched library, clone:F830010M02 product:unclassifiable, full insert sequence.	mRNAlike lncRNA	1	intergenic
8008405	0.562	0.32286	chr10	92687795	92694687	+	n282101	AK039890	Mus musculus 0 day neonate thymus cDNA, RIKEN full-length enriched library, clone:A430025F06 product:unclassifiable, full insert sequence.	mRNAlike lncRNA	1	sense
8025617	0.562	0.36235	chr8	112509951	112510656	+	n263726	AK008371	Mus musculus adult male small intestine cDNA, RIKEN full-length enriched library, clone:2010109N18 product:unclassifiable, full insert sequence.	mRNAlike lncRNA	1	intergenic
8023426	0.561	0.11019	chr3	157843199	157844571	+	n265720	AK156797	Mus musculus activated spleen cDNA, RIKEN full-length enriched library, clone:F830050J23 product:unclassifiable, full insert sequence.	mRNAlike lncRNA	1	antisense(exonic)
8012804	0.561	0.17286	chr12	103508600	103510701	+	n278449,n276681,n275944	AK047676,AK046979,AK044617	Mus musculus adult male corpus striatum cDNA, RIKEN full-length enriched library, clone:C030009J22 product:unclassifiable, full insert sequence.,Mus musculus 10 days neonate cerebellum cDNA, RIKEN full-length enriched library, clone:B930008O11 product:unclassifiable, full insert sequence.,Mus musculus adult retina cDNA, RIKEN full-length enriched library, clone:A930027I11 product:unclassifiable, …	mRNAlike lncRNA	2	intergenic
8024976	0.561	0.18028	chr16	60237252	60238464	-	n289016	AK078266	Mus musculus adult male olfactory brain cDNA, RIKEN full-length enriched library, clone:6430553C07 product:unclassifiable, full insert sequence.	mRNAlike lncRNA	1	intronic
8021505	0.561	0.19111	chr11	103289593	103290808	+	n292768	AK015386	Mus musculus adult male testis cDNA, RIKEN full-length enriched library, clone:4930445B03 product:unclassifiable, full insert sequence.	mRNAlike lncRNA	2	intergenic
8003023	0.561	0.23098	chr13	104615599	104620048	-	n276755	AK046880	Mus musculus 10 days neonate medulla oblongata cDNA, RIKEN full-length enriched library, clone:B830047G01 product:Erbb2 interacting protein, full insert sequence.	mRNAlike lncRNA	2	intronic
8028996	0.561	0.43933	chr7	123540064	123543231	-	n270429	AK142505	Mus musculus 0 day neonate kidney cDNA, RIKEN full-length enriched library, clone:D630001J19 product:unclassifiable, full insert sequence.	mRNAlike lncRNA	1	intronic
8010460	0.56	0.05987	chr10	63481127	63483709	+	n283101	AK038706	Mus musculus adult male hypothalamus cDNA, RIKEN full-length enriched library, clone:A230056F01 product:unclassifiable, full insert sequence.	mRNAlike lncRNA	1	intronic
8022758	0.56	0.07395	chr2	28727378	28729584	+	n283611	AK079501	Mus musculus 16 days neonate thymus cDNA, RIKEN full-length enriched library, clone:A130077B12 product:unclassifiable, full insert sequence.	mRNAlike lncRNA	4	intronic
8003718	0.56	0.19014	chr4	141693831	141696300	-	n286621,n295582	AK034042,AK009194	Mus musculus adult male diencephalon cDNA, RIKEN full-length enriched library, clone:9330151E04 product:unclassifiable, full insert sequence.,Mus musculus adult male tongue cDNA, RIKEN full-length enriched library, clone:2310007B04 product:unclassifiable, full insert sequence.	mRNAlike lncRNA	1	sense
8020551	0.56	0.28316	chr8	92767897	92772018	-	n270874,n281989	AK164561,AK138753	Mus musculus 13 days embryo heart cDNA, RIKEN full-length enriched library, clone:D330045B20 product:unclassifiable, full insert sequence.,Mus musculus 0 day neonate thymus cDNA, RIKEN full-length enriched library, clone:A430046M04 product:unclassifiable, full insert sequence.	mRNAlike lncRNA	2	sense
8011612	0.559	0.05904	chr11	87150633	87153802	-	n275479	AK047959	Mus musculus 16 days embryo head cDNA, RIKEN full-length enriched library, clone:C130023N03 product:unclassifiable, full insert sequence.	mRNAlike lncRNA	1	intronic
8017538	0.559	0.14124	chr5	69559910	69561487	-	n272422	AK051136	Mus musculus 12 days embryo spinal ganglion cDNA, RIKEN full-length enriched library, clone:D130004A15 product:unclassifiable, full insert sequence.	mRNAlike lncRNA	1	intronic
8023817	0.559	0.1533	chr16	17047612	17049204	+	n296503	AK006816	Mus musculus adult male testis cDNA, RIKEN full-length enriched library, clone:1700056N10 product:unclassifiable, full insert sequence.	mRNAlike lncRNA	2	extension
8002828	0.559	0.20044	chr2	29755969	29758984	-	n291683	AK029883	Mus musculus adult male testis cDNA, RIKEN full-length enriched library, clone:4931422C16 product:outer dense fiber of sperm tails 2, full insert sequence.	mRNAlike lncRNA	1	antisense(intronic)
8015044	0.559	0.24571	chr10	12140601	12141394	-	n281913	AK138776	Mus musculus 0 day neonate thymus cDNA, RIKEN full-length enriched library, clone:A430061H04 product:unclassifiable, full insert sequence.	mRNAlike lncRNA	1	sense
8014578	0.558	0.06715	chr11	64586591	64588204	-	n283422	AK038287	Mus musculus 16 days neonate thymus cDNA, RIKEN full-length enriched library, clone:A130093B20 product:unclassifiable, full insert sequence.	mRNAlike lncRNA	1	intergenic
8016198	0.558	0.13838	chr11	68396765	68400459	-	n292246	AK015975	Mus musculus adult male testis cDNA, RIKEN full-length enriched library, clone:4930535C22 product:unclassifiable, full insert sequence.	mRNAlike lncRNA	2	close
8012576	0.558	0.174	chr9	6911588	6912376	-	n287322	AK018478	Mus musculus 16 days embryo lung cDNA, RIKEN full-length enriched library, clone:8430439C15 product:unclassifiable, full insert sequence.	mRNAlike lncRNA	1	intergenic
8011297	0.558	0.30316	chr3	94462886	94464037	+	n282198	AK039813	Mus musculus 0 day neonate thymus cDNA, RIKEN full-length enriched library, clone:A430006A04 product:unclassifiable, full insert sequence.	mRNAlike lncRNA	1	close
8008553	0.558	0.32507	chr5	51229556	51231997	+	n293225	AK029547	Mus musculus adult male testis cDNA, RIKEN full-length enriched library, clone:4921523N12 product:unclassifiable, full insert sequence.	mRNAlike lncRNA	1	intergenic
8023095	0.557	0.0952	chr7	53601140	53604424	-	n292728,n296729	AK015435,AK006355	Mus musculus adult male testis cDNA, RIKEN full-length enriched library, clone:4930449M09 product:unclassifiable, full insert sequence.,Mus musculus adult male testis cDNA, RIKEN full-length enriched library, clone:1700025L06 product:unclassifiable, full insert sequence.	mRNAlike lncRNA	2	intergenic
8014936	0.557	0.09958	chr11	115805103	115806648	-	n284446	AK037112	Mus musculus adult female vagina cDNA, RIKEN full-length enriched library, clone:9930117J01 product:unclassifiable, full insert sequence.	mRNAlike lncRNA	1	antisense(intronic)
8001175	0.557	0.16772	chrX	7461164	7471586	+	n293310,n295905	AK019529,AK008095	Mus musculus 0 day neonate head cDNA, RIKEN full-length enriched library, clone:4833446O15 product:solute carrier family 35 (UDP-galactose transporter), member 2, full insert sequence.,Mus musculus adult male small intestine cDNA, RIKEN full-length enriched library, clone:2010004H15 product:solute carrier family 35 (UDP-galactose transporter), member 2, full insert sequence.	mRNAlike lncRNA	2	intronic, sense
8015677	0.557	0.23249	chr5	36236113	36248342	+	n279417	AK043209	Mus musculus 7 days neonate cerebellum cDNA, RIKEN full-length enriched library, clone:A730070N12 product:unclassifiable, full insert sequence.	mRNAlike lncRNA	1	sense
8003698	0.556	0.03307	chr19	29141741	29143993	+	n343647,n419559	-		lincRNA,lncRNA	2	intergenic
8012292	0.556	0.04578	chr10	108215366	108219929	+	n265313	AK157498	Mus musculus activated spleen cDNA, RIKEN full-length enriched library, clone:F830219L14 product:unclassifiable, full insert sequence.	mRNAlike lncRNA	2	antisense(intronic)
8005804	0.556	0.1141	chr13	119392224	119447550	-	n418007	-		lncRNA	4	intergenic
8028120	0.556	0.13042	chr9	111214445	111260465	+	n274103	AK048832	Mus musculus 0 day neonate cerebellum cDNA, RIKEN full-length enriched library, clone:C230073N20 product:unclassifiable, full insert sequence.	mRNAlike lncRNA	1	sense
8008206	0.556	0.14504	chr6	34842830	34843611	-	n268482	AK143042	Mus musculus 0 day neonate lung cDNA, RIKEN full-length enriched library, clone:E030049N05 product:unclassifiable, full insert sequence.	mRNAlike lncRNA	1	intronic
8021029	0.556	0.17063	chr12	90383994	90398234	+	n263979	AK158741	Mus musculus visual cortex cDNA, RIKEN full-length enriched library, clone:K230309K13 product:unclassifiable, full insert sequence.	mRNAlike lncRNA	1	intronic
8021122	0.556	0.19439	chr1	183936190	183937817	-	n267622	AK087765	Mus musculus 2 days pregnant adult female ovary cDNA, RIKEN full-length enriched library, clone:E330018C22 product:unclassifiable, full insert sequence.	mRNAlike lncRNA	2	intronic
8025611	0.556	0.22712	chr14	112428863	112430460	+	n263986	AK158732	Mus musculus visual cortex cDNA, RIKEN full-length enriched library, clone:K230306E23 product:unclassifiable, full insert sequence.	mRNAlike lncRNA	1	intergenic
8010376	0.556	0.24014	chr5	8061265	8062471	+	n294399	AK013762	Mus musculus adult male hippocampus cDNA, RIKEN full-length enriched library, clone:2900070H08 product:unclassifiable, full insert sequence.	mRNAlike lncRNA	1	sense
8016112	0.556	0.30165	chr17	31104627	31106950	-	n282998	AK138322	Mus musculus adult male hypothalamus cDNA, RIKEN full-length enriched library, clone:A230067A16 product:unclassifiable, full insert sequence.	mRNAlike lncRNA	1	antisense(intronic)
8027950	0.556	0.32644	chr3	30857308	30860072	-	n281595	AK138864	Mus musculus 0 day neonate thymus cDNA, RIKEN full-length enriched library, clone:A430095G23 product:unclassifiable, full insert sequence.	mRNAlike lncRNA	2	sense
8016277	0.555	0.02381	chr3	8732869	8736200	-	n274234	AK082498	Mus musculus 0 day neonate cerebellum cDNA, RIKEN full-length enriched library, clone:C230057A21 product:unclassifiable, full insert sequence.	mRNAlike lncRNA	1	intergenic
8023160	0.555	0.04794	chr12	56088051	56089332	+	n272719	AK141706	Mus musculus 9 days embryo whole body cDNA, RIKEN full-length enriched library, clone:D030035M16 product:unclassifiable, full insert sequence.	mRNAlike lncRNA	1	antisense(intronic)
8003292	0.555	0.05094	chr17	66698204	66702305	-	n274707	AK048632	Mus musculus 16 days embryo head cDNA, RIKEN full-length enriched library, clone:C130090I23 product:unclassifiable, full insert sequence.	mRNAlike lncRNA	2	intronic
8020714	0.555	0.12732	chr14	65129832	65156876	+	n278327	AK139582	Mus musculus 2 cells egg cDNA, RIKEN full-length enriched library, clone:B020005I09 product:unclassifiable, full insert sequence.	mRNAlike lncRNA	1	intergenic
8012448	0.555	0.18518	chr17	10449858	10452305	-	n276743	AK046896	Mus musculus 10 days neonate cerebellum cDNA, RIKEN full-length enriched library, clone:B930001I23 product:unclassifiable, full insert sequence.	mRNAlike lncRNA	1	intronic
8001505	0.555	0.2095	chr8	91763792	91765512	-	n293086	AK132799	Mus musculus adult male testis cDNA, RIKEN full-length enriched library, clone:4930404N20 product:unclassifiable, full insert sequence.	mRNAlike lncRNA	1	intergenic
8022783	0.555	0.27258	chr6	32889750	32891166	-	n271568	AK084289	Mus musculus 12 days embryo eyeball cDNA, RIKEN full-length enriched library, clone:D230018F04 product:unclassifiable, full insert sequence.	mRNAlike lncRNA	1	intronic
8028105	0.554	0.04414	chr10	37779351	37783162	+	n295683	AK008862	Mus musculus adult male stomach cDNA, RIKEN full-length enriched library, clone:2210408O09 product:unclassifiable, full insert sequence.	mRNAlike lncRNA	2	intergenic
8006615	0.554	0.05376	chr5	103868234	103870272	+	n285718	AK137147	Mus musculus adult male urinary bladder cDNA, RIKEN full-length enriched library, clone:9530009J02 product:unclassifiable, full insert sequence.	mRNAlike lncRNA	3	intronic
8023568	0.554	0.06986	chr4	150407184	150410670	-	n291048	AK030382	Mus musculus adult male pituitary gland cDNA, RIKEN full-length enriched library, clone:5330405H16 product:period homolog 3 (Drosophila), full insert sequence.	mRNAlike lncRNA	1	intronic
8027141	0.554	0.08587	chr14	26667995	26669480	+	n274658	AK082026	Mus musculus 16 days embryo head cDNA, RIKEN full-length enriched library, clone:C130096D13 product:unclassifiable, full insert sequence.	mRNAlike lncRNA	2	intronic
8002547	0.554	0.14525	chr17	95234244	95235982	+	n277884,n411814	AK045255	Mus musculus 9.5 days embryo parthenogenote cDNA, RIKEN full-length enriched library, clone:B130052D06 product:unclassifiable, full insert sequence.,	mRNAlike lncRNA,lncRNA	2	intergenic
8019948	0.554	0.16122	chr2	105555977	105560842	-	n279187	AK139296	Mus musculus 7 days neonate cerebellum cDNA, RIKEN full-length enriched library, clone:A730096H19 product:unclassifiable, full insert sequence.	mRNAlike lncRNA	1	intronic
8005309	0.554	0.17921	chr14	118041404	118044041	+	n274806	AK081858	Mus musculus 16 days embryo head cDNA, RIKEN full-length enriched library, clone:C130082O20 product:unclassifiable, full insert sequence.	mRNAlike lncRNA	2	intronic
8026064	0.554	0.18865	chr19	45619240	45620834	+	n270025	AK052812	Mus musculus 10 days lactation, adult female mammary gland cDNA, RIKEN full-length enriched library, clone:D730024H21 product:unclassifiable, full insert sequence.	mRNAlike lncRNA	2	intergenic
8021900	0.554	0.19663	chr9	102666964	102667941	-	n287876	AK135811	Mus musculus in vitro fertilized eggs cDNA, RIKEN full-length enriched library, clone:7420420N06 product:unclassifiable, full insert sequence.	mRNAlike lncRNA	1	intergenic
8008202	0.554	0.23084	chr2	38629157	38632160	-	n271148	AK084511	Mus musculus 13 days embryo heart cDNA, RIKEN full-length enriched library, clone:D330010H23 product:unclassifiable, full insert sequence.	mRNAlike lncRNA	2	intronic
8007266	0.554	0.34741	chr2	97306623	97307386	+	n284932	AK079376	Mus musculus 16 days neonate cerebellum cDNA, RIKEN full-length enriched library, clone:9630048A22 product:unclassifiable, full insert sequence.	mRNAlike lncRNA	1	intronic
8002006	0.554	0.38301	chr11	105112765	105113537	+	n273230	AK050022	Mus musculus adult male liver tumor cDNA, RIKEN full-length enriched library, clone:C730003G12 product:unclassifiable, full insert sequence.	mRNAlike lncRNA	1	intronic
8004272	0.553	0.05509	chr16	22817485	22857617	-	n281294,n285148,n274519	AK082157,AK040787,AK035909	Mus musculus 0 day neonate cerebellum cDNA, RIKEN full-length enriched library, clone:C230015P17 product:unclassifiable, full insert sequence.,Mus musculus adult male aorta and vein cDNA, RIKEN full-length enriched library, clone:A530024P22 product:RIKEN cDNA 5730478M09 gene, full insert sequence.,Mus musculus 16 days neonate cerebellum cDNA, RIKEN full-length enriched library, clone:9630017E06 p…	mRNAlike lncRNA	4	sense, intronic
8005618	0.553	0.11272	chr11	82879253	82884748	-	n287891	AK135766	Mus musculus in vitro fertilized eggs cDNA, RIKEN full-length enriched library, clone:7420413N03 product:unclassifiable, full insert sequence.	mRNAlike lncRNA	2	antisense(intronic)
8009568	0.553	0.12066	chr2	9346405	9347492	+	n269587	AK086141	Mus musculus 15 days embryo head cDNA, RIKEN full-length enriched library, clone:D930007O09 product:unclassifiable, full insert sequence.	mRNAlike lncRNA	2	intergenic
8009006	0.553	0.12602	chr9	102595214	102596164	+	n296981	AK131685	Mus musculus adult male testis cDNA, RIKEN full-length enriched library, clone:1700008K13 product:unclassifiable, full insert sequence.	mRNAlike lncRNA	2	intergenic
8017407	0.553	0.2065	chr9	118631598	118632883	+	n270150	AK085579	Mus musculus 0 day neonate kidney cDNA, RIKEN full-length enriched library, clone:D630043D11 product:unclassifiable, full insert sequence.	mRNAlike lncRNA	1	intronic
8003644	0.553	0.21092	chr18	15222530	15223838	+	n282052	AK039952	Mus musculus 0 day neonate thymus cDNA, RIKEN full-length enriched library, clone:A430034O19 product:unclassifiable, full insert sequence.	mRNAlike lncRNA	2	antisense(intronic)
8028604	0.553	0.25288	chr9	51612064	51615099	+	n287197	AK033550	Mus musculus adult male colon cDNA, RIKEN full-length enriched library, clone:9030617C07 product:unclassifiable, full insert sequence.	mRNAlike lncRNA	1	intronic
8022084	0.553	0.26822	chr12	109232148	109234536	-	n284347	AK037290	Mus musculus 16 days neonate thymus cDNA, RIKEN full-length enriched library, clone:A130003N20 product:unclassifiable, full insert sequence.	mRNAlike lncRNA	1	intronic
8014214	0.553	0.34255	chr3	135088200	135090896	-	n294701,n290238	AK018041,AK013182	Mus musculus adult male thymus cDNA, RIKEN full-length enriched library, clone:5830468A13 product:unclassifiable, full insert sequence.,Mus musculus 10, 11 days embryo whole body cDNA, RIKEN full-length enriched library, clone:2810428J06 product:unclassifiable, full insert sequence.	mRNAlike lncRNA	1	intergenic
8015056	0.553	0.36671	chr14	60842820	60845641	-	n264260	AK145818	Mus musculus 12 days pregnant adult female placenta cDNA, RIKEN full-length enriched library, clone:I530001N06 product:unclassifiable, full insert sequence.	mRNAlike lncRNA	1	intronic
8024799	0.552	0.06843	chr4	135422378	135424695	+	n290218	AK030968	Mus musculus adult male thymus cDNA, RIKEN full-length enriched library, clone:5830471O22 product:unclassifiable, full insert sequence.	mRNAlike lncRNA	1	sense
8019135	0.552	0.10489	chr2	18887132	18889872	-	n284867,n263605	AK038104,AK036350	Mus musculus 16 days neonate thymus cDNA, RIKEN full-length enriched library, clone:A130079G03 product:unclassifiable, full insert sequence.,Mus musculus 16 days neonate cerebellum cDNA, RIKEN full-length enriched library, clone:9630059P20 product:unclassifiable, full insert sequence.	mRNAlike lncRNA	2	intronic
8008701	0.552	0.13776	chr6	119026461	119027122	-	n297597	AK027918	Mus musculus adult male spleen cDNA, RIKEN full-length enriched library, clone:0910002G13 product:unclassifiable, full insert sequence.	mRNAlike lncRNA	1	intronic
8027936	0.552	0.27854	chr5	39833239	39834813	-	n292952	AK019580	Mus musculus adult male testis cDNA, RIKEN full-length enriched library, clone:4930421C12 product:unclassifiable, full insert sequence.	mRNAlike lncRNA	1	intergenic
8015361	0.552	0.28394	chr15	80787072	80790349	+	n286994	AK136649	Mus musculus adult male epididymis cDNA, RIKEN full-length enriched library, clone:9230016O08 product:unclassifiable, full insert sequence.	mRNAlike lncRNA	1	intronic
8019160	0.552	0.46328	chr2	131340597	131342904	+	n268159	AK087437	Mus musculus 0 day neonate eyeball cDNA, RIKEN full-length enriched library, clone:E130115D16 product:POLYAMINE OXIDASE ISOFORM-3 homolog [Homo sapiens], full insert sequence.	mRNAlike lncRNA	1	intronic
8029402	0.551	0.02859	chr3	88749109	88750746	-	n274649	AK082036	Mus musculus 16 days embryo head cDNA, RIKEN full-length enriched library, clone:C130097G18 product:unclassifiable, full insert sequence.	mRNAlike lncRNA	1	intronic
8009642	0.551	0.06253	chrX	82436393	82438140	+	n282727	AK039206	Mus musculus adult male hypothalamus cDNA, RIKEN full-length enriched library, clone:A230107M06 product:unclassifiable, full insert sequence.	mRNAlike lncRNA	1	intronic
8012932	0.551	0.10645	chr3	132754901	132765058	+	n283094,n267577	AK054389,AK038713	Mus musculus 2 days pregnant adult female ovary cDNA, RIKEN full-length enriched library, clone:E330021M21 product:unclassifiable, full insert sequence.,Mus musculus adult male hypothalamus cDNA, RIKEN full-length enriched library, clone:A230056J18 product:unclassifiable, full insert sequence.	mRNAlike lncRNA	3	sense
8028265	0.551	0.12235	chr3	119441639	119445686	-	n270842	AK084846	Mus musculus 13 days embryo lung cDNA, RIKEN full-length enriched library, clone:D430001F15 product:polypyrimidine tract binding protein 2, full insert sequence.	mRNAlike lncRNA	2	intronic
8027942	0.551	0.2309	chr5	10187871	10237755	+	n287761	AK136146	Mus musculus in vitro fertilized eggs cDNA, RIKEN full-length enriched library, clone:7420463M02 product:unclassifiable, full insert sequence.	mRNAlike lncRNA	1	intergenic
8006150	0.551	0.25108	chr19	8885514	8888756	-	n281303	AK079956	Mus musculus adult male aorta and vein cDNA, RIKEN full-length enriched library, clone:A530024I06 product:unclassifiable, full insert sequence.	mRNAlike lncRNA	1	sense
8010139	0.551	0.27478	chr9	38552338	38554199	+	n287981	AK078624	Mus musculus adult male adrenal gland cDNA, RIKEN full-length enriched library, clone:7330406N15 product:unclassifiable, full insert sequence.	mRNAlike lncRNA	1	intergenic
8018348	0.551	0.42896	chrX	148634753	148635275	+	n281744	AK040252	Mus musculus 0 day neonate thymus cDNA, RIKEN full-length enriched library, clone:A430080K10 product:unclassifiable, full insert sequence.	mRNAlike lncRNA	1	intronic
8008214	0.55	0.10118	chrX	140812160	140814318	-	n275037	AK140893	Mus musculus 16 days embryo head cDNA, RIKEN full-length enriched library, clone:C130061K19 product:unclassifiable, full insert sequence.	mRNAlike lncRNA	2	intergenic
8003100	0.55	0.12952	chr10	70947056	70948266	-	n292107	AK016092	Mus musculus adult male testis cDNA, RIKEN full-length enriched library, clone:4930551I15 product:unclassifiable, full insert sequence.	mRNAlike lncRNA	1	intergenic
8012183	0.55	0.21209	chr13	110431115	110433382	+	n275722,n279932	AK047818,AK042600	Mus musculus 16 days embryo head cDNA, RIKEN full-length enriched library, clone:C130001E07 product:unclassifiable, full insert sequence.,Mus musculus 7 days neonate cerebellum cDNA, RIKEN full-length enriched library, clone:A730009E18 product:unclassifiable, full insert sequence.	mRNAlike lncRNA	2	intronic
8028381	0.55	0.25619	chr3	107130052	107131204	-	n265239	AK157614	Mus musculus activated spleen cDNA, RIKEN full-length enriched library, clone:F830226N04 product:unclassifiable, full insert sequence.	mRNAlike lncRNA	2	intronic
8012153	0.55	0.25648	chr10	42940026	42941188	-	n290772	AK017348	Mus musculus 6 days neonate head cDNA, RIKEN full-length enriched library, clone:5430427G11 product:unclassifiable, full insert sequence.	mRNAlike lncRNA	2	close
8026908	0.55	0.31493	chr6	51807423	51808869	-	n289527	AK134567	Mus musculus adult male medulla oblongata cDNA, RIKEN full-length enriched library, clone:6330416C15 product:unclassifiable, full insert sequence.	mRNAlike lncRNA	1	extension
8005357	0.549	0.07608	chr18	67258052	67260388	+	n282803	AK039102	Mus musculus adult male hypothalamus cDNA, RIKEN full-length enriched library, clone:A230096K19 product:unclassifiable, full insert sequence.	mRNAlike lncRNA	1	intronic
8001614	0.549	0.11018	chr13	94827786	94893929	+	n267625	AK054342	Mus musculus 2 days pregnant adult female ovary cDNA, RIKEN full-length enriched library, clone:E330017K18 product:unclassifiable, full insert sequence.	mRNAlike lncRNA	1	sense
8026071	0.549	0.12291	chr9	51879945	51881297	+	n270356	AK085332	Mus musculus 0 day neonate kidney cDNA, RIKEN full-length enriched library, clone:D630012L19 product:unclassifiable, full insert sequence.	mRNAlike lncRNA	1	sense
8009083	0.549	0.12708	chr11	68005299	68009655	-	n290477,n283978,n280601	AK041628,AK037678,AK030785	Mus musculus 3 days neonate thymus cDNA, RIKEN full-length enriched library, clone:A630025N14 product:unclassifiable, full insert sequence.,Mus musculus 16 days neonate thymus cDNA, RIKEN full-length enriched library, clone:A130036L03 product:unclassifiable, full insert sequence.,Mus musculus adult male thymus cDNA, RIKEN full-length enriched library, clone:5830401D14 product:unclassifiable, full…	mRNAlike lncRNA	4	antisense(intronic)
8017419	0.549	0.12996	chr16	22653346	22657262	-	n270237	AK085470	Mus musculus 0 day neonate kidney cDNA, RIKEN full-length enriched library, clone:D630030N08 product:unclassifiable, full insert sequence.	mRNAlike lncRNA	2	sense
8001674	0.549	0.14365	chr6	56725817	56727340	-	n294189	AK014125	Mus musculus 13 days embryo head cDNA, RIKEN full-length enriched library, clone:3110035G12 product:unclassifiable, full insert sequence.	mRNAlike lncRNA	1	extension
8025770	0.549	0.20276	chrX	158544973	158546963	-	n286090	AK034827	Mus musculus 12 days embryo embryonic body between diaphragm region and neck cDNA, RIKEN full-length enriched library, clone:9430043O19 product:unclassifiable, full insert sequence.	mRNAlike lncRNA	1	intronic
8001341	0.549	0.2881	chr9	109992260	109994964	+	n283368	AK038358	Mus musculus 16 days neonate thymus cDNA, RIKEN full-length enriched library, clone:A130098A21 product:unclassifiable, full insert sequence.	mRNAlike lncRNA	1	antisense(exonic)
8007459	0.549	0.44971	chr16	32963820	32965547	+	n285333	AK035671	Mus musculus adult male urinary bladder cDNA, RIKEN full-length enriched library, clone:9530084C23 product:unclassifiable, full insert sequence.	mRNAlike lncRNA	1	intronic
8020388	0.548	0.07216	chr9	107853297	107860818	+	n282014	AK040001	Mus musculus 0 day neonate thymus cDNA, RIKEN full-length enriched library, clone:A430041M04 product:TRAF-interacting protein, full insert sequence.	mRNAlike lncRNA	1	sense
8006109	0.548	0.14269	chr17	84496209	84497050	+	n279433	AK043195	Mus musculus 7 days neonate cerebellum cDNA, RIKEN full-length enriched library, clone:A730068F05 product:unclassifiable, full insert sequence.	mRNAlike lncRNA	2	intergenic
8027844	0.548	0.20549	chrX	50004839	50005513	+	n278118	AK044803	Mus musculus 9.5 days embryo parthenogenote cDNA, RIKEN full-length enriched library, clone:B130002G04 product:unclassifiable, full insert sequence.	mRNAlike lncRNA	1	intergenic
8017317	0.548	0.28129	chr2	79626747	79649460	+	n291957	AK016230	Mus musculus adult male testis cDNA, RIKEN full-length enriched library, clone:4930565M23 product:unclassifiable, full insert sequence.	mRNAlike lncRNA	1	sense
8016099	0.547	0.09203	chr1	44617729	44622292	+	n273559	AK141444	Mus musculus 12 days embryo spinal cord cDNA, RIKEN full-length enriched library, clone:C530021A09 product:unclassifiable, full insert sequence.	mRNAlike lncRNA	1	intronic
8001694	0.547	0.11367	chr17	30759393	30761234	-	n296290,n296145	AK018977,AK007099	Mus musculus adult male testis cDNA, RIKEN full-length enriched library, clone:1700122G02 product:RIKEN cDNA 1700097N02 gene, full insert sequence.,Mus musculus adult male testis cDNA, RIKEN full-length enriched library, clone:1700097N02 product:unclassifiable, full insert sequence.	mRNAlike lncRNA	1	close
8026290	0.547	0.1203	chr4	20478839	20480201	-	n274716	AK081962	Mus musculus 16 days embryo head cDNA, RIKEN full-length enriched library, clone:C130090A11 product:unclassifiable, full insert sequence.	mRNAlike lncRNA	1	intronic
8014361	0.547	0.12084	chr3	57939460	57942403	+	n267012	AK143779	Mus musculus 6 days neonate spleen cDNA, RIKEN full-length enriched library, clone:F430107D06 product:unclassifiable, full insert sequence.	mRNAlike lncRNA	1	intergenic
8008132	0.547	0.12523	chr7	141458496	141460523	-	n287959	AK078641	Mus musculus adult male adrenal gland cDNA, RIKEN full-length enriched library, clone:7330422F03 product:unclassifiable, full insert sequence.	mRNAlike lncRNA	2	sense
8005890	0.547	0.12585	chr1	88731569	88734353	+	n275198	AK048306	Mus musculus 16 days embryo head cDNA, RIKEN full-length enriched library, clone:C130048B16 product:unclassifiable, full insert sequence.	mRNAlike lncRNA	1	intronic
8019577	0.547	0.19957	chr11	102303785	102306112	+	n267123	AK089136	Mus musculus 10 days neonate olfactory brain cDNA, RIKEN full-length enriched library, clone:E530013E21 product:mitochondria located 1 homolog (human), full insert sequence.	mRNAlike lncRNA	1	antisense(exonic)
8016582	0.547	0.25513	chr7	138539787	138542049	+	n282226	AK138675	Mus musculus adult male spinal cord cDNA, RIKEN full-length enriched library, clone:A330107L18 product:unclassifiable, full insert sequence.	mRNAlike lncRNA	1	antisense(intronic)
8019959	0.547	0.28216	chr16	41835997	41837158	+	n274123	AK048811	Mus musculus 0 day neonate cerebellum cDNA, RIKEN full-length enriched library, clone:C230071M13 product:unclassifiable, full insert sequence.	mRNAlike lncRNA	2	intronic
8005675	0.547	0.31291	chr9	78294458	78296445	-	n274506	AK082177	Mus musculus 0 day neonate cerebellum cDNA, RIKEN full-length enriched library, clone:C230017L24 product:unclassifiable, full insert sequence.	mRNAlike lncRNA	1	sense
8020946	0.546	0.10325	chr9	23124402	23125944	+	n271735	AK084158	Mus musculus 12 days embryo eyeball cDNA, RIKEN full-length enriched library, clone:D230004H06 product:unclassifiable, full insert sequence.	mRNAlike lncRNA	1	intronic
8017801	0.546	0.1299	chr8	73034384	73036499	+	n292339	AK019692	Mus musculus adult male testis cDNA, RIKEN full-length enriched library, clone:4930522P08 product:unclassifiable, full insert sequence.	mRNAlike lncRNA	2	antisense(exonic)
8012394	0.546	0.21647	chr5	120020141	120030367	-	n285857	AK035112	Mus musculus 12 days embryo embryonic body between diaphragm region and neck cDNA, RIKEN full-length enriched library, clone:9430089J01 product:unclassifiable, full insert sequence.	mRNAlike lncRNA	2	intergenic
8005464	0.546	0.26249	chr4	56777214	56779425	-	n274302	AK082420	Mus musculus 0 day neonate cerebellum cDNA, RIKEN full-length enriched library, clone:C230048N02 product:unclassifiable, full insert sequence.	mRNAlike lncRNA	2	intronic
8021510	0.546	0.28965	chr1	74722266	74723578	+	n197704	-		ncRNA	2	intronic
8011024	0.545	0.03314	chr13	105151845	105153183	+	n286083	AK034832	Mus musculus 12 days embryo embryonic body between diaphragm region and neck cDNA, RIKEN full-length enriched library, clone:9430044M21 product:unclassifiable, full insert sequence.	mRNAlike lncRNA	2	intronic
8025070	0.545	0.03929	chr5	102828648	102854163	-	n282357	AK138620	Mus musculus adult male spinal cord cDNA, RIKEN full-length enriched library, clone:A330077F16 product:unclassifiable, full insert sequence.	mRNAlike lncRNA	2	intergenic
8002209	0.545	0.0741	chrX	155739666	155742367	+	n280691	AK041476	Mus musculus 3 days neonate thymus cDNA, RIKEN full-length enriched library, clone:A630013N13 product:unclassifiable, full insert sequence.	mRNAlike lncRNA	1	intronic
8015407	0.545	0.08662	chr5	108877979	108879940	+	n265127	AK158138	Mus musculus adult inner ear cDNA, RIKEN full-length enriched library, clone:F930035C23 product:unclassifiable, full insert sequence.	mRNAlike lncRNA	2	close
8025579	0.545	0.09648	chr10	106376871	106380348	-	n281102	AK138998	Mus musculus adult male aorta and vein cDNA, RIKEN full-length enriched library, clone:A530055C20 product:unclassifiable, full insert sequence.	mRNAlike lncRNA	1	intronic
8015268	0.545	0.10889	chr6	118652234	118657165	-	n269076	AK142905	Mus musculus 15 days embryo head cDNA, RIKEN full-length enriched library, clone:D930044H21 product:unclassifiable, full insert sequence.	mRNAlike lncRNA	2	intronic
8006304	0.545	0.11279	chr2	38446323	38450126	+	n266661	AK155514	Mus musculus NOD-derived CD11c +ve dendritic cells cDNA, RIKEN full-length enriched library, clone:F630310A07 product:unclassifiable, full insert sequence.	mRNAlike lncRNA	2	antisense(exonic)
8028540	0.545	0.24465	chr8	93352767	93398693	+	n287274	AK020244	Mus musculus adult male colon cDNA, RIKEN full-length enriched library, clone:9030205D12 product:unclassifiable, full insert sequence.	mRNAlike lncRNA	1	sense
8016715	0.545	0.24477	chr9	99633178	99638286	-	n279498	AK139172	Mus musculus 7 days neonate cerebellum cDNA, RIKEN full-length enriched library, clone:A730058N13 product:unclassifiable, full insert sequence.	mRNAlike lncRNA	1	intergenic
8028166	0.545	0.24478	chr2	146095773	146097470	-	n277963	AK045105	Mus musculus 9.5 days embryo parthenogenote cDNA, RIKEN full-length enriched library, clone:B130033B12 product:unclassifiable, full insert sequence.	mRNAlike lncRNA	1	intronic
8005947	0.545	0.27334	chr11	106384578	106386129	-	n290943	AK030525	Mus musculus adult male pituitary gland cDNA, RIKEN full-length enriched library, clone:5330427A16 product:unclassifiable, full insert sequence.	mRNAlike lncRNA	1	intronic
8025948	0.545	0.35687	chr9	77961045	77981926	+	n277347	AK045950	Mus musculus adult male corpora quadrigemina cDNA, RIKEN full-length enriched library, clone:B230326I15 product:intestinal cell kinase, full insert sequence.	mRNAlike lncRNA	1	sense
8022668	0.544	0.14874	chrX	75020964	75023083	-	n277481	AK045757	Mus musculus adult male corpora quadrigemina cDNA, RIKEN full-length enriched library, clone:B230309M06 product:unclassifiable, full insert sequence.	mRNAlike lncRNA	1	intronic
8018786	0.544	0.26694	chr14	104178263	104182247	+	n279406	AK043219	Mus musculus 7 days neonate cerebellum cDNA, RIKEN full-length enriched library, clone:A730071L09 product:unclassifiable, full insert sequence.	mRNAlike lncRNA	2	intergenic
8005965	0.544	0.27604	chr3	66024209	66025340	-	n287429	AK162281	Mus musculus 15 days embryo embryonic body below diaphragm cDNA, RIKEN full-length enriched library, clone:8230402K13 product:unclassifiable, full insert sequence.	mRNAlike lncRNA	1	intronic
8005181	0.544	0.32503	chr17	49956948	49961150	-	n292488	AK132896	Mus musculus adult male testis cDNA, RIKEN full-length enriched library, clone:4930504K08 product:unclassifiable, full insert sequence.	mRNAlike lncRNA	2	antisense(intronic)
8027846	0.544	0.33773	chr2	151366251	151367124	+	n270135	AK085599	Mus musculus 0 day neonate kidney cDNA, RIKEN full-length enriched library, clone:D630045E08 product:inferred: FK506 binding protein 1a (12 kDa), full insert sequence.	mRNAlike lncRNA	1	intergenic
8022434	0.544	0.37126	chr10	41239306	41245080	+	n290284	AK018009	Mus musculus adult male thymus cDNA, RIKEN full-length enriched library, clone:5830453P09 product:CD164 antigen, full insert sequence.	mRNAlike lncRNA	1	sense
8010690	0.543	0.03667	chr10	90578215	90580416	-	n284226	AK037421	Mus musculus 16 days neonate thymus cDNA, RIKEN full-length enriched library, clone:A130017E23 product:solute carrier family 25 (mitochondrial carrier; adenine nucleotide translocator), member 3, full insert sequence.	mRNAlike lncRNA	1	intronic
8001635	0.543	0.05523	chr2	16436350	16437303	+	n276868	AK046720	Mus musculus adult male cortex cDNA, RIKEN full-length enriched library, clone:B530002B21 product:unclassifiable, full insert sequence.	mRNAlike lncRNA	1	intronic
8008356	0.543	0.17363	chr8	63384827	63387468	-	n267342	AK088307	Mus musculus 2 days neonate thymus thymic cells cDNA, RIKEN full-length enriched library, clone:E430010N24 product:unclassifiable, full insert sequence.	mRNAlike lncRNA	1	antisense(intronic)
8002335	0.543	0.19319	chr19	44766846	44770173	-	n264922	AK144194	Mus musculus nullipotent stem cell CRL-2070 NE cDNA, RIKEN full-length enriched library, clone:G430090B07 product:unclassifiable, full insert sequence.	mRNAlike lncRNA	1	intergenic
8020979	0.543	0.24468	chr3	105673820	105675550	+	n291854	AK016304	Mus musculus adult male testis cDNA, RIKEN full-length enriched library, clone:4930578J19 product:unclassifiable, full insert sequence.	mRNAlike lncRNA	1	sense
8017893	0.543	0.35441	chr13	23699281	23700724	-	n282741	AK039182	Mus musculus adult male hypothalamus cDNA, RIKEN full-length enriched library, clone:A230106B19 product:unclassifiable, full insert sequence.	mRNAlike lncRNA	1	intronic
8005840	0.542	0.05516	chr15	90308271	90313973	-	n264880	AK149720	Mus musculus bone marrow macrophage cDNA, RIKEN full-length enriched library, clone:G530013A02 product:unclassifiable, full insert sequence.	mRNAlike lncRNA	1	intergenic
8020343	0.542	0.19696	chr3	158074102	158224307	-	n271333	AK052066	Mus musculus 12 days embryo eyeball cDNA, RIKEN full-length enriched library, clone:D230041C24 product:unclassifiable, full insert sequence.	mRNAlike lncRNA	1	sense
8024004	0.542	0.21444	chr8	106055544	106087523	-	n287811	AK135993	Mus musculus in vitro fertilized eggs cDNA, RIKEN full-length enriched library, clone:7420444J04 product:unclassifiable, full insert sequence.	mRNAlike lncRNA	2	intergenic
[truncated: 23,069 more rows]
