# Supplementary material for: Long noncoding RNA expression profiles in gut tissues constitute molecular signatures that reflect the types of microbes
Source: Sci Rep. 2015 Jun 30;5:11763. doi: 10.1038/srep11763 (PMC4485256; doi:10.1038/srep11763)
Supplement: Supplemental Table 2 [file srep11763-s3.xls]

## Sheet: altered lncRNAs ranked by FC
transcript_cluster_id	log2(fold change)	p-value	chromosome	start	stop	strand	NONCODE_id	GenBank	description	type	number_of_probesets	region
8016040	2.882	0.00278	chr17	45730278	45733647	+	n343550	-		lincRNA	1	antisense(exonic)
8008934	2.635	0.01463	chr10	76016177	76019882	+	n272016,n294808,n293420	AK051646,AK014742,AK012813	Mus musculus 12 days embryo spinal ganglion cDNA, RIKEN full-length enriched library, clone:D130061L17 product:unclassifiable, full insert sequence.,Mus musculus 0 day neonate head cDNA, RIKEN full-length enriched library, clone:4833421B09 product:unclassifiable, full insert sequence.,Mus musculus 10, 11 days embryo whole body cDNA, RIKEN full-length enriched library, clone:2810025N20 product:unc…	mRNAlike lncRNA	1	sense
8009331	2.015	0.02655	chr5	34897349	34897884	+	n279389	AK043236	Mus musculus 7 days neonate cerebellum cDNA, RIKEN full-length enriched library, clone:A730073P11 product:unclassifiable, full insert sequence.	mRNAlike lncRNA	1	intronic
8011409	1.951	0.0004	chr2	5766296	5778466	+	n288826	AK018345	Mus musculus 10 days neonate cerebellum cDNA, RIKEN full-length enriched library, clone:6530425P10 product:nudix (nucleoside diphosphate linked moiety X)-type motif 5, full insert sequence.	mRNAlike lncRNA	2	sense
8003204	1.928	0.02065	chr11	102485960	102490870	-	n415297	-		lncRNA	1	intergenic
8010906	1.826	0.0095	chr6	34366332	34368652	+	n286913	AK033773	Mus musculus adult male epididymis cDNA, RIKEN full-length enriched library, clone:9230106C11 product:unclassifiable, full insert sequence.	mRNAlike lncRNA	2	intronic
8019988	1.786	0.00666	chr10	122264310	122265794	+	n279170	AK043461	Mus musculus 7 days neonate cerebellum cDNA, RIKEN full-length enriched library, clone:A730097K21 product:unclassifiable, full insert sequence.	mRNAlike lncRNA	1	intronic
8006677	1.781	3e-05	chr2	5776847	5780426	-	n282722	AK039210	Mus musculus adult male hypothalamus cDNA, RIKEN full-length enriched library, clone:A230108C01 product:unclassifiable, full insert sequence.	mRNAlike lncRNA	2	antisense(intronic)
8003988	1.757	0.00935	chr8	23520928	23521781	-	n293342	AK029448	Mus musculus 0 day neonate head cDNA, RIKEN full-length enriched library, clone:4833438M18 product:unclassifiable, full insert sequence.	mRNAlike lncRNA	1	close
8020913	1.751	0.0029	chr6	84833183	84834187	-	n270126	AK052766	Mus musculus 0 day neonate kidney cDNA, RIKEN full-length enriched library, clone:D630046I03 product:unclassifiable, full insert sequence.	mRNAlike lncRNA	1	intronic
8024875	1.729	0.01639	chr2	80473894	80474622	+	n295757	AK008706	Mus musculus adult male stomach cDNA, RIKEN full-length enriched library, clone:2210011G09 product:unclassifiable, full insert sequence.	mRNAlike lncRNA	2	intronic
8015672	1.718	0.03389	chr9	119346377	119347766	+	n287878	AK135803	Mus musculus in vitro fertilized eggs cDNA, RIKEN full-length enriched library, clone:7420418N15 product:unclassifiable, full insert sequence.	mRNAlike lncRNA	1	intergenic
8029526	1.674	0.02732	chr9	118612002	118612252	+	n297196	AK028015	Mus musculus 18-day embryo whole body cDNA, RIKEN full-length enriched library, clone:1190012C06 product:unclassifiable, full insert sequence.	mRNAlike lncRNA	1	intronic
8008518	1.664	0.03751	chrX	92001893	92002978	+	n263808	AK035280	Mus musculus adult male urinary bladder cDNA, RIKEN full-length enriched library, clone:9530009A20 product:unclassifiable, full insert sequence.	ncRNA	1	intergenic
8002164	1.662	0.00359	chr8	12947918	12988152	+	n275459,n275293	AK048205,AK047976	Mus musculus 16 days embryo head cDNA, RIKEN full-length enriched library, clone:C130040G20 product:mcf.2 transforming sequence-like, full insert sequence.,Mus musculus 16 days embryo head cDNA, RIKEN full-length enriched library, clone:C130026C01 product:unclassifiable, full insert sequence.	mRNAlike lncRNA	1	sense
8021257	1.632	0.00859	chr1	120355245	120355842	-	n263563	AK083371	Mus musculus 2 days neonate thymus thymic cells cDNA, RIKEN full-length enriched library, clone:C920024K21 product:unclassifiable, full insert sequence.	mRNAlike lncRNA	1	antisense(intronic)
8026510	1.599	0.00533	chr11	60195635	60196121	+	n268843	AK142941	Mus musculus 0 day neonate lung cDNA, RIKEN full-length enriched library, clone:E030012J02 product:unclassifiable, full insert sequence.	mRNAlike lncRNA	1	intronic
8021424	1.597	0.02348	chr3	73310573	73311756	+	n278298	AK139585	Mus musculus 2 cells egg cDNA, RIKEN full-length enriched library, clone:B020005L06 product:unclassifiable, full insert sequence.	mRNAlike lncRNA	1	intergenic
8000107	1.567	0.00856	chr12	12380326	12383363	+	n284940,n274033	AK048902,AK036232	Mus musculus 0 day neonate cerebellum cDNA, RIKEN full-length enriched library, clone:C230080B04 product:unclassifiable, full insert sequence.,Mus musculus 16 days neonate cerebellum cDNA, RIKEN full-length enriched library, clone:9630047E15 product:unclassifiable, full insert sequence.	mRNAlike lncRNA	1	sense
8003190	1.561	0.02793	chr7	63228888	63230212	-	n297388	AK003932	Mus musculus 18-day embryo whole body cDNA, RIKEN full-length enriched library, clone:1110027G09 product:unclassifiable, full insert sequence.	mRNAlike lncRNA	1	intergenic
8016088	1.534	0.014	chr15	73476281	73478032	+	n296966,n291277	AK133430,AK005813	Mus musculus adult male testis cDNA, RIKEN full-length enriched library, clone:4933428H08 product:unclassifiable, full insert sequence.,Mus musculus adult male testis cDNA, RIKEN full-length enriched library, clone:1700010B13 product:unclassifiable, full insert sequence.	mRNAlike lncRNA	1	close
8019423	1.532	0.01646	chr12	111828721	111829792	-	n286195	AK020436	Mus musculus 12 days embryo embryonic body between diaphragm region and neck cDNA, RIKEN full-length enriched library, clone:9430024F10 product:unclassifiable, full insert sequence.	mRNAlike lncRNA	1	intergenic
8018010	1.51	0.04798	chr8	75047864	75053314	-	n290292	AK134145	Mus musculus adult male thymus cDNA, RIKEN full-length enriched library, clone:5830452A07 product:unclassifiable, full insert sequence.	mRNAlike lncRNA	1	intronic
8027434	1.499	0.0424	chr13	10278120	10280956	-	n277024	AK046480	Mus musculus adult male corpora quadrigemina cDNA, RIKEN full-length enriched library, clone:B230397K24 product:similar to L1 RETROPOSON, ORF2 MRNA (FRAGMENT) [Rattus norvegicus], full insert sequence.	mRNAlike lncRNA	2	intergenic
8027154	1.496	0.01539	chr1	58519119	58520377	+	n273788	AK141237	Mus musculus ES cells cDNA, RIKEN full-length enriched library, clone:C330027O19 product:unclassifiable, full insert sequence.	mRNAlike lncRNA	1	sense
8015818	1.489	0.03507	chr2	34633322	34634388	+	n286038	AK137065	Mus musculus 12 days embryo embryonic body between diaphragm region and neck cDNA, RIKEN full-length enriched library, clone:9430059J09 product:unclassifiable, full insert sequence.	mRNAlike lncRNA	1	antisense(exonic)
8010602	1.487	0.00406	chr1	164642932	164644147	-	n268182	AK021383	Mus musculus 0 day neonate eyeball cDNA, RIKEN full-length enriched library, clone:E130112L15 product:unclassifiable, full insert sequence.	mRNAlike lncRNA	2	intronic
8001525	1.484	0.03957	chr15	27833374	27833877	-	n276650	AK047015	Mus musculus 10 days neonate cerebellum cDNA, RIKEN full-length enriched library, clone:B930011I04 product:unclassifiable, full insert sequence.	mRNAlike lncRNA	1	intronic
8012824	1.473	0.01002	chr8	97125554	97125897	-	n297037	AK005617	Mus musculus adult male testis cDNA, RIKEN full-length enriched library, clone:1700001O11 product:unclassifiable, full insert sequence.	mRNAlike lncRNA	1	sense
8021289	1.469	0.02487	chr16	90103524	90104410	-	n272608	AK083602	Mus musculus 9 days embryo whole body cDNA, RIKEN full-length enriched library, clone:D030053A20 product:unclassifiable, full insert sequence.	mRNAlike lncRNA	1	intronic
8009593	1.442	0.00347	chr17	63678554	63680411	-	n266650	AK155552	Mus musculus NOD-derived CD11c +ve dendritic cells cDNA, RIKEN full-length enriched library, clone:F630322G06 product:unclassifiable, full insert sequence.	mRNAlike lncRNA	1	intronic
8008072	1.438	0.00539	chr1	164148752	164149220	-	n270299	AK052677	Mus musculus 0 day neonate kidney cDNA, RIKEN full-length enriched library, clone:D630022B14 product:unclassifiable, full insert sequence.	mRNAlike lncRNA	2	intronic
8022708	1.43	0.00748	chr1	179098228	179100993	-	n288112	AK149006	Mus musculus 2 days neonate sympathetic ganglion cDNA, RIKEN full-length enriched library, clone:7120474L18 product:unclassifiable, full insert sequence.	mRNAlike lncRNA	2	intronic
8005547	1.428	0.00163	chrX	166326134	166332845	+	n291132,n268281	AK053474,AK077254	Mus musculus 0 day neonate eyeball cDNA, RIKEN full-length enriched library, clone:E130020H04 product:unclassifiable, full insert sequence.,Mus musculus 11 days pregnant adult female ovary and uterus cDNA, RIKEN full-length enriched library, clone:5031428C17 product:unclassifiable, full insert sequence.	mRNAlike lncRNA	4	intronic
8010715	1.422	0.0188	chr3	19211659	19213735	+	n294182	AK014131	Mus musculus 13 days embryo head cDNA, RIKEN full-length enriched library, clone:3110037C07 product:unclassifiable, full insert sequence.	mRNAlike lncRNA	1	close
8015306	1.417	0.03543	chr13	63230502	63231605	+	n291016	AK030431	Mus musculus adult male pituitary gland cDNA, RIKEN full-length enriched library, clone:5330411I22 product:unclassifiable, full insert sequence.	mRNAlike lncRNA	1	intronic
8015172	1.411	0.02432	chr15	89011356	89011966	+	n297581	AK027920	Mus musculus 18-day embryo whole body cDNA, RIKEN full-length enriched library, clone:1110001A01 product:unclassifiable, full insert sequence.	mRNAlike lncRNA	1	close
8028800	1.41	0.00372	chr2	112227957	112230455	+	n270111	AK085627	Mus musculus 0 day neonate kidney cDNA, RIKEN full-length enriched library, clone:D630048I19 product:unclassifiable, full insert sequence.	mRNAlike lncRNA	2	intronic
8024461	1.393	0.02683	chr12	118993090	118994045	+	n268962	AK086800	Mus musculus 0 day neonate lung cDNA, RIKEN full-length enriched library, clone:E030001L23 product:unclassifiable, full insert sequence.	mRNAlike lncRNA	1	intronic
8022085	1.39	0.00462	chr2	132384741	132387418	-	n268809,n266904	AK154258,AK086966	Mus musculus NOD-derived CD11c +ve dendritic cells cDNA, RIKEN full-length enriched library, clone:F630012J01 product:unclassifiable, full insert sequence.,Mus musculus 0 day neonate lung cDNA, RIKEN full-length enriched library, clone:E030016H06 product:unclassifiable, full insert sequence.	mRNAlike lncRNA	2	intronic
8017040	1.389	0.03021	chr11	84645862	84647687	-	n271063	AK084588	Mus musculus 13 days embryo heart cDNA, RIKEN full-length enriched library, clone:D330017P12 product:inferred: C3HC4-type zinc finger protein {Homo sapiens}, full insert sequence.	mRNAlike lncRNA	1	sense
8004482	1.384	0.00077	chr8	117533445	117534951	+	n283744	AK037926	Mus musculus 16 days neonate thymus cDNA, RIKEN full-length enriched library, clone:A130064J04 product:unclassifiable, full insert sequence.	mRNAlike lncRNA	2	intronic
8021229	1.366	0.01461	chr9	35073913	35075365	-	n295516	AK009486	Mus musculus adult male tongue cDNA, RIKEN full-length enriched library, clone:2310022O21 product:unclassifiable, full insert sequence.	mRNAlike lncRNA	1	sense
8018526	1.365	0.0039	chr3	51035823	51038302	+	n272861	AK141662	Mus musculus 9 days embryo whole body cDNA, RIKEN full-length enriched library, clone:D030016G05 product:unclassifiable, full insert sequence.	mRNAlike lncRNA	1	intronic
8017251	1.362	0.03868	chr16	89884897	89885842	+	n292360	AK015851	Mus musculus adult male testis cDNA, RIKEN full-length enriched library, clone:4930520G16 product:T-cell lymphoma invasion and metastasis 1, full insert sequence.	mRNAlike lncRNA	1	antisense(exonic)
8009297	1.361	0.0027	chr1	158337121	158339155	+	n280590	AK041649	Mus musculus 3 days neonate thymus cDNA, RIKEN full-length enriched library, clone:A630026M19 product:unclassifiable, full insert sequence.	mRNAlike lncRNA	2	intergenic
8006265	1.339	0.02888	chr4	146823292	146828399	+	n280038	AK080398	Mus musculus 3 days neonate thymus cDNA, RIKEN full-length enriched library, clone:A630094O04 product:unclassifiable, full insert sequence.	mRNAlike lncRNA	2	intergenic
8019570	1.327	0.00258	chr1	60466624	60501622	+	n274859	AK081803	Mus musculus 16 days embryo head cDNA, RIKEN full-length enriched library, clone:C130078H13 product:SIMILAR TO SPECTRIN SH3 DOMAIN BINDING PROTEIN 1 homolog [Homo sapiens], full insert sequence.	mRNAlike lncRNA	2	sense
8008969	1.324	0.00017	chr5	143799886	143800537	-	n267362	AK088203	Mus musculus 2 days neonate thymus thymic cells cDNA, RIKEN full-length enriched library, clone:E430007D04 product:unclassifiable, full insert sequence.	mRNAlike lncRNA	1	intronic
8020263	1.324	0.00281	chr7	105360496	105362810	-	n278423	AK044661	Mus musculus adult retina cDNA, RIKEN full-length enriched library, clone:A930030L01 product:inferred: RIKEN cDNA 1110057L18 gene, full insert sequence.	mRNAlike lncRNA	1	sense
8015117	1.32	0.03697	chr13	32187147	32191044	-	n281866	AK040131	Mus musculus 0 day neonate thymus cDNA, RIKEN full-length enriched library, clone:A430068E20 product:unclassifiable, full insert sequence.	mRNAlike lncRNA	1	intronic
8016591	1.319	0.02678	chr9	65034085	65034834	+	n294754	AK012957	Mus musculus 10, 11 days embryo whole body cDNA, RIKEN full-length enriched library, clone:2810401C09 product:unclassifiable, full insert sequence.	mRNAlike lncRNA	1	extension
8025863	1.318	0.00479	chr15	100176203	100176799	+	n297634	AK002833	Mus musculus adult male kidney cDNA, RIKEN full-length enriched library, clone:0610039G09 product:unclassifiable, full insert sequence.	mRNAlike lncRNA	1	intergenic
8004305	1.297	0.03029	chr4	129001704	129003026	-	n267712,n293385	AK165087,AK029397	Mus musculus 2 days pregnant adult female ovary cDNA, RIKEN full-length enriched library, clone:E330004B06 product:unclassifiable, full insert sequence.,Mus musculus 0 day neonate head cDNA, RIKEN full-length enriched library, clone:4833429G05 product:unclassifiable, full insert sequence.	mRNAlike lncRNA	3	sense
8003369	1.281	0.02583	chr5	137501141	137504527	+	n344037	-		Non-protein coding transcript	1	intergenic
8001867	1.28	0.00479	chr11	61991316	61991994	-	n294433	AK013702	Mus musculus adult male hippocampus cDNA, RIKEN full-length enriched library, clone:2900056B14 product:unclassifiable, full insert sequence.	mRNAlike lncRNA	1	antisense(intronic)
8026538	1.272	0.01624	chr2	102222719	102225762	-	n284281	AK037359	Mus musculus 16 days neonate thymus cDNA, RIKEN full-length enriched library, clone:A130010D09 product:unclassifiable, full insert sequence.	mRNAlike lncRNA	1	intronic
8008669	1.261	0.01156	chr11	54553487	54601143	-	n294748	AK012983	Mus musculus 10, 11 days embryo whole body cDNA, RIKEN full-length enriched library, clone:2810404F18 product:NON-KINASE CDC42 EFFECTOR PROTEIN SPEC2 homolog [Homo sapiens], full insert sequence.	mRNAlike lncRNA	1	sense
8025933	1.248	0.00915	chr5	146685465	146688267	-	n266131	AK156222	Mus musculus activated spleen cDNA, RIKEN full-length enriched library, clone:F830012H14 product:unclassifiable, full insert sequence.	mRNAlike lncRNA	2	intronic
8020665	1.247	0.02345	chr18	24658737	24660210	-	n272789	AK050835	Mus musculus 9 days embryo whole body cDNA, RIKEN full-length enriched library, clone:D030024C09 product:unclassifiable, full insert sequence.	mRNAlike lncRNA	1	intronic
8016629	1.242	0.0407	chr8	100507490	100508450	-	n264068	AK147191	Mus musculus 13 days embryo liver cDNA, RIKEN full-length enriched library, clone:I920196J04 product:unclassifiable, full insert sequence.	mRNAlike lncRNA	1	intergenic
8011057	1.234	0.00393	chr18	69703301	69708517	+	n271631	AK142048	Mus musculus 12 days embryo eyeball cDNA, RIKEN full-length enriched library, clone:D230012N06 product:unclassifiable, full insert sequence.	mRNAlike lncRNA	2	intronic
8009154	1.233	0.02302	chr5	45046034	45047641	-	n289683	AK134460	Mus musculus 13 days embryo male testis cDNA, RIKEN full-length enriched library, clone:6030499M15 product:unclassifiable, full insert sequence.	mRNAlike lncRNA	2	intronic
8009707	1.221	0.00381	chr1	162218735	162223492	-	n273925	AK082713	Mus musculus 0 day neonate cerebellum cDNA, RIKEN full-length enriched library, clone:C230094B09 product:unclassifiable, full insert sequence.	mRNAlike lncRNA	1	intronic
8026148	1.216	0.00752	chr6	52717291	52719852	-	n276495	AK047180	Mus musculus 10 days neonate cerebellum cDNA, RIKEN full-length enriched library, clone:B930032D14 product:unclassifiable, full insert sequence.	mRNAlike lncRNA	1	sense
8018531	1.216	0.01129	chr2	91550066	91550694	-	n270360	AK085328	Mus musculus 0 day neonate kidney cDNA, RIKEN full-length enriched library, clone:D630012D24 product:unclassifiable, full insert sequence.	mRNAlike lncRNA	1	sense
8010011	1.213	0.0498	chr16	31271658	31274389	-	n283850	AK037804	Mus musculus 16 days neonate thymus cDNA, RIKEN full-length enriched library, clone:A130050O13 product:unclassifiable, full insert sequence.	mRNAlike lncRNA	1	intronic
8009823	1.211	0.03603	chr19	60990514	60991670	+	n289801	AK020075	Mus musculus 13 days embryo male testis cDNA, RIKEN full-length enriched library, clone:6030458E02 product:unclassifiable, full insert sequence.	mRNAlike lncRNA	1	intronic
8006430	1.201	0.00327	chr8	48909312	48913228	-	n284923,n278751,n287662,n290913,n273706	AK082911,AK044079,AK036263,AK033065,AK077344	Mus musculus 7 days embryo whole body cDNA, RIKEN full-length enriched library, clone:C430016L21 product:unclassifiable, full insert sequence.,Mus musculus 10 days neonate cortex cDNA, RIKEN full-length enriched library, clone:A830088I07 product:RIKEN cDNA 2210404A22 gene, full insert sequence.,Mus musculus 16 days neonate cerebellum cDNA, RIKEN full-length enriched library, clone:9630050D06 prod…	mRNAlike lncRNA	2	sense, antisense(exonic)
8008557	1.201	0.04914	chr12	46145267	46147809	-	n293743	AK028816	Mus musculus 10 days neonate skin cDNA, RIKEN full-length enriched library, clone:4732458K03 product:unclassifiable, full insert sequence.	mRNAlike lncRNA	1	intronic
8003264	1.188	0.01837	chr12	58340821	58343824	+	n288647,n267161,n283732	AK089022,AK037944,AK032842	Mus musculus 2 days neonate thymus thymic cells cDNA, RIKEN full-length enriched library, clone:E430036F20 product:unclassifiable, full insert sequence.,Mus musculus 16 days neonate thymus cDNA, RIKEN full-length enriched library, clone:A130066B09 product:unclassifiable, full insert sequence.,Mus musculus 12 days embryo male wolffian duct includes surrounding region cDNA, RIKEN full-length enrich…	mRNAlike lncRNA	1	sense, intronic
8016039	1.188	0.02391	chr13	32892501	32894960	-	n269594	AK086131	Mus musculus 15 days embryo head cDNA, RIKEN full-length enriched library, clone:D930007J09 product:unclassifiable, full insert sequence.	mRNAlike lncRNA	2	antisense(intronic)
8027757	1.179	0.00658	chr12	77468429	77469724	-	n294410	AK013752	Mus musculus adult male hippocampus cDNA, RIKEN full-length enriched library, clone:2900064P18 product:unclassifiable, full insert sequence.	mRNAlike lncRNA	1	intronic
8013542	1.176	0.01284	chr2	152242599	152243538	+	n281213	AK040886	Mus musculus adult male aorta and vein cDNA, RIKEN full-length enriched library, clone:A530037M05 product:unclassifiable, full insert sequence.	mRNAlike lncRNA	1	intronic
8025044	1.171	0.02346	chr1	105824592	106093878	+	n266041	AK089773	Mus musculus activated spleen cDNA, RIKEN full-length enriched library, clone:F830018E02 product:unclassifiable, full insert sequence.	mRNAlike lncRNA	1	intergenic
8022797	1.167	0.02811	chr15	35519068	35521393	+	n284628	AK036791	Mus musculus adult female vagina cDNA, RIKEN full-length enriched library, clone:9930010I05 product:unclassifiable, full insert sequence.	mRNAlike lncRNA	1	intronic
8022471	1.163	0.02303	chrX	132308472	132309706	+	n279269	AK043354	Mus musculus 7 days neonate cerebellum cDNA, RIKEN full-length enriched library, clone:A730087P08 product:unclassifiable, full insert sequence.	mRNAlike lncRNA	1	intronic
8008595	1.159	0.00632	chr8	95933843	95935612	-	n291284	AK077196	Mus musculus adult male testis cDNA, RIKEN full-length enriched library, clone:4933427K10 product:unclassifiable, full insert sequence.	mRNAlike lncRNA	2	intergenic
8000852	1.156	0.012	chr11	81325589	81327313	-	n275976	AK047648	Mus musculus adult male corpus striatum cDNA, RIKEN full-length enriched library, clone:C030004L23 product:unclassifiable, full insert sequence.	mRNAlike lncRNA	1	intronic
8013428	1.152	0.03852	chr9	99223244	99223935	+	n296989	AK005751	Mus musculus adult male testis cDNA, RIKEN full-length enriched library, clone:1700008A23 product:unclassifiable, full insert sequence.	mRNAlike lncRNA	1	antisense(intronic)
8012552	1.151	0.04664	chr10	18301649	18304913	-	n276052	AK047584	Mus musculus 10 days neonate cerebellum cDNA, RIKEN full-length enriched library, clone:B930094H20 product:unclassifiable, full insert sequence.	mRNAlike lncRNA	1	intergenic
8027827	1.146	0.01185	chr18	77870227	77870991	-	n295574	AK009215	Mus musculus adult male tongue cDNA, RIKEN full-length enriched library, clone:2310007O11 product:unclassifiable, full insert sequence.	mRNAlike lncRNA	1	intronic
8014378	1.14	0.0209	chr8	82179870	82182715	+	n264146	AK146511	Mus musculus 17 days embryo heart cDNA, RIKEN full-length enriched library, clone:I920018D22 product:unclassifiable, full insert sequence.	mRNAlike lncRNA	2	intronic
8019760	1.138	0.00257	chrX	91333085	91336120	-	n267686	AK087704	Mus musculus 2 days pregnant adult female ovary cDNA, RIKEN full-length enriched library, clone:E330009H06 product:unclassifiable, full insert sequence.	mRNAlike lncRNA	4	intronic
8015279	1.134	0.03061	chr7	133588313	133592759	+	n290126	AK134248	Mus musculus 13 days embryo forelimb cDNA, RIKEN full-length enriched library, clone:5930402J15 product:unclassifiable, full insert sequence.	mRNAlike lncRNA	1	sense
8007118	1.132	0.01817	chr3	103860922	103862064	-	n267259	AK088626	Mus musculus 2 days neonate thymus thymic cells cDNA, RIKEN full-length enriched library, clone:E430021M14 product:unclassifiable, full insert sequence.	mRNAlike lncRNA	1	intronic
8023626	1.132	0.032	chr4	44218733	44220754	-	n273420	AK083088	Mus musculus 12 days embryo spinal cord cDNA, RIKEN full-length enriched library, clone:C530050P18 product:unclassifiable, full insert sequence.	mRNAlike lncRNA	1	intronic
8006379	1.124	0.02944	chr13	54843312	54843693	+	n285780	AK020532	Mus musculus adult male urinary bladder cDNA, RIKEN full-length enriched library, clone:9530001D17 product:unclassifiable, full insert sequence.	mRNAlike lncRNA	1	antisense(intronic)
8025228	1.117	0.01593	chr2	51458028	51458851	-	n288051	AK149152	Mus musculus 2 days neonate sympathetic ganglion cDNA, RIKEN full-length enriched library, clone:7120489D18 product:unclassifiable, full insert sequence.	mRNAlike lncRNA	1	intergenic
8016107	1.115	0.01602	chr9	99143879	99165346	+	n273796	AK049326	Mus musculus ES cells cDNA, RIKEN full-length enriched library, clone:C330023O20 product:similar to P10-BINDING PROTEIN [Homo sapiens], full insert sequence.	mRNAlike lncRNA	1	sense
8014938	1.108	0.01007	chr6	56855904	56856576	-	n281732	AK040267	Mus musculus 0 day neonate thymus cDNA, RIKEN full-length enriched library, clone:A430081N03 product:unclassifiable, full insert sequence.	mRNAlike lncRNA	1	intronic
8008250	1.107	0.0256	chr14	55590745	55591524	-	n270897	AK084770	Mus musculus 13 days embryo heart cDNA, RIKEN full-length enriched library, clone:D330040O14 product:unclassifiable, full insert sequence.	mRNAlike lncRNA	1	sense
8006472	1.1	0.02021	chr2	120538619	120541616	+	n279281,n343768,n343767	AK043337	Mus musculus 7 days neonate cerebellum cDNA, RIKEN full-length enriched library, clone:A730086J19 product:unclassifiable, full insert sequence.,	mRNAlike lncRNA,lincRNA	1	sense
8005446	1.093	0.01769	chr2	150131263	150131943	-	n294234	AK014002	Mus musculus 13 days embryo head cDNA, RIKEN full-length enriched library, clone:3110005M07 product:unclassifiable, full insert sequence.	mRNAlike lncRNA	1	intergenic
8017934	1.088	0.00484	chr11	115896329	115898148	+	n281676	AK138827	Mus musculus 0 day neonate thymus cDNA, RIKEN full-length enriched library, clone:A430087M13 product:unclassifiable, full insert sequence.	mRNAlike lncRNA	1	intronic
8007559	1.084	0.01315	chr14	32563988	32567600	-	n275932	AK081221	Mus musculus adult male corpus striatum cDNA, RIKEN full-length enriched library, clone:C030010O21 product:colony stimulating factor 1 receptor (granulocyte), pseudogene, full insert sequence.	mRNAlike lncRNA	1	intronic
8015409	1.083	0.03556	chr4	43043870	43045354	+	n291926	AK016250	Mus musculus adult male testis cDNA, RIKEN full-length enriched library, clone:4930568F20 product:unclassifiable, full insert sequence.	mRNAlike lncRNA	1	antisense(exonic)
8028219	1.08	0.00089	chr7	121607564	121609402	+	n266828	AK089245	Mus musculus NOD-derived CD11c +ve dendritic cells cDNA, RIKEN full-length enriched library, clone:F630103E13 product:unclassifiable, full insert sequence.	mRNAlike lncRNA	1	intronic
8029170	1.078	0.03186	chr4	108443842	108445853	-	n284410	AK037178	Mus musculus 6 days neonate skin cDNA, RIKEN full-length enriched library, clone:A030006E20 product:unclassifiable, full insert sequence.	mRNAlike lncRNA	1	intronic
8028694	1.075	0.02499	chr5	20453365	20454583	-	n273039	AK050509	Mus musculus adult pancreas islet cells cDNA, RIKEN full-length enriched library, clone:C820005I10 product:unclassifiable, full insert sequence.	mRNAlike lncRNA	2	intronic
8004655	1.075	0.04637	chr1	58709484	58712675	+	n281823	AK079804	Mus musculus 0 day neonate thymus cDNA, RIKEN full-length enriched library, clone:A430073A12 product:caspase 8, full insert sequence.	mRNAlike lncRNA	1	intergenic
8015543	1.074	0.03969	chr1	66299200	66303176	+	n275305	AK140835	Mus musculus 16 days embryo head cDNA, RIKEN full-length enriched library, clone:C130040A04 product:unclassifiable, full insert sequence.	mRNAlike lncRNA	1	intronic
8020606	1.073	0.04603	chr19	41555743	41556675	-	n295855	AK008298	Mus musculus adult male small intestine cDNA, RIKEN full-length enriched library, clone:2010100M03 product:unclassifiable, full insert sequence.	mRNAlike lncRNA	1	close
8002035	1.072	0.04809	chr9	62115182	62115650	-	n296907	AK005961	Mus musculus adult male testis cDNA, RIKEN full-length enriched library, clone:1700013K18 product:unclassifiable, full insert sequence.	mRNAlike lncRNA	1	intergenic
8028884	1.07	0.02239	chr8	71689643	71708114	-	n281422	AK138907	Mus musculus 0 day neonate thymus cDNA, RIKEN full-length enriched library, clone:A430110F06 product:unclassifiable, full insert sequence.	mRNAlike lncRNA	1	intergenic
8009349	1.07	0.03563	chr12	100631325	100632284	+	n280567	AK041689	Mus musculus 3 days neonate thymus cDNA, RIKEN full-length enriched library, clone:A630030D20 product:unclassifiable, full insert sequence.	mRNAlike lncRNA	1	antisense(intronic)
8019215	1.068	0.02585	chr6	32857231	32859646	-	n277100	AK140259	Mus musculus adult male corpora quadrigemina cDNA, RIKEN full-length enriched library, clone:B230372P21 product:unclassifiable, full insert sequence.	mRNAlike lncRNA	1	intronic
8022997	1.067	0.00028	chr1	196844091	196844441	-	n278566	AK044392	Mus musculus adult retina cDNA, RIKEN full-length enriched library, clone:A930010K15 product:unclassifiable, full insert sequence.	mRNAlike lncRNA	2	intergenic
8028546	1.067	0.01065	chr15	34923930	34926188	-	n280840	AK139036	Mus musculus adult male aorta and vein cDNA, RIKEN full-length enriched library, clone:A530093H12 product:unclassifiable, full insert sequence.	mRNAlike lncRNA	1	intronic
8016692	1.066	0.0137	chr7	77737775	77738768	+	n279224	AK043403	Mus musculus 7 days neonate cerebellum cDNA, RIKEN full-length enriched library, clone:A730092F18 product:unclassifiable, full insert sequence.	mRNAlike lncRNA	1	intergenic
8029318	1.058	0.04627	chr14	72244229	72245502	-	n293297	AK014814	Mus musculus adult male testis cDNA, RIKEN full-length enriched library, clone:4921504P05 product:unclassifiable, full insert sequence.	mRNAlike lncRNA	1	intergenic
8000379	1.057	0.0123	chr2	10198065	10199045	+	n290695	AK017488	Mus musculus 8 days embryo whole body cDNA, RIKEN full-length enriched library, clone:5730405A10 product:unclassifiable, full insert sequence.	mRNAlike lncRNA	2	intergenic
8024377	1.052	0.04835	chr11	72499109	72500652	+	n272289	AK051248	Mus musculus 12 days embryo spinal ganglion cDNA, RIKEN full-length enriched library, clone:D130023C12 product:unclassifiable, full insert sequence.	mRNAlike lncRNA	1	sense
8017798	1.05	0.00275	chr2	104840483	104841258	-	n269311	AK086411	Mus musculus 15 days embryo head cDNA, RIKEN full-length enriched library, clone:D930026I23 product:unclassifiable, full insert sequence.	mRNAlike lncRNA	1	intronic
8026453	1.046	0.0026	chr7	37513201	37514600	+	n267862	AK087593	Mus musculus 2 days pregnant adult female oviduct cDNA, RIKEN full-length enriched library, clone:E230020A03 product:unclassifiable, full insert sequence.	mRNAlike lncRNA	1	intronic
8018530	1.045	0.03769	chr2	135583758	135586050	+	n285339	AK035666	Mus musculus adult male urinary bladder cDNA, RIKEN full-length enriched library, clone:9530083G06 product:unclassifiable, full insert sequence.	mRNAlike lncRNA	1	intronic
8010828	1.043	0.0489	chr11	105451296	105452135	+	n290492	AK019982	Mus musculus 8 days embryo whole body cDNA, RIKEN full-length enriched library, clone:5730590C14 product:unclassifiable, full insert sequence.	mRNAlike lncRNA	1	intronic
8020124	1.043	0.04997	chr3	68025304	68026497	+	n271716	AK084179	Mus musculus 12 days embryo eyeball cDNA, RIKEN full-length enriched library, clone:D230005I03 product:unclassifiable, full insert sequence.	mRNAlike lncRNA	1	intronic
8005376	1.042	0.01773	chr4	126049810	126051573	-	n269496	AK086220	Mus musculus 15 days embryo head cDNA, RIKEN full-length enriched library, clone:D930014G10 product:unclassifiable, full insert sequence.	mRNAlike lncRNA	1	intronic
8026623	1.042	0.04104	chr1	178965175	178967067	-	n267659	AK054300	Mus musculus 2 days pregnant adult female ovary cDNA, RIKEN full-length enriched library, clone:E330013D07 product:unclassifiable, full insert sequence.	mRNAlike lncRNA	1	intronic
8027488	1.041	0.03747	chr7	119938582	119942113	+	n288492	AK135392	Mus musculus 12 days embryo female mullerian duct includes surrounding region cDNA, RIKEN full-length enriched library, clone:6820413G24 product:unclassifiable, full insert sequence.	mRNAlike lncRNA	1	intronic
8009652	1.04	0.02944	chr1	179116847	179120289	-	n278028	AK044966	Mus musculus 9.5 days embryo parthenogenote cDNA, RIKEN full-length enriched library, clone:B130016J19 product:ring finger protein 39, full insert sequence.	mRNAlike lncRNA	2	intronic
8021816	1.038	0.02708	chr6	29422648	29423596	-	n294308	AK160694	Mus musculus 12 days embryo head cDNA, RIKEN full-length enriched library, clone:3010023L08 product:unclassifiable, full insert sequence.	mRNAlike lncRNA	1	sense
8000706	1.033	0.00525	chr19	4594425	4596404	+	n266353	AK089590	Mus musculus activated spleen cDNA, RIKEN full-length enriched library, clone:F830003M21 product:unclassifiable, full insert sequence.	mRNAlike lncRNA	1	sense
8018156	1.032	0.01245	chr3	132713585	132715359	-	n287639	AK033080	Mus musculus 15 days embryo male testis cDNA, RIKEN full-length enriched library, clone:8030401H20 product:cytosolic 5' nucleotidase, type 1A, full insert sequence.	mRNAlike lncRNA	1	intronic
8021087	1.031	0.00049	chr14	99445440	99447131	+	n288632	AK020138	Mus musculus 12 days embryo male wolffian duct includes surrounding region cDNA, RIKEN full-length enriched library, clone:6720463M24 product:unclassifiable, full insert sequence.	mRNAlike lncRNA	2	sense
8006896	1.027	0.00682	chr7	138976816	138978256	-	n266210	AK089697	Mus musculus activated spleen cDNA, RIKEN full-length enriched library, clone:F830009D22 product:unclassifiable, full insert sequence.	mRNAlike lncRNA	2	intronic
8007924	1.024	0.04078	chr1	181917036	181919441	+	n286417	AK034379	Mus musculus adult male diencephalon cDNA, RIKEN full-length enriched library, clone:9330184N06 product:unclassifiable, full insert sequence.	mRNAlike lncRNA	1	intronic
8022979	1.023	0.01349	chr10	82947700	82951249	+	n270665	AK085074	Mus musculus 13 days embryo lung cDNA, RIKEN full-length enriched library, clone:D430033K11 product:unclassifiable, full insert sequence.	mRNAlike lncRNA	2	antisense(exonic)
8008698	1.02	0.00994	chr13	107537149	107551659	-	n264078	AK147104	Mus musculus 16 days embryo kidney cDNA, RIKEN full-length enriched library, clone:I920167N20 product:unclassifiable, full insert sequence.	mRNAlike lncRNA	1	intergenic
8029365	1.019	0.00866	chr4	70091924	70095432	+	n266417	AK155926	Mus musculus activated spleen cDNA, RIKEN full-length enriched library, clone:F830001B04 product:unclassifiable, full insert sequence.	mRNAlike lncRNA	1	antisense(exonic)
8024263	1.019	0.01827	chr15	41886759	41887686	-	n279666	AK080476	Mus musculus 7 days neonate cerebellum cDNA, RIKEN full-length enriched library, clone:A730038N11 product:unclassifiable, full insert sequence.	mRNAlike lncRNA	1	intergenic
8005803	1.018	0.00442	chr19	37855779	37859925	-	n271086	AK142229	Mus musculus 13 days embryo heart cDNA, RIKEN full-length enriched library, clone:D330016A16 product:unclassifiable, full insert sequence.	mRNAlike lncRNA	2	intergenic
8024303	1.017	0.0082	chr12	110103695	110107637	+	n297182	AK004581	Mus musculus adult male lung cDNA, RIKEN full-length enriched library, clone:1200003L24 product:unclassifiable, full insert sequence.	mRNAlike lncRNA	1	antisense(intronic)
8020927	1.015	0.02012	chr18	5665337	5667936	+	n274205	AK141127	Mus musculus 0 day neonate cerebellum cDNA, RIKEN full-length enriched library, clone:C230061O21 product:unclassifiable, full insert sequence.	mRNAlike lncRNA	1	intronic
8000795	1.011	0.00728	chr5	97624604	97636983	+	n279866	AK080443	Mus musculus 7 days neonate cerebellum cDNA, RIKEN full-length enriched library, clone:A730014I20 product:unclassifiable, full insert sequence.	mRNAlike lncRNA	2	intergenic
8010229	1.009	0.02633	chr18	21125160	21126252	+	n281897	AK079772	Mus musculus 0 day neonate thymus cDNA, RIKEN full-length enriched library, clone:A430063G02 product:unclassifiable, full insert sequence.	mRNAlike lncRNA	2	intronic
8009575	1.008	0.01692	chr19	36674855	36676662	+	n282971	AK038875	Mus musculus adult male hypothalamus cDNA, RIKEN full-length enriched library, clone:A230070L20 product:unclassifiable, full insert sequence.	mRNAlike lncRNA	2	intronic
8002829	1.007	0.04543	chr15	26626184	26628300	-	n285844	AK035127	Mus musculus 12 days embryo embryonic body between diaphragm region and neck cDNA, RIKEN full-length enriched library, clone:9430091N11 product:unclassifiable, full insert sequence.	mRNAlike lncRNA	2	intronic
8000615	1.006	0.02821	chr9	65660344	65661816	-	n277882	AK045262	Mus musculus 9.5 days embryo parthenogenote cDNA, RIKEN full-length enriched library, clone:B130052O06 product:unclassifiable, full insert sequence.	mRNAlike lncRNA	1	intronic
8001984	1.004	0.03926	chr16	38548101	38550304	-	n274194	AK082556	Mus musculus 0 day neonate cerebellum cDNA, RIKEN full-length enriched library, clone:C230063G23 product:inferred: x 010 protein {Homo sapiens}, full insert sequence.	mRNAlike lncRNA	1	sense
8008774	-1.001	0.02038	chr17	82136047	82137732	-	n270863,n269893	AK085810,AK084813	Mus musculus 16 days neonate heart cDNA, RIKEN full-length enriched library, clone:D830013E24 product:unclassifiable, full insert sequence.,Mus musculus 13 days embryo heart cDNA, RIKEN full-length enriched library, clone:D330046G21 product:unclassifiable, full insert sequence.	mRNAlike lncRNA	2	intergenic
8028375	-1.002	0.01628	chr17	48557247	48559826	+	n289873	AK031486	Mus musculus 13 days embryo male testis cDNA, RIKEN full-length enriched library, clone:6030439G21 product:apolipoprotein B editing complex 2, full insert sequence.	mRNAlike lncRNA	1	antisense(intronic)
8009093	-1.009	0.01371	chr14	75354296	75357315	+	n266309	AK156044	Mus musculus activated spleen cDNA, RIKEN full-length enriched library, clone:F830005G09 product:unclassifiable, full insert sequence.	mRNAlike lncRNA	1	intergenic
8000649	-1.009	0.01532	chr13	4356844	4358415	-	n265507	AK157164	Mus musculus activated spleen cDNA, RIKEN full-length enriched library, clone:F830205M04 product:unclassifiable, full insert sequence.	mRNAlike lncRNA	2	intergenic
8026880	-1.009	0.02986	chr11	86432547	86435821	-	n283869	AK037779	Mus musculus 16 days neonate thymus cDNA, RIKEN full-length enriched library, clone:A130049D24 product:unclassifiable, full insert sequence.	mRNAlike lncRNA	1	intronic
8003471	-1.012	0.04034	chr8	125790199	125791730	-	n267641	AK054319	Mus musculus 2 days pregnant adult female ovary cDNA, RIKEN full-length enriched library, clone:E330014M07 product:unclassifiable, full insert sequence.	mRNAlike lncRNA	1	antisense(exonic)
8010114	-1.018	0.01276	chr8	83343219	83344802	-	n283730	AK037948	Mus musculus 16 days neonate thymus cDNA, RIKEN full-length enriched library, clone:A130066I02 product:Unclassifiable, full insert sequence.	mRNAlike lncRNA	2	intronic
8028239	-1.02	0.00143	chr13	29285068	29287600	+	n290652	AK030721	Mus musculus 8 days embryo whole body cDNA, RIKEN full-length enriched library, clone:5730411A06 product:unclassifiable, full insert sequence.	mRNAlike lncRNA	1	antisense(intronic)
8009487	-1.022	0.02136	chr18	10150973	10152889	-	n290413	AK134035	Mus musculus adult male thymus cDNA, RIKEN full-length enriched library, clone:5830415N18 product:unclassifiable, full insert sequence.	mRNAlike lncRNA	1	intronic
8000255	-1.024	0.02725	chr16	78449554	78450368	-	n296887	AK006004	Mus musculus adult male testis cDNA, RIKEN full-length enriched library, clone:1700015P03 product:unclassifiable, full insert sequence.	mRNAlike lncRNA	1	intergenic
8016474	-1.031	0.01264	chr8	120236469	120237991	+	n287070	AK033700	Mus musculus adult male cecum cDNA, RIKEN full-length enriched library, clone:9130225I09 product:unclassifiable, full insert sequence.	mRNAlike lncRNA	1	intronic
8013441	-1.032	0.0258	chr19	31678423	31680151	-	n275433	AK081520	Mus musculus 16 days embryo head cDNA, RIKEN full-length enriched library, clone:C130029J16 product:unclassifiable, full insert sequence.	mRNAlike lncRNA	2	intronic
8027115	-1.034	0.01056	chr12	41231416	41233464	+	n264053	AK158519	Mus musculus visual cortex cDNA, RIKEN full-length enriched library, clone:K230006G16 product:unclassifiable, full insert sequence.	mRNAlike lncRNA	1	intronic
8008970	-1.034	0.0164	chr12	72054293	72056430	+	n283808	AK162786	Mus musculus 16 days neonate thymus cDNA, RIKEN full-length enriched library, clone:A130055M23 product:unclassifiable, full insert sequence.	mRNAlike lncRNA	2	intronic
8003846	-1.035	0.03237	chr14	61004820	61007030	+	n294791	AK012876	Mus musculus 10, 11 days embryo whole body cDNA, RIKEN full-length enriched library, clone:2810037O22 product:unclassifiable, full insert sequence.	mRNAlike lncRNA	2	intergenic
8006053	-1.038	0.01952	chr8	117114688	117115268	-	n269511	AK086205	Mus musculus 15 days embryo head cDNA, RIKEN full-length enriched library, clone:D930013C07 product:unclassifiable, full insert sequence.	mRNAlike lncRNA	2	antisense(intronic)
8009347	-1.039	0.02155	chr6	10920309	10920779	-	n264117	AK146747	Mus musculus 17 days pregnant adult female amnion cDNA, RIKEN full-length enriched library, clone:I920049F14 product:unclassifiable, full insert sequence.	mRNAlike lncRNA	1	intergenic
8023918	-1.039	0.02561	chr4	47397731	47399630	+	n280023	AK153796	Mus musculus 3 days neonate thymus cDNA, RIKEN full-length enriched library, clone:A630096C23 product:unclassifiable, full insert sequence.	mRNAlike lncRNA	1	intronic
8027586	-1.04	0.02377	chr1	128099198	128100812	-	n267932	AK054008	Mus musculus 2 days pregnant adult female oviduct cDNA, RIKEN full-length enriched library, clone:E230011P09 product:unclassifiable, full insert sequence.	mRNAlike lncRNA	1	intronic
8025207	-1.045	0.01501	chr3	90542054	90545437	+	n284390	AK137756	Mus musculus 6 days neonate skin cDNA, RIKEN full-length enriched library, clone:A030011F10 product:unclassifiable, full insert sequence.	mRNAlike lncRNA	1	sense
8027217	-1.048	0.00856	chrX	130615015	130620024	+	n276439	AK047255	Mus musculus 10 days neonate cerebellum cDNA, RIKEN full-length enriched library, clone:B930042J08 product:weakly similar to CSTF2 (CLEAVAGE STIMULATION FACTOR, 64 KD SUBUNIT) (FRAGMENT) [Homo sapiens], full insert sequence.	mRNAlike lncRNA	1	sense
8026514	-1.05	0.0047	chr3	28258607	28259708	+	n273252	AK021275	Mus musculus adult male hippocampus cDNA, RIKEN full-length enriched library, clone:C630040K21 product:inferred: RIKEN cDNA C630040K21 gene, full insert sequence.	mRNAlike lncRNA	1	sense
8012771	-1.051	0.01559	chr6	34813145	34821587	+	n264932,n270581	AK165621,AK085154	Mus musculus RCB-0464 Meth-A cDNA, RIKEN full-length enriched library, clone:G430074J12 product:unclassifiable, full insert sequence.,Mus musculus 13 days embryo lung cDNA, RIKEN full-length enriched library, clone:D430045D06 product:unclassifiable, full insert sequence.	mRNAlike lncRNA	2	sense
8006682	-1.054	0.00996	chr6	30122892	30125113	+	n278667	AK044220	Mus musculus adult retina cDNA, RIKEN full-length enriched library, clone:A930002A02 product:unclassifiable, full insert sequence.	mRNAlike lncRNA	1	intergenic
8013964	-1.057	0.02471	chr4	65278705	65282801	-	n276532	AK047136	Mus musculus 10 days neonate cerebellum cDNA, RIKEN full-length enriched library, clone:B930025K11 product:unclassifiable, full insert sequence.	mRNAlike lncRNA	2	intronic
8003178	-1.073	0.04188	chr6	42626693	42643013	-	n294735,n293976	AK076242,AK013025	Mus musculus 0 day neonate skin cDNA, RIKEN full-length enriched library, clone:4631401O03 product:hypothetical protein, full insert sequence.,Mus musculus 10, 11 days embryo whole body cDNA, RIKEN full-length enriched library, clone:2810407D09 product:unclassifiable, full insert sequence.	mRNAlike lncRNA	1	sense
8009489	-1.074	0.01704	chr9	65883824	65887554	+	n285527	AK035451	Mus musculus adult male urinary bladder cDNA, RIKEN full-length enriched library, clone:9530050G02 product:unclassifiable, full insert sequence.	mRNAlike lncRNA	1	sense
8002999	-1.075	0.00463	chr11	86763872	86765959	+	n269401	AK086320	Mus musculus 15 days embryo head cDNA, RIKEN full-length enriched library, clone:D930020P16 product:unclassifiable, full insert sequence.	mRNAlike lncRNA	1	antisense(intronic)
8002459	-1.076	0.04877	chr15	100471422	100499987	-	n343427,n418703	-		lincRNA,lncRNA	1	intergenic, sense
8016662	-1.078	0.03003	chr16	5027865	5028476	-	n273888	AK049088	Mus musculus 0 day neonate cerebellum cDNA, RIKEN full-length enriched library, clone:C230097O10 product:unclassifiable, full insert sequence.	mRNAlike lncRNA	1	intronic
8027692	-1.078	0.04585	chr12	87326346	87328943	+	n266402	AK089561	Mus musculus activated spleen cDNA, RIKEN full-length enriched library, clone:F830001P21 product:unclassifiable, full insert sequence.	mRNAlike lncRNA	1	intronic
8022697	-1.084	0.00414	chr12	5933833	5950438	-	n293093	AK015084	Mus musculus adult male testis cDNA, RIKEN full-length enriched library, clone:4930404K06 product:unclassifiable, full insert sequence.	mRNAlike lncRNA	2	intergenic
8009827	-1.084	0.0133	chr13	37477882	37479032	+	n265928	AK156505	Mus musculus activated spleen cDNA, RIKEN full-length enriched library, clone:F830027N04 product:unclassifiable, full insert sequence.	mRNAlike lncRNA	1	intronic
8003540	-1.087	0.02495	chr2	180919748	180922428	-	n278474,n273866,n290954	AK049117,AK044581,AK030514	Mus musculus ES cells cDNA, RIKEN full-length enriched library, clone:C330003G01 product:unclassifiable, full insert sequence.,Mus musculus adult retina cDNA, RIKEN full-length enriched library, clone:A930024N20 product:unclassifiable, full insert sequence.,Mus musculus adult male pituitary gland cDNA, RIKEN full-length enriched library, clone:5330424E07 product:unclassifiable, full insert sequen…	mRNAlike lncRNA	2	antisense(exonic)
8009675	-1.089	0.02235	chr11	59525237	59528289	+	n269461	AK086259	Mus musculus 15 days embryo head cDNA, RIKEN full-length enriched library, clone:D930016N10 product:unclassifiable, full insert sequence.	mRNAlike lncRNA	1	intronic
8020130	-1.09	0.02486	chr15	38172914	38174731	-	n288625	AK135304	Mus musculus 12 days embryo male wolffian duct includes surrounding region cDNA, RIKEN full-length enriched library, clone:6720464L12 product:unclassifiable, full insert sequence.	mRNAlike lncRNA	1	intergenic
8005068	-1.091	0.03505	chr6	85582857	85585155	+	n276269	AK140639	Mus musculus 10 days neonate cerebellum cDNA, RIKEN full-length enriched library, clone:B930065L22 product:unclassifiable, full insert sequence.	mRNAlike lncRNA	1	intronic
8014306	-1.092	0.03434	chr9	44867331	44873736	+	n266671	AK155483	Mus musculus NOD-derived CD11c +ve dendritic cells cDNA, RIKEN full-length enriched library, clone:F630302L01 product:unclassifiable, full insert sequence.	mRNAlike lncRNA	1	sense
8026368	-1.094	0.00264	chr8	123615528	123617161	-	n287063	AK078950	Mus musculus adult male cecum cDNA, RIKEN full-length enriched library, clone:9130229E23 product:unclassifiable, full insert sequence.	mRNAlike lncRNA	1	antisense(intronic)
8015122	-1.095	0.01107	chr15	27433666	27435287	+	n277157	AK046258	Mus musculus adult male corpora quadrigemina cDNA, RIKEN full-length enriched library, clone:B230362B09 product:unclassifiable, full insert sequence.	mRNAlike lncRNA	1	intronic
8014134	-1.099	0.03257	chr6	84652563	84654496	-	n287939	AK078655	Mus musculus adult male adrenal gland cDNA, RIKEN full-length enriched library, clone:7330439I04 product:unclassifiable, full insert sequence.	mRNAlike lncRNA	1	intronic
8028880	-1.099	0.04024	chr2	98502656	98506670	+	n265763	AK156724	Mus musculus activated spleen cDNA, RIKEN full-length enriched library, clone:F830044C08 product:unclassifiable, full insert sequence.	mRNAlike lncRNA	1	sense
8016538	-1.101	0.02282	chr2	97307589	97308837	+	n263949	AK158844	Mus musculus visual cortex cDNA, RIKEN full-length enriched library, clone:K430343M13 product:unclassifiable, full insert sequence.	mRNAlike lncRNA	1	sense
8027856	-1.12	0.04198	chr12	12300250	12300858	+	n285665	AK020566	Mus musculus adult male urinary bladder cDNA, RIKEN full-length enriched library, clone:9530022J15 product:unclassifiable, full insert sequence.	mRNAlike lncRNA	1	intronic
8019172	-1.135	0.00375	chr10	69151831	69152924	+	n286007	AK020474	Mus musculus 12 days embryo embryonic body between diaphragm region and neck cDNA, RIKEN full-length enriched library, clone:9430064K01 product:unclassifiable, full insert sequence.	mRNAlike lncRNA	2	intronic
8005574	-1.136	0.00245	chr5	143787407	143789404	-	n270954	AK084699	Mus musculus 13 days embryo heart cDNA, RIKEN full-length enriched library, clone:D330032J06 product:unclassifiable, full insert sequence.	mRNAlike lncRNA	2	intronic
8012988	-1.143	0.00667	chr6	86664137	86666887	-	n294768	AK012934	Mus musculus 10, 11 days embryo whole body cDNA, RIKEN full-length enriched library, clone:2810049L19 product:unclassifiable, full insert sequence.	mRNAlike lncRNA	1	intronic
8011566	-1.148	0.01674	chr4	112443695	112447432	-	n280166	AK042291	Mus musculus 3 days neonate thymus cDNA, RIKEN full-length enriched library, clone:A630079B01 product:unclassifiable, full insert sequence.	mRNAlike lncRNA	1	sense
8000475	-1.149	0.03853	chr5	51845487	51945160	-	n414295	NR_027710.1		lncRNA	1	sense
8006468	-1.157	0.01983	chr17	13215303	13218318	+	n266107	AK089744	Mus musculus activated spleen cDNA, RIKEN full-length enriched library, clone:F830014A03 product:unclassifiable, full insert sequence.	mRNAlike lncRNA	1	intergenic
8009227	-1.159	0.00136	chr8	37725365	37727081	-	n267691	AK054268	Mus musculus 2 days pregnant adult female ovary cDNA, RIKEN full-length enriched library, clone:E330008J01 product:unclassifiable, full insert sequence.	mRNAlike lncRNA	1	intronic
8016266	-1.161	0.03393	chrX	98326939	98328329	-	n268262,n274749	AK021367,AK081928	Mus musculus 0 day neonate eyeball cDNA, RIKEN full-length enriched library, clone:E130102C15 product:unclassifiable, full insert sequence.,Mus musculus 16 days embryo head cDNA, RIKEN full-length enriched library, clone:C130087L21 product:unclassifiable, full insert sequence.	mRNAlike lncRNA	1	intronic
8021531	-1.162	0.00637	chr9	68890061	68892852	+	n279183	AK139298	Mus musculus 7 days neonate cerebellum cDNA, RIKEN full-length enriched library, clone:A730096K06 product:unclassifiable, full insert sequence.	mRNAlike lncRNA	1	intronic
8021501	-1.163	0.00487	chr4	155257518	155259651	-	n279616	AK139142	Mus musculus 7 days neonate cerebellum cDNA, RIKEN full-length enriched library, clone:A730045D11 product:unclassifiable, full insert sequence.	mRNAlike lncRNA	2	antisense(intronic)
8001660	-1.164	0.01695	chr5	148255955	148258171	+	n279358	AK139236	Mus musculus 7 days neonate cerebellum cDNA, RIKEN full-length enriched library, clone:A730079C05 product:unclassifiable, full insert sequence.	mRNAlike lncRNA	1	intronic
8021236	-1.165	0.0265	chr11	110192818	110193333	-	n282519	AK039473	Mus musculus adult male spinal cord cDNA, RIKEN full-length enriched library, clone:A330048E13 product:unclassifiable, full insert sequence.	mRNAlike lncRNA	1	intronic
8027297	-1.168	0.04802	chr14	21182504	21188406	+	n277219	AK046169	Mus musculus adult male corpora quadrigemina cDNA, RIKEN full-length enriched library, clone:B230346I03 product:unclassifiable, full insert sequence.	mRNAlike lncRNA	1	sense
8009411	-1.17	0.02805	chr3	52150915	52157143	+	n291142,n293663,n267670	AK054289,AK030304,AK029013	Mus musculus 2 days pregnant adult female ovary cDNA, RIKEN full-length enriched library, clone:E330010M16 product:inferred: forkhead box O1, full insert sequence.,Mus musculus 11 days pregnant adult female ovary and uterus cDNA, RIKEN full-length enriched library, clone:5031414N10 product:forkhead box O1, full insert sequence.,Mus musculus 10 days neonate skin cDNA, RIKEN full-length enriched li…	mRNAlike lncRNA	1	sense
8029756	-1.179	0.04218	chr8	26797840	26798668	+	n287149	AK136513	Mus musculus adult male cecum cDNA, RIKEN full-length enriched library, clone:9130015J01 product:unclassifiable, full insert sequence.	mRNAlike lncRNA	1	intronic
8012781	-1.181	0.00353	chr16	40592137	40594284	+	n288202	AK148826	Mus musculus 2 days neonate sympathetic ganglion cDNA, RIKEN full-length enriched library, clone:7120452E12 product:unclassifiable, full insert sequence.	mRNAlike lncRNA	1	intergenic
8004306	-1.181	0.00937	chr1	66737203	66738932	-	n271083	AK052267	Mus musculus 13 days embryo heart cDNA, RIKEN full-length enriched library, clone:D330016B02 product:unclassifiable, full insert sequence.	mRNAlike lncRNA	1	antisense(intronic)
8014818	-1.182	0.02529	chr19	53673031	53673901	-	n282794	AK039111	Mus musculus adult male hypothalamus cDNA, RIKEN full-length enriched library, clone:A230097F21 product:unclassifiable, full insert sequence.	mRNAlike lncRNA	1	close
8009968	-1.182	0.03562	chr7	147320241	147323123	+	n293708	AK132502	Mus musculus 10 days neonate skin cDNA, RIKEN full-length enriched library, clone:4732469H22 product:unclassifiable, full insert sequence.	mRNAlike lncRNA	1	extension
8021500	-1.183	0.03421	chr7	132854350	132856820	+	n279357	AK139237	Mus musculus 7 days neonate cerebellum cDNA, RIKEN full-length enriched library, clone:A730079E15 product:unclassifiable, full insert sequence.	mRNAlike lncRNA	1	intronic
8010746	-1.189	0.01762	chr7	49943610	49948112	-	n264437	AK145134	Mus musculus mammary gland RCB-0526 Jyg-MC(A) cDNA, RIKEN full-length enriched library, clone:G830049L01 product:unclassifiable, full insert sequence.	mRNAlike lncRNA	1	sense
8010475	-1.191	0.02975	chr2	41993360	41994283	-	n287233	AK018517	Mus musculus adult male colon cDNA, RIKEN full-length enriched library, clone:9030418E23 product:unclassifiable, full insert sequence.	mRNAlike lncRNA	1	intronic
8019816	-1.195	0.0226	chr2	37375266	37377821	+	n269303	AK164858	Mus musculus 15 days embryo head cDNA, RIKEN full-length enriched library, clone:D930027D19 product:unclassifiable, full insert sequence.	mRNAlike lncRNA	1	sense
8011520	-1.199	0.01971	chr10	104993670	104994843	-	n285804	AK079166	Mus musculus 12 days embryo embryonic body between diaphragm region and neck cDNA, RIKEN full-length enriched library, clone:9430096M08 product:unclassifiable, full insert sequence.	mRNAlike lncRNA	2	intronic
8028778	-1.205	0.00263	chr12	90491895	90493805	-	n291481	AK016596	Mus musculus adult male testis cDNA, RIKEN full-length enriched library, clone:4933401A11 product:unclassifiable, full insert sequence.	mRNAlike lncRNA	1	antisense(intronic)
8010323	-1.207	0.02019	chr4	86748516	86750138	-	n276017	AK047606	Mus musculus 10 days neonate cerebellum cDNA, RIKEN full-length enriched library, clone:B930098M14 product:cadherin 2, full insert sequence.	mRNAlike lncRNA	1	intronic
8001639	-1.218	0.0094	chr17	30643684	30644895	-	n283674	AK038015	Mus musculus 16 days neonate thymus cDNA, RIKEN full-length enriched library, clone:A130071M08 product:unclassifiable, full insert sequence.	mRNAlike lncRNA	1	intronic
8027383	-1.219	0.00851	chr14	55572562	55573802	+	n279092	AK043575	Mus musculus 10 days neonate cortex cDNA, RIKEN full-length enriched library, clone:A830009F23 product:genomic DNA, containing myosin heavy chain, cardiac muscle, adult, full insert sequence.	mRNAlike lncRNA	1	antisense(exonic)
8025596	-1.222	0.003	chrX	100211463	100211952	+	n275806	AK021119	Mus musculus adult male corpus striatum cDNA, RIKEN full-length enriched library, clone:C030034E14 product:unclassifiable, full insert sequence.	mRNAlike lncRNA	1	intergenic
8003019	-1.229	0.00778	chr4	100964862	100966775	+	n270007	AK085734	Mus musculus 10 days lactation, adult female mammary gland cDNA, RIKEN full-length enriched library, clone:D730032F24 product:unclassifiable, full insert sequence.	mRNAlike lncRNA	1	intergenic
8012352	-1.231	0.01233	chr10	108331495	108333899	-	n288254	AK148720	Mus musculus 2 days neonate sympathetic ganglion cDNA, RIKEN full-length enriched library, clone:7120439A19 product:unclassifiable, full insert sequence.	mRNAlike lncRNA	1	intronic
8020524	-1.234	0.04211	chr1	135883365	135884061	+	n286969	AK136681	Mus musculus adult male epididymis cDNA, RIKEN full-length enriched library, clone:9230022J21 product:unclassifiable, full insert sequence.	mRNAlike lncRNA	1	intergenic
8026322	-1.235	0.04129	chr5	87784859	87785946	+	n265605	AK156990	Mus musculus activated spleen cDNA, RIKEN full-length enriched library, clone:F830111O20 product:unclassifiable, full insert sequence.	mRNAlike lncRNA	1	intergenic
8015121	-1.236	0.016	chr13	30428309	30437779	+	n295936	AK007990	Mus musculus 10 day old male pancreas cDNA, RIKEN full-length enriched library, clone:1810074K20 product:unclassifiable, full insert sequence.	mRNAlike lncRNA	1	sense
8028464	-1.237	0.00933	chr9	54459187	54462539	-	n291634	AK133197	Mus musculus adult male testis cDNA, RIKEN full-length enriched library, clone:4932411O03 product:unclassifiable, full insert sequence.	mRNAlike lncRNA	1	intronic
8008227	-1.24	0.00129	chr19	33660273	33662614	-	n279802	AK042738	Mus musculus 7 days neonate cerebellum cDNA, RIKEN full-length enriched library, clone:A730020E16 product:unclassifiable, full insert sequence.	mRNAlike lncRNA	2	intronic
8003081	-1.242	0.00107	chr5	109278802	109287241	+	n270036	AK142627	Mus musculus 10 days lactation, adult female mammary gland cDNA, RIKEN full-length enriched library, clone:D730017M20 product:unclassifiable, full insert sequence.	mRNAlike lncRNA	1	antisense(intronic)
8019390	-1.243	0.01927	chrX	7346502	7347416	+	n273111	AK149546	Mus musculus adult male liver tumor cDNA, RIKEN full-length enriched library, clone:C730036A20 product:unclassifiable, full insert sequence.	mRNAlike lncRNA	1	sense
8000214	-1.255	0.00746	chr2	131866150	131868438	+	n265182	AK157691	Mus musculus activated spleen cDNA, RIKEN full-length enriched library, clone:F830304L17 product:unclassifiable, full insert sequence.	mRNAlike lncRNA	1	intergenic
8021894	-1.255	0.00882	chr6	99079994	99081741	-	n275266	AK048235	Mus musculus 16 days embryo head cDNA, RIKEN full-length enriched library, clone:C130041P20 product:unclassifiable, full insert sequence.	mRNAlike lncRNA	1	intronic
8017504	-1.269	0.00878	chrX	44786213	44789724	-	n276570	AK081008	Mus musculus 10 days neonate cerebellum cDNA, RIKEN full-length enriched library, clone:B930020H05 product:unclassifiable, full insert sequence.	mRNAlike lncRNA	1	intergenic
8003121	-1.269	0.02583	chr6	54932256	54935892	-	n293621	AK076404	Mus musculus 10 days neonate skin cDNA, RIKEN full-length enriched library, clone:4732497A20 product:RIKEN cDNA A030007L17 gene, full insert sequence.	mRNAlike lncRNA	1	sense
8023728	-1.277	0.01938	chr13	108335110	108337790	+	n274753	AK048614	Mus musculus 16 days embryo head cDNA, RIKEN full-length enriched library, clone:C130087L13 product:unclassifiable, full insert sequence.	mRNAlike lncRNA	1	intergenic
8023654	-1.282	3e-05	chr9	115052681	115056025	+	n264317	AK145611	Mus musculus blastocyst blastocyst cDNA, RIKEN full-length enriched library, clone:I1C0021P08 product:unclassifiable, full insert sequence.	mRNAlike lncRNA	1	intronic
8022667	-1.282	0.02376	chr3	27429667	27430879	-	n289984	AK134311	Mus musculus 13 days embryo male testis cDNA, RIKEN full-length enriched library, clone:6030406J18 product:unclassifiable, full insert sequence.	mRNAlike lncRNA	2	intronic
8010568	-1.283	0.03178	chr2	66094273	66096342	+	n267996	AK143227	Mus musculus 0 day neonate eyeball cDNA, RIKEN full-length enriched library, clone:E130318N14 product:unclassifiable, full insert sequence.	mRNAlike lncRNA	2	antisense(intronic)
8012770	-1.285	0.02303	chr4	123052225	123052978	-	n273671	AK141301	Mus musculus 7 days embryo whole body cDNA, RIKEN full-length enriched library, clone:C430024B11 product:unclassifiable, full insert sequence.	mRNAlike lncRNA	1	intronic
8007448	-1.286	0.04664	chr8	90650958	90651779	+	n277841	AK080788	Mus musculus 9.5 days embryo parthenogenote cDNA, RIKEN full-length enriched library, clone:B130066H10 product:unclassifiable, full insert sequence.	mRNAlike lncRNA	2	intronic
8012816	-1.291	0.02234	chr15	26371730	26373041	+	n288735	AK135217	Mus musculus 12 days embryo male wolffian duct includes surrounding region cDNA, RIKEN full-length enriched library, clone:6720429J07 product:unclassifiable, full insert sequence.	mRNAlike lncRNA	1	intergenic
8021749	-1.3	0.0342	chr10	127524355	127525274	+	n281781	AK079828	Mus musculus 0 day neonate thymus cDNA, RIKEN full-length enriched library, clone:A430078A13 product:unclassifiable, full insert sequence.	mRNAlike lncRNA	1	sense
8027422	-1.303	0.01464	chrX	8420353	8421999	-	n288728	AK078412	Mus musculus 12 days embryo male wolffian duct includes surrounding region cDNA, RIKEN full-length enriched library, clone:6720431F06 product:unclassifiable, full insert sequence.	mRNAlike lncRNA	1	antisense(intronic)
8022106	-1.304	0.01267	chr3	95115300	95116575	-	n289330	AK018237	Mus musculus adult male medulla oblongata cDNA, RIKEN full-length enriched library, clone:6330562C20 product:unclassifiable, full insert sequence.	mRNAlike lncRNA	1	intronic
8014373	-1.308	0.02008	chr4	57205843	57208261	-	n285708	AK035295	Mus musculus adult male urinary bladder cDNA, RIKEN full-length enriched library, clone:9530011I20 product:unclassifiable, full insert sequence.	mRNAlike lncRNA	1	sense
8022459	-1.328	0.01323	chr7	148356978	148357526	-	n286908	AK078996	Mus musculus adult male epididymis cDNA, RIKEN full-length enriched library, clone:9230106I06 product:unclassifiable, full insert sequence.	mRNAlike lncRNA	1	intronic
8026753	-1.334	0.00822	chr19	12545088	12547585	-	n285736	AK079176	Mus musculus adult male urinary bladder cDNA, RIKEN full-length enriched library, clone:9530006L15 product:unclassifiable, full insert sequence.	mRNAlike lncRNA	1	intronic
8022371	-1.338	0.01567	chrX	92030821	92032886	-	n289442	AK134612	Mus musculus adult male medulla oblongata cDNA, RIKEN full-length enriched library, clone:6330501E09 product:unclassifiable, full insert sequence.	mRNAlike lncRNA	1	intergenic
8014046	-1.344	0.00383	chr17	21587341	21588530	+	n265381	AK172556	Mus musculus activated spleen cDNA, RIKEN full-length enriched library, clone:F830213J18 product:unclassifiable, full insert sequence.	mRNAlike lncRNA	1	sense
8015985	-1.351	0.03778	chr6	92115985	92117010	-	n286224	AK020425	Mus musculus 12 days embryo embryonic body between diaphragm region and neck cDNA, RIKEN full-length enriched library, clone:9430019H13 product:unclassifiable, full insert sequence.	mRNAlike lncRNA	1	antisense(intronic)
8001712	-1.367	0.02875	chr19	59420397	59421165	+	n296787	AK006235	Mus musculus adult male testis cDNA, RIKEN full-length enriched library, clone:1700022C07 product:unclassifiable, full insert sequence.	mRNAlike lncRNA	1	close
8006683	-1.368	0.01157	chr2	61648924	61650327	-	n293349	AK132631	Mus musculus 0 day neonate head cDNA, RIKEN full-length enriched library, clone:4833438B03 product:unclassifiable, full insert sequence.	mRNAlike lncRNA	1	antisense(exonic)
8004445	-1.375	0.01266	chr4	99738157	99741095	+	n343973	-		lincRNA	1	intergenic
8025583	-1.38	0.04371	chr6	137638622	137644869	-	n344110	-		Non-protein coding transcript	1	intergenic
8013601	-1.382	0.01667	chr10	28556005	28557120	+	n284170	AK079478	Mus musculus 16 days neonate thymus cDNA, RIKEN full-length enriched library, clone:A130021E14 product:unclassifiable, full insert sequence.	mRNAlike lncRNA	2	intronic
8024094	-1.383	0.02122	chr1	83365572	83366258	-	n282339	AK039662	Mus musculus adult male spinal cord cDNA, RIKEN full-length enriched library, clone:A330080D03 product:unclassifiable, full insert sequence.	mRNAlike lncRNA	2	intronic
8014797	-1.393	0.01124	chrX	35878019	35881561	-	n293856	AK028579	Mus musculus 10 days neonate skin cDNA, RIKEN full-length enriched library, clone:4732404A03 product:unclassifiable, full insert sequence.	mRNAlike lncRNA	1	intergenic
8028499	-1.402	0.00025	chr15	57848761	57851277	-	n289599	AK134514	Mus musculus 11 days embryo head cDNA, RIKEN full-length enriched library, clone:6230428D05 product:unclassifiable, full insert sequence.	mRNAlike lncRNA	1	intergenic
8006095	-1.408	0.00727	chr10	108352920	108354141	-	n288272	AK148694	Mus musculus 2 days neonate sympathetic ganglion cDNA, RIKEN full-length enriched library, clone:7120436J05 product:unclassifiable, full insert sequence.	mRNAlike lncRNA	1	intronic
8026445	-1.412	0.02151	chr6	7803870	7805742	+	n268679	AK087131	Mus musculus 0 day neonate lung cDNA, RIKEN full-length enriched library, clone:E030029E02 product:unclassifiable, full insert sequence.	mRNAlike lncRNA	1	intronic
8016646	-1.419	0.01382	chr9	70390600	70392554	+	n289059	AK078251	Mus musculus adult male olfactory brain cDNA, RIKEN full-length enriched library, clone:6430540A14 product:hypothetical SAP domain containing protein, full insert sequence.	mRNAlike lncRNA	1	sense
8023427	-1.419	0.02289	chr6	86812866	86814446	+	n293337	AK076524	Mus musculus 0 day neonate head cDNA, RIKEN full-length enriched library, clone:4833440L16 product:unclassifiable, full insert sequence.	mRNAlike lncRNA	2	intronic
8016929	-1.419	0.02951	chr1	136474158	136476026	+	n271135	AK084525	Mus musculus 13 days embryo heart cDNA, RIKEN full-length enriched library, clone:D330011K13 product:unclassifiable, full insert sequence.	mRNAlike lncRNA	1	intronic
8018327	-1.425	0.0102	chr7	149565569	149566744	-	n271490	AK084331	Mus musculus 12 days embryo eyeball cDNA, RIKEN full-length enriched library, clone:D230024G23 product:unclassifiable, full insert sequence.	mRNAlike lncRNA	1	sense
8020858	-1.428	0.00606	chr10	79863389	79864420	+	n294077	AK014377	Mus musculus 17 days embryo head cDNA, RIKEN full-length enriched library, clone:3300002P09 product:unclassifiable, full insert sequence.	mRNAlike lncRNA	1	intergenic
8009344	-1.438	0.0033	chr3	101215461	101216533	+	n279403	AK080522	Mus musculus 7 days neonate cerebellum cDNA, RIKEN full-length enriched library, clone:A730072C17 product:unclassifiable, full insert sequence.	mRNAlike lncRNA	2	intronic
8005885	-1.457	0.04519	chr11	86394702	86395196	-	n295716	AK008799	Mus musculus adult male stomach cDNA, RIKEN full-length enriched library, clone:2210402C17 product:unclassifiable, full insert sequence.	mRNAlike lncRNA	2	intergenic
8021221	-1.476	0.00294	chr11	95584899	95588087	+	n269198	AK053053	Mus musculus 15 days embryo head cDNA, RIKEN full-length enriched library, clone:D930035H10 product:unclassifiable, full insert sequence.	mRNAlike lncRNA	1	intronic
8014090	-1.477	0.02148	chr15	4529548	4531292	+	n284994	AK036151	Mus musculus 16 days neonate cerebellum cDNA, RIKEN full-length enriched library, clone:9630041I08 product:unclassifiable, full insert sequence.	mRNAlike lncRNA	1	intergenic
8028561	-1.498	0.0332	chr6	69189000	69190796	-	n281125	AK040964	Mus musculus adult male aorta and vein cDNA, RIKEN full-length enriched library, clone:A530052A17 product:unclassifiable, full insert sequence.	mRNAlike lncRNA	1	intergenic
8014087	-1.507	0.02286	chr2	120796474	120798059	+	n289653	AK134474	Mus musculus 11 days embryo head cDNA, RIKEN full-length enriched library, clone:6230409H16 product:unclassifiable, full insert sequence.	mRNAlike lncRNA	1	close
8016970	-1.511	0.00337	chr11	46825430	46827043	-	n273574	AK141434	Mus musculus 12 days embryo spinal cord cDNA, RIKEN full-length enriched library, clone:C530014K03 product:unclassifiable, full insert sequence.	mRNAlike lncRNA	1	intronic
8005526	-1.515	0.00347	chr13	49371984	49372985	-	n290266	AK018025	Mus musculus adult male thymus cDNA, RIKEN full-length enriched library, clone:5830461L01 product:unclassifiable, full insert sequence.	mRNAlike lncRNA	1	sense
8005025	-1.521	0.00275	chr9	10618500	10619647	-	n288159	AK148918	Mus musculus 2 days neonate sympathetic ganglion cDNA, RIKEN full-length enriched library, clone:7120462P21 product:unclassifiable, full insert sequence.	mRNAlike lncRNA	1	intronic
8016904	-1.533	0.00952	chr12	29604468	29605577	-	n264917	AK144220	Mus musculus B cells CRL-1669 BCL1 Clone 13.20-3B3 cDNA, RIKEN full-length enriched library, clone:G430129M11 product:unclassifiable, full insert sequence.	mRNAlike lncRNA	3	intergenic
8002465	-1.534	0.00246	chr3	130727220	130727709	+	n280592	AK041646	Mus musculus 3 days neonate thymus cDNA, RIKEN full-length enriched library, clone:A630026L05 product:unclassifiable, full insert sequence.	mRNAlike lncRNA	1	intergenic
8027798	-1.537	0.00308	chr1	39958014	39959301	+	n291102	AK017168	Mus musculus 11 days pregnant adult female ovary and uterus cDNA, RIKEN full-length enriched library, clone:5033413M14 product:mitogen-activated protein kinase kinase kinase kinase 4, full insert sequence.	mRNAlike lncRNA	1	sense
8029104	-1.544	0.00998	chr12	85653205	85654302	+	n281217	AK040880	Mus musculus adult male aorta and vein cDNA, RIKEN full-length enriched library, clone:A530032P09 product:unclassifiable, full insert sequence.	mRNAlike lncRNA	1	intronic
8007075	-1.551	0.01146	chr11	4010400	4011156	-	n268966	AK053107	Mus musculus 0 day neonate lung cDNA, RIKEN full-length enriched library, clone:E030001G05 product:weakly similar to SUPERNATANT PROTEIN FACTOR [Rattus norvegicus], full insert sequence.	mRNAlike lncRNA	1	sense
8011259	-1.601	0.00417	chr6	108421197	108422217	+	n270345	AK085346	Mus musculus 0 day neonate kidney cDNA, RIKEN full-length enriched library, clone:D630014D21 product:unclassifiable, full insert sequence.	mRNAlike lncRNA	1	sense
8015106	-1.605	0.0111	chr12	81779122	81781250	+	n276793	AK046820	Mus musculus 10 days neonate medulla oblongata cDNA, RIKEN full-length enriched library, clone:B830015C02 product:CDNA FLJ11274 FIS, CLONE PLACE1009368, WEAKLY SIMILAR TO METAL HOMEOSTASIS FACTOR ATX2 homolog [Homo sapiens], full insert sequence.	mRNAlike lncRNA	1	sense
8014399	-1.606	0.00084	chr7	99969067	99969278	+	n295851	AK008330	Mus musculus adult male small intestine cDNA, RIKEN full-length enriched library, clone:2010107C10 product:unclassifiable, full insert sequence.	mRNAlike lncRNA	1	intronic
8022877	-1.625	0.01001	chr13	95770768	95771989	+	n281794	AK040201	Mus musculus 0 day neonate thymus cDNA, RIKEN full-length enriched library, clone:A430077B11 product:unclassifiable, full insert sequence.	mRNAlike lncRNA	1	intronic
8014774	-1.649	0.03918	chr6	38500791	38501253	+	n266484	AK155703	Mus musculus B6-derived CD11 +ve dendritic cells cDNA, RIKEN full-length enriched library, clone:F730207A22 product:unclassifiable, full insert sequence.	mRNAlike lncRNA	1	extension
8011183	-1.666	0.00411	chr9	123501906	123502829	-	n270178	AK085542	Mus musculus 0 day neonate kidney cDNA, RIKEN full-length enriched library, clone:D630039F19 product:unclassifiable, full insert sequence.	mRNAlike lncRNA	1	extension
8023153	-1.672	0.03468	chr10	80851761	80853147	+	n343159	-		Non-protein coding transcript	1	sense
8016702	-1.704	0.00197	chr4	115680951	115682115	-	n264327	AK145577	Mus musculus blastocyst blastocyst cDNA, RIKEN full-length enriched library, clone:I1C0017C15 product:unclassifiable, full insert sequence.	mRNAlike lncRNA	1	intronic
8003796	-1.722	0.00199	chr6	58923190	58925285	-	n268458	AK164956	Mus musculus 0 day neonate eyeball cDNA, RIKEN full-length enriched library, clone:E130002K22 product:unclassifiable, full insert sequence.	mRNAlike lncRNA	1	sense
8017693	-1.744	0.00035	chr7	7074870	7076554	+	n282385	AK039610	Mus musculus adult male spinal cord cDNA, RIKEN full-length enriched library, clone:A330072G01 product:unclassifiable, full insert sequence.	mRNAlike lncRNA	1	close
8001716	-1.746	0.00113	chr4	33018316	33021665	-	n273245	AK141616	Mus musculus adult male hippocampus cDNA, RIKEN full-length enriched library, clone:C630045K04 product:unclassifiable, full insert sequence.	mRNAlike lncRNA	1	intronic
8015869	-1.89	0.0001	chr5	135405717	135407339	-	n287210	AK018539	Mus musculus adult male colon cDNA, RIKEN full-length enriched library, clone:9030607J07 product:unclassifiable, full insert sequence.	mRNAlike lncRNA	1	close
8019023	-1.943	0.00716	chr6	48705336	48706367	+	n293494	AK014653	Mus musculus 0 day neonate head cDNA, RIKEN full-length enriched library, clone:4833403J16 product:unclassifiable, full insert sequence.	mRNAlike lncRNA	1	intergenic
8000736	-2.167	0.01414	chr17	3122270	3125368	+	n283794	AK037865	Mus musculus 16 days neonate thymus cDNA, RIKEN full-length enriched library, clone:A130057C17 product:unclassifiable, full insert sequence.	mRNAlike lncRNA	1	intronic
8016599	-2.264	0.02215	chr19	3170969	3173234	+	n343651	-		lincRNA	1	intergenic
8016486	-2.415	0.02245	chr9	64931085	64932308	+	n295595	AK009140	Mus musculus adult male tongue cDNA, RIKEN full-length enriched library, clone:2310004I03 product:unclassifiable, full insert sequence.	mRNAlike lncRNA	1	extension
8003129	-2.788	0.00307	chr4	83914409	83915303	-	n285593	AK035410	Mus musculus adult male urinary bladder cDNA, RIKEN full-length enriched library, clone:9530034I11 product:unclassifiable, full insert sequence.	mRNAlike lncRNA	1	intergenic
