# Supplementary material for: Long noncoding RNA expression profiles in gut tissues constitute molecular signatures that reflect the types of microbes
Source: Sci Rep. 2015 Jun 30;5:11763. doi: 10.1038/srep11763 (PMC4485256; doi:10.1038/srep11763)
Supplement: Supplemental Table 3 [file srep11763-s4.xls]

## Sheet: microbiota upregulated
transcript_cluster_id	log2(fold change)	p-value	chromosome	start	stop	strand	NONCODE_id	GenBank	description	type	number_of_probesets	region
8006677	1.781	3e-05	chr2	5776847	5780426	-	n282722	AK039210	Mus musculus adult male hypothalamus cDNA, RIKEN full-length enriched library, clone:A230108C01 product:unclassifiable, full insert sequence.	mRNAlike lncRNA	2	antisense(intronic)
8008969	1.324	0.00017	chr5	143799886	143800537	-	n267362	AK088203	Mus musculus 2 days neonate thymus thymic cells cDNA, RIKEN full-length enriched library, clone:E430007D04 product:unclassifiable, full insert sequence.	mRNAlike lncRNA	1	intronic
8022997	1.067	0.00028	chr1	196844091	196844441	-	n278566	AK044392	Mus musculus adult retina cDNA, RIKEN full-length enriched library, clone:A930010K15 product:unclassifiable, full insert sequence.	mRNAlike lncRNA	2	intergenic
8011409	1.951	0.0004	chr2	5766296	5778466	+	n288826	AK018345	Mus musculus 10 days neonate cerebellum cDNA, RIKEN full-length enriched library, clone:6530425P10 product:nudix (nucleoside diphosphate linked moiety X)-type motif 5, full insert sequence.	mRNAlike lncRNA	2	sense
8021087	1.031	0.00049	chr14	99445440	99447131	+	n288632	AK020138	Mus musculus 12 days embryo male wolffian duct includes surrounding region cDNA, RIKEN full-length enriched library, clone:6720463M24 product:unclassifiable, full insert sequence.	mRNAlike lncRNA	2	sense
8004482	1.384	0.00077	chr8	117533445	117534951	+	n283744	AK037926	Mus musculus 16 days neonate thymus cDNA, RIKEN full-length enriched library, clone:A130064J04 product:unclassifiable, full insert sequence.	mRNAlike lncRNA	2	intronic
8028219	1.08	0.00089	chr7	121607564	121609402	+	n266828	AK089245	Mus musculus NOD-derived CD11c +ve dendritic cells cDNA, RIKEN full-length enriched library, clone:F630103E13 product:unclassifiable, full insert sequence.	mRNAlike lncRNA	1	intronic
8005547	1.428	0.00163	chrX	166326134	166332845	+	n291132,n268281	AK053474,AK077254	Mus musculus 0 day neonate eyeball cDNA, RIKEN full-length enriched library, clone:E130020H04 product:unclassifiable, full insert sequence.,Mus musculus 11 days pregnant adult female ovary and uterus cDNA, RIKEN full-length enriched library, clone:5031428C17 product:unclassifiable, full insert sequence.	mRNAlike lncRNA	4	intronic
8019760	1.138	0.00257	chrX	91333085	91336120	-	n267686	AK087704	Mus musculus 2 days pregnant adult female ovary cDNA, RIKEN full-length enriched library, clone:E330009H06 product:unclassifiable, full insert sequence.	mRNAlike lncRNA	4	intronic
8019570	1.327	0.00258	chr1	60466624	60501622	+	n274859	AK081803	Mus musculus 16 days embryo head cDNA, RIKEN full-length enriched library, clone:C130078H13 product:SIMILAR TO SPECTRIN SH3 DOMAIN BINDING PROTEIN 1 homolog [Homo sapiens], full insert sequence.	mRNAlike lncRNA	2	sense
8026453	1.046	0.0026	chr7	37513201	37514600	+	n267862	AK087593	Mus musculus 2 days pregnant adult female oviduct cDNA, RIKEN full-length enriched library, clone:E230020A03 product:unclassifiable, full insert sequence.	mRNAlike lncRNA	1	intronic
8009297	1.361	0.0027	chr1	158337121	158339155	+	n280590	AK041649	Mus musculus 3 days neonate thymus cDNA, RIKEN full-length enriched library, clone:A630026M19 product:unclassifiable, full insert sequence.	mRNAlike lncRNA	2	intergenic
8017798	1.05	0.00275	chr2	104840483	104841258	-	n269311	AK086411	Mus musculus 15 days embryo head cDNA, RIKEN full-length enriched library, clone:D930026I23 product:unclassifiable, full insert sequence.	mRNAlike lncRNA	1	intronic
8016040	2.882	0.00278	chr17	45730278	45733647	+	n343550	-		lincRNA	1	antisense(exonic)
8020263	1.324	0.00281	chr7	105360496	105362810	-	n278423	AK044661	Mus musculus adult retina cDNA, RIKEN full-length enriched library, clone:A930030L01 product:inferred: RIKEN cDNA 1110057L18 gene, full insert sequence.	mRNAlike lncRNA	1	sense
8020913	1.751	0.0029	chr6	84833183	84834187	-	n270126	AK052766	Mus musculus 0 day neonate kidney cDNA, RIKEN full-length enriched library, clone:D630046I03 product:unclassifiable, full insert sequence.	mRNAlike lncRNA	1	intronic
8006430	1.201	0.00327	chr8	48909312	48913228	-	n284923,n278751,n287662,n290913,n273706	AK082911,AK044079,AK036263,AK033065,AK077344	Mus musculus 7 days embryo whole body cDNA, RIKEN full-length enriched library, clone:C430016L21 product:unclassifiable, full insert sequence.,Mus musculus 10 days neonate cortex cDNA, RIKEN full-length enriched library, clone:A830088I07 product:RIKEN cDNA 2210404A22 gene, full insert sequence.,Mus musculus 16 days neonate cerebellum cDNA, RIKEN full-length enriched library, clone:9630050D06 prod…	mRNAlike lncRNA	2	sense, antisense(exonic)
8009593	1.442	0.00347	chr17	63678554	63680411	-	n266650	AK155552	Mus musculus NOD-derived CD11c +ve dendritic cells cDNA, RIKEN full-length enriched library, clone:F630322G06 product:unclassifiable, full insert sequence.	mRNAlike lncRNA	1	intronic
8002164	1.662	0.00359	chr8	12947918	12988152	+	n275459,n275293	AK048205,AK047976	Mus musculus 16 days embryo head cDNA, RIKEN full-length enriched library, clone:C130040G20 product:mcf.2 transforming sequence-like, full insert sequence.,Mus musculus 16 days embryo head cDNA, RIKEN full-length enriched library, clone:C130026C01 product:unclassifiable, full insert sequence.	mRNAlike lncRNA	1	sense
8028800	1.41	0.00372	chr2	112227957	112230455	+	n270111	AK085627	Mus musculus 0 day neonate kidney cDNA, RIKEN full-length enriched library, clone:D630048I19 product:unclassifiable, full insert sequence.	mRNAlike lncRNA	2	intronic
8009707	1.221	0.00381	chr1	162218735	162223492	-	n273925	AK082713	Mus musculus 0 day neonate cerebellum cDNA, RIKEN full-length enriched library, clone:C230094B09 product:unclassifiable, full insert sequence.	mRNAlike lncRNA	1	intronic
8018526	1.365	0.0039	chr3	51035823	51038302	+	n272861	AK141662	Mus musculus 9 days embryo whole body cDNA, RIKEN full-length enriched library, clone:D030016G05 product:unclassifiable, full insert sequence.	mRNAlike lncRNA	1	intronic
8011057	1.234	0.00393	chr18	69703301	69708517	+	n271631	AK142048	Mus musculus 12 days embryo eyeball cDNA, RIKEN full-length enriched library, clone:D230012N06 product:unclassifiable, full insert sequence.	mRNAlike lncRNA	2	intronic
8010602	1.487	0.00406	chr1	164642932	164644147	-	n268182	AK021383	Mus musculus 0 day neonate eyeball cDNA, RIKEN full-length enriched library, clone:E130112L15 product:unclassifiable, full insert sequence.	mRNAlike lncRNA	2	intronic
8005803	1.018	0.00442	chr19	37855779	37859925	-	n271086	AK142229	Mus musculus 13 days embryo heart cDNA, RIKEN full-length enriched library, clone:D330016A16 product:unclassifiable, full insert sequence.	mRNAlike lncRNA	2	intergenic
8022085	1.39	0.00462	chr2	132384741	132387418	-	n268809,n266904	AK154258,AK086966	Mus musculus NOD-derived CD11c +ve dendritic cells cDNA, RIKEN full-length enriched library, clone:F630012J01 product:unclassifiable, full insert sequence.,Mus musculus 0 day neonate lung cDNA, RIKEN full-length enriched library, clone:E030016H06 product:unclassifiable, full insert sequence.	mRNAlike lncRNA	2	intronic
8025863	1.318	0.00479	chr15	100176203	100176799	+	n297634	AK002833	Mus musculus adult male kidney cDNA, RIKEN full-length enriched library, clone:0610039G09 product:unclassifiable, full insert sequence.	mRNAlike lncRNA	1	intergenic
8001867	1.28	0.00479	chr11	61991316	61991994	-	n294433	AK013702	Mus musculus adult male hippocampus cDNA, RIKEN full-length enriched library, clone:2900056B14 product:unclassifiable, full insert sequence.	mRNAlike lncRNA	1	antisense(intronic)
8017934	1.088	0.00484	chr11	115896329	115898148	+	n281676	AK138827	Mus musculus 0 day neonate thymus cDNA, RIKEN full-length enriched library, clone:A430087M13 product:unclassifiable, full insert sequence.	mRNAlike lncRNA	1	intronic
8000706	1.033	0.00525	chr19	4594425	4596404	+	n266353	AK089590	Mus musculus activated spleen cDNA, RIKEN full-length enriched library, clone:F830003M21 product:unclassifiable, full insert sequence.	mRNAlike lncRNA	1	sense
8026510	1.599	0.00533	chr11	60195635	60196121	+	n268843	AK142941	Mus musculus 0 day neonate lung cDNA, RIKEN full-length enriched library, clone:E030012J02 product:unclassifiable, full insert sequence.	mRNAlike lncRNA	1	intronic
8008072	1.438	0.00539	chr1	164148752	164149220	-	n270299	AK052677	Mus musculus 0 day neonate kidney cDNA, RIKEN full-length enriched library, clone:D630022B14 product:unclassifiable, full insert sequence.	mRNAlike lncRNA	2	intronic
8008595	1.159	0.00632	chr8	95933843	95935612	-	n291284	AK077196	Mus musculus adult male testis cDNA, RIKEN full-length enriched library, clone:4933427K10 product:unclassifiable, full insert sequence.	mRNAlike lncRNA	2	intergenic
8027757	1.179	0.00658	chr12	77468429	77469724	-	n294410	AK013752	Mus musculus adult male hippocampus cDNA, RIKEN full-length enriched library, clone:2900064P18 product:unclassifiable, full insert sequence.	mRNAlike lncRNA	1	intronic
8019988	1.786	0.00666	chr10	122264310	122265794	+	n279170	AK043461	Mus musculus 7 days neonate cerebellum cDNA, RIKEN full-length enriched library, clone:A730097K21 product:unclassifiable, full insert sequence.	mRNAlike lncRNA	1	intronic
8006896	1.027	0.00682	chr7	138976816	138978256	-	n266210	AK089697	Mus musculus activated spleen cDNA, RIKEN full-length enriched library, clone:F830009D22 product:unclassifiable, full insert sequence.	mRNAlike lncRNA	2	intronic
8000795	1.011	0.00728	chr5	97624604	97636983	+	n279866	AK080443	Mus musculus 7 days neonate cerebellum cDNA, RIKEN full-length enriched library, clone:A730014I20 product:unclassifiable, full insert sequence.	mRNAlike lncRNA	2	intergenic
8022708	1.43	0.00748	chr1	179098228	179100993	-	n288112	AK149006	Mus musculus 2 days neonate sympathetic ganglion cDNA, RIKEN full-length enriched library, clone:7120474L18 product:unclassifiable, full insert sequence.	mRNAlike lncRNA	2	intronic
8026148	1.216	0.00752	chr6	52717291	52719852	-	n276495	AK047180	Mus musculus 10 days neonate cerebellum cDNA, RIKEN full-length enriched library, clone:B930032D14 product:unclassifiable, full insert sequence.	mRNAlike lncRNA	1	sense
8024303	1.017	0.0082	chr12	110103695	110107637	+	n297182	AK004581	Mus musculus adult male lung cDNA, RIKEN full-length enriched library, clone:1200003L24 product:unclassifiable, full insert sequence.	mRNAlike lncRNA	1	antisense(intronic)
8000107	1.567	0.00856	chr12	12380326	12383363	+	n284940,n274033	AK048902,AK036232	Mus musculus 0 day neonate cerebellum cDNA, RIKEN full-length enriched library, clone:C230080B04 product:unclassifiable, full insert sequence.,Mus musculus 16 days neonate cerebellum cDNA, RIKEN full-length enriched library, clone:9630047E15 product:unclassifiable, full insert sequence.	mRNAlike lncRNA	1	sense
8021257	1.632	0.00859	chr1	120355245	120355842	-	n263563	AK083371	Mus musculus 2 days neonate thymus thymic cells cDNA, RIKEN full-length enriched library, clone:C920024K21 product:unclassifiable, full insert sequence.	mRNAlike lncRNA	1	antisense(intronic)
8029365	1.019	0.00866	chr4	70091924	70095432	+	n266417	AK155926	Mus musculus activated spleen cDNA, RIKEN full-length enriched library, clone:F830001B04 product:unclassifiable, full insert sequence.	mRNAlike lncRNA	1	antisense(exonic)
8025933	1.248	0.00915	chr5	146685465	146688267	-	n266131	AK156222	Mus musculus activated spleen cDNA, RIKEN full-length enriched library, clone:F830012H14 product:unclassifiable, full insert sequence.	mRNAlike lncRNA	2	intronic
8003988	1.757	0.00935	chr8	23520928	23521781	-	n293342	AK029448	Mus musculus 0 day neonate head cDNA, RIKEN full-length enriched library, clone:4833438M18 product:unclassifiable, full insert sequence.	mRNAlike lncRNA	1	close
8010906	1.826	0.0095	chr6	34366332	34368652	+	n286913	AK033773	Mus musculus adult male epididymis cDNA, RIKEN full-length enriched library, clone:9230106C11 product:unclassifiable, full insert sequence.	mRNAlike lncRNA	2	intronic
8008698	1.02	0.00994	chr13	107537149	107551659	-	n264078	AK147104	Mus musculus 16 days embryo kidney cDNA, RIKEN full-length enriched library, clone:I920167N20 product:unclassifiable, full insert sequence.	mRNAlike lncRNA	1	intergenic
8012824	1.473	0.01002	chr8	97125554	97125897	-	n297037	AK005617	Mus musculus adult male testis cDNA, RIKEN full-length enriched library, clone:1700001O11 product:unclassifiable, full insert sequence.	mRNAlike lncRNA	1	sense
8014938	1.108	0.01007	chr6	56855904	56856576	-	n281732	AK040267	Mus musculus 0 day neonate thymus cDNA, RIKEN full-length enriched library, clone:A430081N03 product:unclassifiable, full insert sequence.	mRNAlike lncRNA	1	intronic
8028546	1.067	0.01065	chr15	34923930	34926188	-	n280840	AK139036	Mus musculus adult male aorta and vein cDNA, RIKEN full-length enriched library, clone:A530093H12 product:unclassifiable, full insert sequence.	mRNAlike lncRNA	1	intronic
8018531	1.216	0.01129	chr2	91550066	91550694	-	n270360	AK085328	Mus musculus 0 day neonate kidney cDNA, RIKEN full-length enriched library, clone:D630012D24 product:unclassifiable, full insert sequence.	mRNAlike lncRNA	1	sense
8008669	1.261	0.01156	chr11	54553487	54601143	-	n294748	AK012983	Mus musculus 10, 11 days embryo whole body cDNA, RIKEN full-length enriched library, clone:2810404F18 product:NON-KINASE CDC42 EFFECTOR PROTEIN SPEC2 homolog [Homo sapiens], full insert sequence.	mRNAlike lncRNA	1	sense
8027827	1.146	0.01185	chr18	77870227	77870991	-	n295574	AK009215	Mus musculus adult male tongue cDNA, RIKEN full-length enriched library, clone:2310007O11 product:unclassifiable, full insert sequence.	mRNAlike lncRNA	1	intronic
8000852	1.156	0.012	chr11	81325589	81327313	-	n275976	AK047648	Mus musculus adult male corpus striatum cDNA, RIKEN full-length enriched library, clone:C030004L23 product:unclassifiable, full insert sequence.	mRNAlike lncRNA	1	intronic
8000379	1.057	0.0123	chr2	10198065	10199045	+	n290695	AK017488	Mus musculus 8 days embryo whole body cDNA, RIKEN full-length enriched library, clone:5730405A10 product:unclassifiable, full insert sequence.	mRNAlike lncRNA	2	intergenic
8018156	1.032	0.01245	chr3	132713585	132715359	-	n287639	AK033080	Mus musculus 15 days embryo male testis cDNA, RIKEN full-length enriched library, clone:8030401H20 product:cytosolic 5' nucleotidase, type 1A, full insert sequence.	mRNAlike lncRNA	1	intronic
8013542	1.176	0.01284	chr2	152242599	152243538	+	n281213	AK040886	Mus musculus adult male aorta and vein cDNA, RIKEN full-length enriched library, clone:A530037M05 product:unclassifiable, full insert sequence.	mRNAlike lncRNA	1	intronic
8007559	1.084	0.01315	chr14	32563988	32567600	-	n275932	AK081221	Mus musculus adult male corpus striatum cDNA, RIKEN full-length enriched library, clone:C030010O21 product:colony stimulating factor 1 receptor (granulocyte), pseudogene, full insert sequence.	mRNAlike lncRNA	1	intronic
8022979	1.023	0.01349	chr10	82947700	82951249	+	n270665	AK085074	Mus musculus 13 days embryo lung cDNA, RIKEN full-length enriched library, clone:D430033K11 product:unclassifiable, full insert sequence.	mRNAlike lncRNA	2	antisense(exonic)
8016692	1.066	0.0137	chr7	77737775	77738768	+	n279224	AK043403	Mus musculus 7 days neonate cerebellum cDNA, RIKEN full-length enriched library, clone:A730092F18 product:unclassifiable, full insert sequence.	mRNAlike lncRNA	1	intergenic
8016088	1.534	0.014	chr15	73476281	73478032	+	n296966,n291277	AK133430,AK005813	Mus musculus adult male testis cDNA, RIKEN full-length enriched library, clone:4933428H08 product:unclassifiable, full insert sequence.,Mus musculus adult male testis cDNA, RIKEN full-length enriched library, clone:1700010B13 product:unclassifiable, full insert sequence.	mRNAlike lncRNA	1	close
8021229	1.366	0.01461	chr9	35073913	35075365	-	n295516	AK009486	Mus musculus adult male tongue cDNA, RIKEN full-length enriched library, clone:2310022O21 product:unclassifiable, full insert sequence.	mRNAlike lncRNA	1	sense
8008934	2.635	0.01463	chr10	76016177	76019882	+	n272016,n294808,n293420	AK051646,AK014742,AK012813	Mus musculus 12 days embryo spinal ganglion cDNA, RIKEN full-length enriched library, clone:D130061L17 product:unclassifiable, full insert sequence.,Mus musculus 0 day neonate head cDNA, RIKEN full-length enriched library, clone:4833421B09 product:unclassifiable, full insert sequence.,Mus musculus 10, 11 days embryo whole body cDNA, RIKEN full-length enriched library, clone:2810025N20 product:unc…	mRNAlike lncRNA	1	sense
8027154	1.496	0.01539	chr1	58519119	58520377	+	n273788	AK141237	Mus musculus ES cells cDNA, RIKEN full-length enriched library, clone:C330027O19 product:unclassifiable, full insert sequence.	mRNAlike lncRNA	1	sense
8025228	1.117	0.01593	chr2	51458028	51458851	-	n288051	AK149152	Mus musculus 2 days neonate sympathetic ganglion cDNA, RIKEN full-length enriched library, clone:7120489D18 product:unclassifiable, full insert sequence.	mRNAlike lncRNA	1	intergenic
8016107	1.115	0.01602	chr9	99143879	99165346	+	n273796	AK049326	Mus musculus ES cells cDNA, RIKEN full-length enriched library, clone:C330023O20 product:similar to P10-BINDING PROTEIN [Homo sapiens], full insert sequence.	mRNAlike lncRNA	1	sense
8026538	1.272	0.01624	chr2	102222719	102225762	-	n284281	AK037359	Mus musculus 16 days neonate thymus cDNA, RIKEN full-length enriched library, clone:A130010D09 product:unclassifiable, full insert sequence.	mRNAlike lncRNA	1	intronic
8024875	1.729	0.01639	chr2	80473894	80474622	+	n295757	AK008706	Mus musculus adult male stomach cDNA, RIKEN full-length enriched library, clone:2210011G09 product:unclassifiable, full insert sequence.	mRNAlike lncRNA	2	intronic
8019423	1.532	0.01646	chr12	111828721	111829792	-	n286195	AK020436	Mus musculus 12 days embryo embryonic body between diaphragm region and neck cDNA, RIKEN full-length enriched library, clone:9430024F10 product:unclassifiable, full insert sequence.	mRNAlike lncRNA	1	intergenic
8009575	1.008	0.01692	chr19	36674855	36676662	+	n282971	AK038875	Mus musculus adult male hypothalamus cDNA, RIKEN full-length enriched library, clone:A230070L20 product:unclassifiable, full insert sequence.	mRNAlike lncRNA	2	intronic
8005446	1.093	0.01769	chr2	150131263	150131943	-	n294234	AK014002	Mus musculus 13 days embryo head cDNA, RIKEN full-length enriched library, clone:3110005M07 product:unclassifiable, full insert sequence.	mRNAlike lncRNA	1	intergenic
8005376	1.042	0.01773	chr4	126049810	126051573	-	n269496	AK086220	Mus musculus 15 days embryo head cDNA, RIKEN full-length enriched library, clone:D930014G10 product:unclassifiable, full insert sequence.	mRNAlike lncRNA	1	intronic
8007118	1.132	0.01817	chr3	103860922	103862064	-	n267259	AK088626	Mus musculus 2 days neonate thymus thymic cells cDNA, RIKEN full-length enriched library, clone:E430021M14 product:unclassifiable, full insert sequence.	mRNAlike lncRNA	1	intronic
8024263	1.019	0.01827	chr15	41886759	41887686	-	n279666	AK080476	Mus musculus 7 days neonate cerebellum cDNA, RIKEN full-length enriched library, clone:A730038N11 product:unclassifiable, full insert sequence.	mRNAlike lncRNA	1	intergenic
8003264	1.188	0.01837	chr12	58340821	58343824	+	n288647,n267161,n283732	AK089022,AK037944,AK032842	Mus musculus 2 days neonate thymus thymic cells cDNA, RIKEN full-length enriched library, clone:E430036F20 product:unclassifiable, full insert sequence.,Mus musculus 16 days neonate thymus cDNA, RIKEN full-length enriched library, clone:A130066B09 product:unclassifiable, full insert sequence.,Mus musculus 12 days embryo male wolffian duct includes surrounding region cDNA, RIKEN full-length enrich…	mRNAlike lncRNA	1	sense, intronic
8010715	1.422	0.0188	chr3	19211659	19213735	+	n294182	AK014131	Mus musculus 13 days embryo head cDNA, RIKEN full-length enriched library, clone:3110037C07 product:unclassifiable, full insert sequence.	mRNAlike lncRNA	1	close
8020927	1.015	0.02012	chr18	5665337	5667936	+	n274205	AK141127	Mus musculus 0 day neonate cerebellum cDNA, RIKEN full-length enriched library, clone:C230061O21 product:unclassifiable, full insert sequence.	mRNAlike lncRNA	1	intronic
8006472	1.1	0.02021	chr2	120538619	120541616	+	n279281,n343768,n343767	AK043337	Mus musculus 7 days neonate cerebellum cDNA, RIKEN full-length enriched library, clone:A730086J19 product:unclassifiable, full insert sequence.,	mRNAlike lncRNA,lincRNA	1	sense
8003204	1.928	0.02065	chr11	102485960	102490870	-	n415297	-		lncRNA	1	intergenic
8014378	1.14	0.0209	chr8	82179870	82182715	+	n264146	AK146511	Mus musculus 17 days embryo heart cDNA, RIKEN full-length enriched library, clone:I920018D22 product:unclassifiable, full insert sequence.	mRNAlike lncRNA	2	intronic
8028884	1.07	0.02239	chr8	71689643	71708114	-	n281422	AK138907	Mus musculus 0 day neonate thymus cDNA, RIKEN full-length enriched library, clone:A430110F06 product:unclassifiable, full insert sequence.	mRNAlike lncRNA	1	intergenic
8009154	1.233	0.02302	chr5	45046034	45047641	-	n289683	AK134460	Mus musculus 13 days embryo male testis cDNA, RIKEN full-length enriched library, clone:6030499M15 product:unclassifiable, full insert sequence.	mRNAlike lncRNA	2	intronic
8022471	1.163	0.02303	chrX	132308472	132309706	+	n279269	AK043354	Mus musculus 7 days neonate cerebellum cDNA, RIKEN full-length enriched library, clone:A730087P08 product:unclassifiable, full insert sequence.	mRNAlike lncRNA	1	intronic
8020665	1.247	0.02345	chr18	24658737	24660210	-	n272789	AK050835	Mus musculus 9 days embryo whole body cDNA, RIKEN full-length enriched library, clone:D030024C09 product:unclassifiable, full insert sequence.	mRNAlike lncRNA	1	intronic
8025044	1.171	0.02346	chr1	105824592	106093878	+	n266041	AK089773	Mus musculus activated spleen cDNA, RIKEN full-length enriched library, clone:F830018E02 product:unclassifiable, full insert sequence.	mRNAlike lncRNA	1	intergenic
8021424	1.597	0.02348	chr3	73310573	73311756	+	n278298	AK139585	Mus musculus 2 cells egg cDNA, RIKEN full-length enriched library, clone:B020005L06 product:unclassifiable, full insert sequence.	mRNAlike lncRNA	1	intergenic
8016039	1.188	0.02391	chr13	32892501	32894960	-	n269594	AK086131	Mus musculus 15 days embryo head cDNA, RIKEN full-length enriched library, clone:D930007J09 product:unclassifiable, full insert sequence.	mRNAlike lncRNA	2	antisense(intronic)
8015172	1.411	0.02432	chr15	89011356	89011966	+	n297581	AK027920	Mus musculus 18-day embryo whole body cDNA, RIKEN full-length enriched library, clone:1110001A01 product:unclassifiable, full insert sequence.	mRNAlike lncRNA	1	close
8021289	1.469	0.02487	chr16	90103524	90104410	-	n272608	AK083602	Mus musculus 9 days embryo whole body cDNA, RIKEN full-length enriched library, clone:D030053A20 product:unclassifiable, full insert sequence.	mRNAlike lncRNA	1	intronic
8028694	1.075	0.02499	chr5	20453365	20454583	-	n273039	AK050509	Mus musculus adult pancreas islet cells cDNA, RIKEN full-length enriched library, clone:C820005I10 product:unclassifiable, full insert sequence.	mRNAlike lncRNA	2	intronic
8008250	1.107	0.0256	chr14	55590745	55591524	-	n270897	AK084770	Mus musculus 13 days embryo heart cDNA, RIKEN full-length enriched library, clone:D330040O14 product:unclassifiable, full insert sequence.	mRNAlike lncRNA	1	sense
8003369	1.281	0.02583	chr5	137501141	137504527	+	n344037	-		Non-protein coding transcript	1	intergenic
8019215	1.068	0.02585	chr6	32857231	32859646	-	n277100	AK140259	Mus musculus adult male corpora quadrigemina cDNA, RIKEN full-length enriched library, clone:B230372P21 product:unclassifiable, full insert sequence.	mRNAlike lncRNA	1	intronic
8010229	1.009	0.02633	chr18	21125160	21126252	+	n281897	AK079772	Mus musculus 0 day neonate thymus cDNA, RIKEN full-length enriched library, clone:A430063G02 product:unclassifiable, full insert sequence.	mRNAlike lncRNA	2	intronic
8009331	2.015	0.02655	chr5	34897349	34897884	+	n279389	AK043236	Mus musculus 7 days neonate cerebellum cDNA, RIKEN full-length enriched library, clone:A730073P11 product:unclassifiable, full insert sequence.	mRNAlike lncRNA	1	intronic
8016591	1.319	0.02678	chr9	65034085	65034834	+	n294754	AK012957	Mus musculus 10, 11 days embryo whole body cDNA, RIKEN full-length enriched library, clone:2810401C09 product:unclassifiable, full insert sequence.	mRNAlike lncRNA	1	extension
8024461	1.393	0.02683	chr12	118993090	118994045	+	n268962	AK086800	Mus musculus 0 day neonate lung cDNA, RIKEN full-length enriched library, clone:E030001L23 product:unclassifiable, full insert sequence.	mRNAlike lncRNA	1	intronic
8021816	1.038	0.02708	chr6	29422648	29423596	-	n294308	AK160694	Mus musculus 12 days embryo head cDNA, RIKEN full-length enriched library, clone:3010023L08 product:unclassifiable, full insert sequence.	mRNAlike lncRNA	1	sense
8029526	1.674	0.02732	chr9	118612002	118612252	+	n297196	AK028015	Mus musculus 18-day embryo whole body cDNA, RIKEN full-length enriched library, clone:1190012C06 product:unclassifiable, full insert sequence.	mRNAlike lncRNA	1	intronic
8003190	1.561	0.02793	chr7	63228888	63230212	-	n297388	AK003932	Mus musculus 18-day embryo whole body cDNA, RIKEN full-length enriched library, clone:1110027G09 product:unclassifiable, full insert sequence.	mRNAlike lncRNA	1	intergenic
8022797	1.167	0.02811	chr15	35519068	35521393	+	n284628	AK036791	Mus musculus adult female vagina cDNA, RIKEN full-length enriched library, clone:9930010I05 product:unclassifiable, full insert sequence.	mRNAlike lncRNA	1	intronic
8000615	1.006	0.02821	chr9	65660344	65661816	-	n277882	AK045262	Mus musculus 9.5 days embryo parthenogenote cDNA, RIKEN full-length enriched library, clone:B130052O06 product:unclassifiable, full insert sequence.	mRNAlike lncRNA	1	intronic
8006265	1.339	0.02888	chr4	146823292	146828399	+	n280038	AK080398	Mus musculus 3 days neonate thymus cDNA, RIKEN full-length enriched library, clone:A630094O04 product:unclassifiable, full insert sequence.	mRNAlike lncRNA	2	intergenic
8006379	1.124	0.02944	chr13	54843312	54843693	+	n285780	AK020532	Mus musculus adult male urinary bladder cDNA, RIKEN full-length enriched library, clone:9530001D17 product:unclassifiable, full insert sequence.	mRNAlike lncRNA	1	antisense(intronic)
8009652	1.04	0.02944	chr1	179116847	179120289	-	n278028	AK044966	Mus musculus 9.5 days embryo parthenogenote cDNA, RIKEN full-length enriched library, clone:B130016J19 product:ring finger protein 39, full insert sequence.	mRNAlike lncRNA	2	intronic
8017040	1.389	0.03021	chr11	84645862	84647687	-	n271063	AK084588	Mus musculus 13 days embryo heart cDNA, RIKEN full-length enriched library, clone:D330017P12 product:inferred: C3HC4-type zinc finger protein {Homo sapiens}, full insert sequence.	mRNAlike lncRNA	1	sense
8004305	1.297	0.03029	chr4	129001704	129003026	-	n267712,n293385	AK165087,AK029397	Mus musculus 2 days pregnant adult female ovary cDNA, RIKEN full-length enriched library, clone:E330004B06 product:unclassifiable, full insert sequence.,Mus musculus 0 day neonate head cDNA, RIKEN full-length enriched library, clone:4833429G05 product:unclassifiable, full insert sequence.	mRNAlike lncRNA	3	sense
8015279	1.134	0.03061	chr7	133588313	133592759	+	n290126	AK134248	Mus musculus 13 days embryo forelimb cDNA, RIKEN full-length enriched library, clone:5930402J15 product:unclassifiable, full insert sequence.	mRNAlike lncRNA	1	sense
8029170	1.078	0.03186	chr4	108443842	108445853	-	n284410	AK037178	Mus musculus 6 days neonate skin cDNA, RIKEN full-length enriched library, clone:A030006E20 product:unclassifiable, full insert sequence.	mRNAlike lncRNA	1	intronic
8023626	1.132	0.032	chr4	44218733	44220754	-	n273420	AK083088	Mus musculus 12 days embryo spinal cord cDNA, RIKEN full-length enriched library, clone:C530050P18 product:unclassifiable, full insert sequence.	mRNAlike lncRNA	1	intronic
8015672	1.718	0.03389	chr9	119346377	119347766	+	n287878	AK135803	Mus musculus in vitro fertilized eggs cDNA, RIKEN full-length enriched library, clone:7420418N15 product:unclassifiable, full insert sequence.	mRNAlike lncRNA	1	intergenic
8015818	1.489	0.03507	chr2	34633322	34634388	+	n286038	AK137065	Mus musculus 12 days embryo embryonic body between diaphragm region and neck cDNA, RIKEN full-length enriched library, clone:9430059J09 product:unclassifiable, full insert sequence.	mRNAlike lncRNA	1	antisense(exonic)
8015306	1.417	0.03543	chr13	63230502	63231605	+	n291016	AK030431	Mus musculus adult male pituitary gland cDNA, RIKEN full-length enriched library, clone:5330411I22 product:unclassifiable, full insert sequence.	mRNAlike lncRNA	1	intronic
8015409	1.083	0.03556	chr4	43043870	43045354	+	n291926	AK016250	Mus musculus adult male testis cDNA, RIKEN full-length enriched library, clone:4930568F20 product:unclassifiable, full insert sequence.	mRNAlike lncRNA	1	antisense(exonic)
8009349	1.07	0.03563	chr12	100631325	100632284	+	n280567	AK041689	Mus musculus 3 days neonate thymus cDNA, RIKEN full-length enriched library, clone:A630030D20 product:unclassifiable, full insert sequence.	mRNAlike lncRNA	1	antisense(intronic)
8009823	1.211	0.03603	chr19	60990514	60991670	+	n289801	AK020075	Mus musculus 13 days embryo male testis cDNA, RIKEN full-length enriched library, clone:6030458E02 product:unclassifiable, full insert sequence.	mRNAlike lncRNA	1	intronic
8015117	1.32	0.03697	chr13	32187147	32191044	-	n281866	AK040131	Mus musculus 0 day neonate thymus cDNA, RIKEN full-length enriched library, clone:A430068E20 product:unclassifiable, full insert sequence.	mRNAlike lncRNA	1	intronic
8027488	1.041	0.03747	chr7	119938582	119942113	+	n288492	AK135392	Mus musculus 12 days embryo female mullerian duct includes surrounding region cDNA, RIKEN full-length enriched library, clone:6820413G24 product:unclassifiable, full insert sequence.	mRNAlike lncRNA	1	intronic
8008518	1.664	0.03751	chrX	92001893	92002978	+	n263808	AK035280	Mus musculus adult male urinary bladder cDNA, RIKEN full-length enriched library, clone:9530009A20 product:unclassifiable, full insert sequence.	ncRNA	1	intergenic
8018530	1.045	0.03769	chr2	135583758	135586050	+	n285339	AK035666	Mus musculus adult male urinary bladder cDNA, RIKEN full-length enriched library, clone:9530083G06 product:unclassifiable, full insert sequence.	mRNAlike lncRNA	1	intronic
8013428	1.152	0.03852	chr9	99223244	99223935	+	n296989	AK005751	Mus musculus adult male testis cDNA, RIKEN full-length enriched library, clone:1700008A23 product:unclassifiable, full insert sequence.	mRNAlike lncRNA	1	antisense(intronic)
8017251	1.362	0.03868	chr16	89884897	89885842	+	n292360	AK015851	Mus musculus adult male testis cDNA, RIKEN full-length enriched library, clone:4930520G16 product:T-cell lymphoma invasion and metastasis 1, full insert sequence.	mRNAlike lncRNA	1	antisense(exonic)
8001984	1.004	0.03926	chr16	38548101	38550304	-	n274194	AK082556	Mus musculus 0 day neonate cerebellum cDNA, RIKEN full-length enriched library, clone:C230063G23 product:inferred: x 010 protein {Homo sapiens}, full insert sequence.	mRNAlike lncRNA	1	sense
8001525	1.484	0.03957	chr15	27833374	27833877	-	n276650	AK047015	Mus musculus 10 days neonate cerebellum cDNA, RIKEN full-length enriched library, clone:B930011I04 product:unclassifiable, full insert sequence.	mRNAlike lncRNA	1	intronic
8015543	1.074	0.03969	chr1	66299200	66303176	+	n275305	AK140835	Mus musculus 16 days embryo head cDNA, RIKEN full-length enriched library, clone:C130040A04 product:unclassifiable, full insert sequence.	mRNAlike lncRNA	1	intronic
8016629	1.242	0.0407	chr8	100507490	100508450	-	n264068	AK147191	Mus musculus 13 days embryo liver cDNA, RIKEN full-length enriched library, clone:I920196J04 product:unclassifiable, full insert sequence.	mRNAlike lncRNA	1	intergenic
8007924	1.024	0.04078	chr1	181917036	181919441	+	n286417	AK034379	Mus musculus adult male diencephalon cDNA, RIKEN full-length enriched library, clone:9330184N06 product:unclassifiable, full insert sequence.	mRNAlike lncRNA	1	intronic
8026623	1.042	0.04104	chr1	178965175	178967067	-	n267659	AK054300	Mus musculus 2 days pregnant adult female ovary cDNA, RIKEN full-length enriched library, clone:E330013D07 product:unclassifiable, full insert sequence.	mRNAlike lncRNA	1	intronic
8027434	1.499	0.0424	chr13	10278120	10280956	-	n277024	AK046480	Mus musculus adult male corpora quadrigemina cDNA, RIKEN full-length enriched library, clone:B230397K24 product:similar to L1 RETROPOSON, ORF2 MRNA (FRAGMENT) [Rattus norvegicus], full insert sequence.	mRNAlike lncRNA	2	intergenic
8002829	1.007	0.04543	chr15	26626184	26628300	-	n285844	AK035127	Mus musculus 12 days embryo embryonic body between diaphragm region and neck cDNA, RIKEN full-length enriched library, clone:9430091N11 product:unclassifiable, full insert sequence.	mRNAlike lncRNA	2	intronic
8020606	1.073	0.04603	chr19	41555743	41556675	-	n295855	AK008298	Mus musculus adult male small intestine cDNA, RIKEN full-length enriched library, clone:2010100M03 product:unclassifiable, full insert sequence.	mRNAlike lncRNA	1	close
8029318	1.058	0.04627	chr14	72244229	72245502	-	n293297	AK014814	Mus musculus adult male testis cDNA, RIKEN full-length enriched library, clone:4921504P05 product:unclassifiable, full insert sequence.	mRNAlike lncRNA	1	intergenic
8004655	1.075	0.04637	chr1	58709484	58712675	+	n281823	AK079804	Mus musculus 0 day neonate thymus cDNA, RIKEN full-length enriched library, clone:A430073A12 product:caspase 8, full insert sequence.	mRNAlike lncRNA	1	intergenic
8012552	1.151	0.04664	chr10	18301649	18304913	-	n276052	AK047584	Mus musculus 10 days neonate cerebellum cDNA, RIKEN full-length enriched library, clone:B930094H20 product:unclassifiable, full insert sequence.	mRNAlike lncRNA	1	intergenic
8018010	1.51	0.04798	chr8	75047864	75053314	-	n290292	AK134145	Mus musculus adult male thymus cDNA, RIKEN full-length enriched library, clone:5830452A07 product:unclassifiable, full insert sequence.	mRNAlike lncRNA	1	intronic
8002035	1.072	0.04809	chr9	62115182	62115650	-	n296907	AK005961	Mus musculus adult male testis cDNA, RIKEN full-length enriched library, clone:1700013K18 product:unclassifiable, full insert sequence.	mRNAlike lncRNA	1	intergenic
8024377	1.052	0.04835	chr11	72499109	72500652	+	n272289	AK051248	Mus musculus 12 days embryo spinal ganglion cDNA, RIKEN full-length enriched library, clone:D130023C12 product:unclassifiable, full insert sequence.	mRNAlike lncRNA	1	sense
8010828	1.043	0.0489	chr11	105451296	105452135	+	n290492	AK019982	Mus musculus 8 days embryo whole body cDNA, RIKEN full-length enriched library, clone:5730590C14 product:unclassifiable, full insert sequence.	mRNAlike lncRNA	1	intronic
8008557	1.201	0.04914	chr12	46145267	46147809	-	n293743	AK028816	Mus musculus 10 days neonate skin cDNA, RIKEN full-length enriched library, clone:4732458K03 product:unclassifiable, full insert sequence.	mRNAlike lncRNA	1	intronic
8010011	1.213	0.0498	chr16	31271658	31274389	-	n283850	AK037804	Mus musculus 16 days neonate thymus cDNA, RIKEN full-length enriched library, clone:A130050O13 product:unclassifiable, full insert sequence.	mRNAlike lncRNA	1	intronic
8020124	1.043	0.04997	chr3	68025304	68026497	+	n271716	AK084179	Mus musculus 12 days embryo eyeball cDNA, RIKEN full-length enriched library, clone:D230005I03 product:unclassifiable, full insert sequence.	mRNAlike lncRNA	1	intronic

## Sheet: E.Coli upregulated
transcript_cluster_id	log2(fold change)	p-value	chromosome	start	stop	strand	NONCODE_id	GenBank	description	type	number_of_probesets	region
8021087	1.489	2e-05	chr14	99445440	99447131	+	n288632	AK020138	Mus musculus 12 days embryo male wolffian duct includes surrounding region cDNA, RIKEN full-length enriched library, clone:6720463M24 product:unclassifiable, full insert sequence.	mRNAlike lncRNA	2	sense
8025863	1.022	0.029	chr15	100176203	100176799	+	n297634	AK002833	Mus musculus adult male kidney cDNA, RIKEN full-length enriched library, clone:0610039G09 product:unclassifiable, full insert sequence.	mRNAlike lncRNA	1	intergenic
8000706	1.118	0.00436	chr19	4594425	4596404	+	n266353	AK089590	Mus musculus activated spleen cDNA, RIKEN full-length enriched library, clone:F830003M21 product:unclassifiable, full insert sequence.	mRNAlike lncRNA	1	sense
8026510	1.161	0.04194	chr11	60195635	60196121	+	n268843	AK142941	Mus musculus 0 day neonate lung cDNA, RIKEN full-length enriched library, clone:E030012J02 product:unclassifiable, full insert sequence.	mRNAlike lncRNA	1	intronic
8008072	1.475	0.00647	chr1	164148752	164149220	-	n270299	AK052677	Mus musculus 0 day neonate kidney cDNA, RIKEN full-length enriched library, clone:D630022B14 product:unclassifiable, full insert sequence.	mRNAlike lncRNA	2	intronic
8028177	1.081	0.00421	chr2	178239491	178240515	-	n266775	AK155005	Mus musculus NOD-derived CD11c +ve dendritic cells cDNA, RIKEN full-length enriched library, clone:F630115J17 product:unclassifiable, full insert sequence.	mRNAlike lncRNA	1	intergenic
8023936	1.076	0.00261	chr5	136089698	136093169	-	n268886	AK086891	Mus musculus 0 day neonate lung cDNA, RIKEN full-length enriched library, clone:E030009M04 product:unclassifiable, full insert sequence.	mRNAlike lncRNA	2	intergenic
8021257	1.43	0.02445	chr1	120355245	120355842	-	n263563	AK083371	Mus musculus 2 days neonate thymus thymic cells cDNA, RIKEN full-length enriched library, clone:C920024K21 product:unclassifiable, full insert sequence.	mRNAlike lncRNA	1	antisense(intronic)
8025933	1.33	0.00851	chr5	146685465	146688267	-	n266131	AK156222	Mus musculus activated spleen cDNA, RIKEN full-length enriched library, clone:F830012H14 product:unclassifiable, full insert sequence.	mRNAlike lncRNA	2	intronic
8012824	1.359	0.02132	chr8	97125554	97125897	-	n297037	AK005617	Mus musculus adult male testis cDNA, RIKEN full-length enriched library, clone:1700001O11 product:unclassifiable, full insert sequence.	mRNAlike lncRNA	1	sense
8000852	1.263	0.00966	chr11	81325589	81327313	-	n275976	AK047648	Mus musculus adult male corpus striatum cDNA, RIKEN full-length enriched library, clone:C030004L23 product:unclassifiable, full insert sequence.	mRNAlike lncRNA	1	intronic
8016088	2.637	0.00034	chr15	73476281	73478032	+	n296966,n291277	AK133430,AK005813	Mus musculus adult male testis cDNA, RIKEN full-length enriched library, clone:4933428H08 product:unclassifiable, full insert sequence.,Mus musculus adult male testis cDNA, RIKEN full-length enriched library, clone:1700010B13 product:unclassifiable, full insert sequence.	mRNAlike lncRNA	1	close
8007686	1.025	0.01386	chr11	86050093	86052929	+	n284134	AK037527	Mus musculus 16 days neonate thymus cDNA, RIKEN full-length enriched library, clone:A130023J02 product:unclassifiable, full insert sequence.	mRNAlike lncRNA	2	antisense(exonic)
8018741	1.061	0.01657	chr4	3482228	3483372	-	n277727	AK020978	Mus musculus adult male corpora quadrigemina cDNA, RIKEN full-length enriched library, clone:B230117O15 product:unclassifiable, full insert sequence.	mRNAlike lncRNA	2	intronic
8008516	1.268	0.00307	chr6	99036929	99038864	-	n288345	AK148558	Mus musculus 2 days neonate sympathetic ganglion cDNA, RIKEN full-length enriched library, clone:7120405C07 product:unclassifiable, full insert sequence.	mRNAlike lncRNA	2	intronic
8003264	1.232	0.02004	chr12	58340821	58343824	+	n288647,n267161,n283732	AK089022,AK037944,AK032842	Mus musculus 2 days neonate thymus thymic cells cDNA, RIKEN full-length enriched library, clone:E430036F20 product:unclassifiable, full insert sequence.,Mus musculus 16 days neonate thymus cDNA, RIKEN full-length enriched library, clone:A130066B09 product:unclassifiable, full insert sequence.,Mus musculus 12 days embryo male wolffian duct includes surrounding region cDNA, RIKEN full-length enrich…	mRNAlike lncRNA	1	sense, intronic
8006468	1.053	0.04028	chr17	13215303	13218318	+	n266107	AK089744	Mus musculus activated spleen cDNA, RIKEN full-length enriched library, clone:F830014A03 product:unclassifiable, full insert sequence.	mRNAlike lncRNA	1	intergenic
8003204	2.269	0.01109	chr11	102485960	102490870	-	n415297	-		lncRNA	1	intergenic
8014378	1.252	0.01676	chr8	82179870	82182715	+	n264146	AK146511	Mus musculus 17 days embryo heart cDNA, RIKEN full-length enriched library, clone:I920018D22 product:unclassifiable, full insert sequence.	mRNAlike lncRNA	2	intronic
8026996	1.335	0.00147	chr7	51751964	51752514	+	n297675	AK018715	Mus musculus adult male kidney cDNA, RIKEN full-length enriched library, clone:0610007G24 product:unclassifiable, full insert sequence.	mRNAlike lncRNA	1	sense
8022471	1.134	0.0337	chrX	132308472	132309706	+	n279269	AK043354	Mus musculus 7 days neonate cerebellum cDNA, RIKEN full-length enriched library, clone:A730087P08 product:unclassifiable, full insert sequence.	mRNAlike lncRNA	1	intronic
8025044	1.067	0.04591	chr1	105824592	106093878	+	n266041	AK089773	Mus musculus activated spleen cDNA, RIKEN full-length enriched library, clone:F830018E02 product:unclassifiable, full insert sequence.	mRNAlike lncRNA	1	intergenic
8028694	1.273	0.01336	chr5	20453365	20454583	-	n273039	AK050509	Mus musculus adult pancreas islet cells cDNA, RIKEN full-length enriched library, clone:C820005I10 product:unclassifiable, full insert sequence.	mRNAlike lncRNA	2	intronic
8009331	2.036	0.03257	chr5	34897349	34897884	+	n279389	AK043236	Mus musculus 7 days neonate cerebellum cDNA, RIKEN full-length enriched library, clone:A730073P11 product:unclassifiable, full insert sequence.	mRNAlike lncRNA	1	intronic
8016591	2.021	0.00261	chr9	65034085	65034834	+	n294754	AK012957	Mus musculus 10, 11 days embryo whole body cDNA, RIKEN full-length enriched library, clone:2810401C09 product:unclassifiable, full insert sequence.	mRNAlike lncRNA	1	extension
8029526	1.701	0.0326	chr9	118612002	118612252	+	n297196	AK028015	Mus musculus 18-day embryo whole body cDNA, RIKEN full-length enriched library, clone:1190012C06 product:unclassifiable, full insert sequence.	mRNAlike lncRNA	1	intronic
8012268	1.039	0.00692	chr16	80397754	80400336	-	n265521	AK157138	Mus musculus activated spleen cDNA, RIKEN full-length enriched library, clone:F830203P07 product:unclassifiable, full insert sequence.	mRNAlike lncRNA	1	intergenic
8023626	1.292	0.02163	chr4	44218733	44220754	-	n273420	AK083088	Mus musculus 12 days embryo spinal cord cDNA, RIKEN full-length enriched library, clone:C530050P18 product:unclassifiable, full insert sequence.	mRNAlike lncRNA	1	intronic
8015672	1.802	0.03468	chr9	119346377	119347766	+	n287878	AK135803	Mus musculus in vitro fertilized eggs cDNA, RIKEN full-length enriched library, clone:7420418N15 product:unclassifiable, full insert sequence.	mRNAlike lncRNA	1	intergenic
8004078	1.198	0.00062	chr16	43494149	43496953	+	n267023	AK143750	Mus musculus 6 days neonate spleen cDNA, RIKEN full-length enriched library, clone:F430102C17 product:unclassifiable, full insert sequence.	mRNAlike lncRNA	2	intronic
8004016	1.096	0.0044	chr9	22785870	22788613	-	n291570	AK133281	Mus musculus adult male testis cDNA, RIKEN full-length enriched library, clone:4932429E06 product:unclassifiable, full insert sequence.	mRNAlike lncRNA	2	intergenic
8015306	1.417	0.04468	chr13	63230502	63231605	+	n291016	AK030431	Mus musculus adult male pituitary gland cDNA, RIKEN full-length enriched library, clone:5330411I22 product:unclassifiable, full insert sequence.	mRNAlike lncRNA	1	intronic
8009349	1.608	0.00468	chr12	100631325	100632284	+	n280567	AK041689	Mus musculus 3 days neonate thymus cDNA, RIKEN full-length enriched library, clone:A630030D20 product:unclassifiable, full insert sequence.	mRNAlike lncRNA	1	antisense(intronic)
8018316	1.172	0.006	chr2	129422090	129422955	+	n294374	AK013795	Mus musculus adult male hippocampus cDNA, RIKEN full-length enriched library, clone:2900076A13 product:unclassifiable, full insert sequence.	mRNAlike lncRNA	1	intronic
8025314	1.167	0.00173	chr5	31883451	31884082	+	n294376	AK013797	Mus musculus adult male hippocampus cDNA, RIKEN full-length enriched library, clone:2900076G11 product:unclassifiable, full insert sequence.	mRNAlike lncRNA	1	intergenic
8001984	1.24	0.01808	chr16	38548101	38550304	-	n274194	AK082556	Mus musculus 0 day neonate cerebellum cDNA, RIKEN full-length enriched library, clone:C230063G23 product:inferred: x 010 protein {Homo sapiens}, full insert sequence.	mRNAlike lncRNA	1	sense
8002684	1.043	0.02634	chr9	95834363	95836138	-	n283554	AK038145	Mus musculus 16 days neonate thymus cDNA, RIKEN full-length enriched library, clone:A130081P13 product:unclassifiable, full insert sequence.	mRNAlike lncRNA	1	antisense(intronic)
8027434	1.868	0.01886	chr13	10278120	10280956	-	n277024	AK046480	Mus musculus adult male corpora quadrigemina cDNA, RIKEN full-length enriched library, clone:B230397K24 product:similar to L1 RETROPOSON, ORF2 MRNA (FRAGMENT) [Rattus norvegicus], full insert sequence.	mRNAlike lncRNA	2	intergenic
8029555	1.464	0.00429	chr14	31943045	31944939	-	n276572	AK047101	Mus musculus 10 days neonate cerebellum cDNA, RIKEN full-length enriched library, clone:B930019K04 product:unclassifiable, full insert sequence.	mRNAlike lncRNA	1	extension
8020606	1.684	0.00521	chr19	41555743	41556675	-	n295855	AK008298	Mus musculus adult male small intestine cDNA, RIKEN full-length enriched library, clone:2010100M03 product:unclassifiable, full insert sequence.	mRNAlike lncRNA	1	close
8002996	1.227	0.01643	chr7	116940303	116941417	-	n279303	AK043317	Mus musculus 7 days neonate cerebellum cDNA, RIKEN full-length enriched library, clone:A730084J16 product:unclassifiable, full insert sequence.	mRNAlike lncRNA	2	extension
8018010	1.949	0.01835	chr8	75047864	75053314	-	n290292	AK134145	Mus musculus adult male thymus cDNA, RIKEN full-length enriched library, clone:5830452A07 product:unclassifiable, full insert sequence.	mRNAlike lncRNA	1	intronic
8002035	1.127	0.04878	chr9	62115182	62115650	-	n296907	AK005961	Mus musculus adult male testis cDNA, RIKEN full-length enriched library, clone:1700013K18 product:unclassifiable, full insert sequence.	mRNAlike lncRNA	1	intergenic
8020124	1.187	0.03587	chr3	68025304	68026497	+	n271716	AK084179	Mus musculus 12 days embryo eyeball cDNA, RIKEN full-length enriched library, clone:D230005I03 product:unclassifiable, full insert sequence.	mRNAlike lncRNA	1	intronic
8005645	1.259	0.01443	chr11	120352792	120355036	-	n412898	-		lncRNA	1	antisense(intronic)
8000348	1.2	0.00505	chr2	178141969	178143997	+	n292947,n291296	AK077193,AK015172	Mus musculus adult male testis cDNA, RIKEN full-length enriched library, clone:4933426F04 product:unclassifiable, full insert sequence.,Mus musculus adult male testis cDNA, RIKEN full-length enriched library, clone:4930421P05 product:unclassifiable, full insert sequence.	mRNAlike lncRNA	3	antisense(intronic)
8018106	1.188	0.00856	chr11	49495447	49495855	-	n279568	AK043052	Mus musculus 7 days neonate cerebellum cDNA, RIKEN full-length enriched library, clone:A730051E03 product:unclassifiable, full insert sequence.	mRNAlike lncRNA	1	sense
8020387	1.224	0.00343	chr13	102625445	102626306	+	n279171	AK043460	Mus musculus 7 days neonate cerebellum cDNA, RIKEN full-length enriched library, clone:A730097F20 product:unclassifiable, full insert sequence.	mRNAlike lncRNA	2	intergenic
8015848	1.259	0.033	chr12	79988324	79989229	+	n280492	AK041801	Mus musculus 3 days neonate thymus cDNA, RIKEN full-length enriched library, clone:A630039C05 product:unclassifiable, full insert sequence.	mRNAlike lncRNA	1	extension
8025247	1.061	0.00131	chr8	29195309	29196068	+	n296976	AK005782	Mus musculus adult male testis cDNA, RIKEN full-length enriched library, clone:1700008N11 product:unclassifiable, full insert sequence.	mRNAlike lncRNA	2	intergenic
8021184	1.053	0.01023	chr8	48333916	48335873	-	n286146	AK034739	Mus musculus 12 days embryo embryonic body between diaphragm region and neck cDNA, RIKEN full-length enriched library, clone:9430030K02 product:unclassifiable, full insert sequence.	mRNAlike lncRNA	1	intronic
8029507	1.421	0.00469	chr15	81633172	81635781	+	n297322	AK027965	Mus musculus 18-day embryo whole body cDNA, RIKEN full-length enriched library, clone:1110038L23 product:unclassifiable, full insert sequence.	mRNAlike lncRNA	1	sense
8004146	1.048	0.00669	chr13	97662934	97674090	+	n343370	-		lincRNA	2	intergenic
8009273	1.172	0.04801	chr14	71136645	71139644	-	n283411	AK038302	Mus musculus 16 days neonate thymus cDNA, RIKEN full-length enriched library, clone:A130094D11 product:unclassifiable, full insert sequence.	mRNAlike lncRNA	2	intronic
8011372	1.148	0.04865	chr6	39632652	39635057	-	n272287	AK051252	Mus musculus 12 days embryo spinal ganglion cDNA, RIKEN full-length enriched library, clone:D130023H02 product:unclassifiable, full insert sequence.	mRNAlike lncRNA	1	intronic
8022290	1.485	0.04373	chr10	87841988	87846456	-	n413503	-		lncRNA	1	antisense(exonic)
8001241	1.11	0.04296	chr1	15354382	15355582	+	n272360	AK051181	Mus musculus 12 days embryo spinal ganglion cDNA, RIKEN full-length enriched library, clone:D130012F21 product:unclassifiable, full insert sequence.	mRNAlike lncRNA	1	intronic
8010709	1.085	0.01154	chr2	112223981	112227570	+	n274772	AK081901	Mus musculus 16 days embryo head cDNA, RIKEN full-length enriched library, clone:C130086A03 product:unclassifiable, full insert sequence.	mRNAlike lncRNA	1	intronic
8022377	1.22	0.02858	chr17	33769409	33770351	-	n279031	AK043667	Mus musculus 10 days neonate cortex cDNA, RIKEN full-length enriched library, clone:A830016N01 product:unclassifiable, full insert sequence.	mRNAlike lncRNA	1	bidirectional
8024432	1.029	0.00756	chr9	29347088	29351235	-	n288835	AK032679	Mus musculus 10 days neonate cerebellum cDNA, RIKEN full-length enriched library, clone:6530415J15 product:unclassifiable, full insert sequence.	mRNAlike lncRNA	1	intronic
8025849	1.1	0.02315	chr6	121146692	121148201	-	n264853	AK149894	Mus musculus bone marrow macrophage cDNA, RIKEN full-length enriched library, clone:G530102I06 product:unclassifiable, full insert sequence.	mRNAlike lncRNA	1	antisense(intronic)
8019214	1.259	0.0447	chr17	87441241	87445520	-	n343572	-		Non-protein coding transcript	1	intergenic
8024290	1.563	0.00044	chr17	45582666	45585406	+	n283655	AK038040	Mus musculus 16 days neonate thymus cDNA, RIKEN full-length enriched library, clone:A130073J07 product:unclassifiable, full insert sequence.	mRNAlike lncRNA	1	antisense(intronic)
8029790	2.075	0.00114	chr2	52958744	52959465	+	n289695	AK134454	Mus musculus 13 days embryo male testis cDNA, RIKEN full-length enriched library, clone:6030497N07 product:unclassifiable, full insert sequence.	mRNAlike lncRNA	2	intronic
8000973	1.992	0.00035	chr18	68478650	68484505	+	n274598	AK082082	Mus musculus 0 day neonate cerebellum cDNA, RIKEN full-length enriched library, clone:C230003J08 product:MRNA (GUANINE-7-)METHYLTRANSFERASE (FRAGMENT) homolog [Homo sapiens], full insert sequence.	mRNAlike lncRNA	1	sense
8024251	1.763	0.0007	chr1	51066377	51068656	+	n276291	AK140627	Mus musculus 10 days neonate cerebellum cDNA, RIKEN full-length enriched library, clone:B930062B04 product:unclassifiable, full insert sequence.	mRNAlike lncRNA	1	intronic
8023572	1.171	0.00047	chr6	71929850	71932469	+	n294318	AK028255	Mus musculus 12 days embryo head cDNA, RIKEN full-length enriched library, clone:3010014K16 product:unclassifiable, full insert sequence.	mRNAlike lncRNA	2	extension
8010859	1.67	0.0012	chr14	15950826	15953491	-	n266301	AK156049	Mus musculus activated spleen cDNA, RIKEN full-length enriched library, clone:F830005N11 product:unclassifiable, full insert sequence.	mRNAlike lncRNA	1	intergenic
8006321	1.177	0.02515	chr2	58996881	58998591	-	n281843	AK040157	Mus musculus 0 day neonate thymus cDNA, RIKEN full-length enriched library, clone:A430070N18 product:unclassifiable, full insert sequence.	mRNAlike lncRNA	1	sense
8003536	1.592	0.02275	chr5	109073839	109074115	+	n297607	AK003015	Mus musculus adult male brain cDNA, RIKEN full-length enriched library, clone:0710007G10 product:unclassifiable, full insert sequence.	mRNAlike lncRNA	1	intronic
8013280	1.505	0.00555	chr12	3752542	3762146	-	n273041	AK148460	Mus musculus adult pancreas islet cells cDNA, RIKEN full-length enriched library, clone:C820005G04 product:unclassifiable, full insert sequence.	mRNAlike lncRNA	1	antisense(intronic)
8013083	1.395	0.00359	chr13	109286011	109288364	+	n271338	AK052062	Mus musculus 12 days embryo eyeball cDNA, RIKEN full-length enriched library, clone:D230040N21 product:unclassifiable, full insert sequence.	mRNAlike lncRNA	1	intronic
8016319	1.565	0.00654	chr8	51852715	51853720	-	n279668	AK042911	Mus musculus 7 days neonate cerebellum cDNA, RIKEN full-length enriched library, clone:A730038J21 product:unclassifiable, full insert sequence.	mRNAlike lncRNA	1	intergenic
8000811	1.423	0.01988	chr19	16028692	16029407	-	n283522	AK138074	Mus musculus 16 days neonate thymus cDNA, RIKEN full-length enriched library, clone:A130084A13 product:unclassifiable, full insert sequence.	mRNAlike lncRNA	1	extension
8013641	1.186	0.00582	chr17	7012857	7022878	+	n291297	AK016924	Mus musculus adult male testis cDNA, RIKEN full-length enriched library, clone:4933426B08 product:unclassifiable, full insert sequence.	mRNAlike lncRNA	2	intergenic
8027777	1.466	0.02765	chr13	29107324	29107990	+	n275778	AK021134	Mus musculus adult male corpus striatum cDNA, RIKEN full-length enriched library, clone:C030039E19 product:unclassifiable, full insert sequence.	mRNAlike lncRNA	1	intergenic
8022497	1.09	0.01293	chr2	104096828	104100689	+	n278959	AK043780	Mus musculus 10 days neonate cortex cDNA, RIKEN full-length enriched library, clone:A830032E06 product:unclassifiable, full insert sequence.	mRNAlike lncRNA	3	antisense(exonic)
8017134	1.477	0.01368	chr17	28590941	28592623	-	n290450	AK134016	Mus musculus adult male thymus cDNA, RIKEN full-length enriched library, clone:5830408D10 product:unclassifiable, full insert sequence.	mRNAlike lncRNA	1	intronic
8004925	1.628	0.01233	chr2	152828568	152834218	+	n280863,n280610	AK041612,AK041200	Mus musculus 3 days neonate thymus cDNA, RIKEN full-length enriched library, clone:A630024L05 product:RIKEN cDNA 1700016F23 gene, full insert sequence.,Mus musculus adult male aorta and vein cDNA, RIKEN full-length enriched library, clone:A530090C03 product:unclassifiable, full insert sequence.	mRNAlike lncRNA	1	sense
8024244	1.192	0.0082	chr11	28635410	28638356	+	n274603	AK141016	Mus musculus 0 day neonate cerebellum cDNA, RIKEN full-length enriched library, clone:C230001O06 product:unclassifiable, full insert sequence.	mRNAlike lncRNA	1	intergenic
8022585	1.303	0.00031	chr8	123303512	123305309	-	n264755	AK090229	Mus musculus adult male accessory axillary lymph node cDNA, RIKEN full-length enriched library, clone:G630022K15 product:unclassifiable, full insert sequence.	mRNAlike lncRNA	1	antisense(intronic)
8023314	1.085	0.00405	chr2	164739527	164745787	+	n343790	-		lincRNA	2	intergenic
8022780	1.279	0.04678	chr10	114077229	114080932	-	n271429	AK051999	Mus musculus 12 days embryo eyeball cDNA, RIKEN full-length enriched library, clone:D230033G18 product:unclassifiable, full insert sequence.	mRNAlike lncRNA	2	intronic
8003441	1.244	0.01256	chr7	121994857	121998085	-	n267628	AK054338	Mus musculus 2 days pregnant adult female ovary cDNA, RIKEN full-length enriched library, clone:E330017C13 product:unclassifiable, full insert sequence.	mRNAlike lncRNA	3	bidirectional
8010722	1.138	0.01591	chr11	69694593	69695407	+	n286938	AK136720	Mus musculus adult male epididymis cDNA, RIKEN full-length enriched library, clone:9230102B18 product:unclassifiable, full insert sequence.	mRNAlike lncRNA	1	antisense(intronic)
8022338	3.311	0.00315	chr7	17374365	17374674	+	n285692	AK020559	Mus musculus adult male urinary bladder cDNA, RIKEN full-length enriched library, clone:9530015I06 product:unclassifiable, full insert sequence.	mRNAlike lncRNA	1	intronic
8010802	1.055	0.02387	chr5	130351849	130352758	-	n289415	AK134653	Mus musculus adult male medulla oblongata cDNA, RIKEN full-length enriched library, clone:6330514A22 product:unclassifiable, full insert sequence.	mRNAlike lncRNA	1	intronic
8007019	1.015	0.04037	chr13	112370443	112435119	+	n343324	-		lincRNA	1	intergenic
8018539	1.637	0.01408	chr9	13457121	13458304	+	n271499	AK084324	Mus musculus 12 days embryo eyeball cDNA, RIKEN full-length enriched library, clone:D230023K22 product:unclassifiable, full insert sequence.	mRNAlike lncRNA	2	intronic
8011357	1.112	0.02652	chr6	105842655	105846708	+	n286389	AK136924	Mus musculus adult male diencephalon cDNA, RIKEN full-length enriched library, clone:9330188L02 product:unclassifiable, full insert sequence.	mRNAlike lncRNA	1	intronic
8019341	2.084	0.00079	chr5	150825053	150825318	-	n263748	AK018882	Mus musculus adult male testis cDNA, RIKEN full-length enriched library, clone:1700066I10 product:unclassifiable, full insert sequence.	mRNAlike lncRNA	1	antisense(intronic)
8021281	1.393	0.00119	chr5	132472048	132474283	-	n295163	AK011375	Mus musculus 10 days embryo whole body cDNA, RIKEN full-length enriched library, clone:2610011E03 product:unclassifiable, full insert sequence.	mRNAlike lncRNA	1	intronic
8000117	1.364	0.04213	chr6	5213209	5214852	-	n289563	AK018124	Mus musculus adult male medulla oblongata cDNA, RIKEN full-length enriched library, clone:6330405I24 product:unclassifiable, full insert sequence.	mRNAlike lncRNA	1	sense
8007828	1.029	0.01096	chr1	165231920	165233751	-	n274963	AK081699	Mus musculus 16 days embryo head cDNA, RIKEN full-length enriched library, clone:C130069E24 product:unclassifiable, full insert sequence.	mRNAlike lncRNA	1	intronic
8009571	1.368	0.01654	chr8	36030327	36042928	-	n292645	AK132873	Mus musculus adult male testis cDNA, RIKEN full-length enriched library, clone:4930469P09 product:unclassifiable, full insert sequence.	mRNAlike lncRNA	1	intergenic
8012000	1.596	0.00535	chr3	88339858	88340620	-	n267604	AK143378	Mus musculus 2 days pregnant adult female ovary cDNA, RIKEN full-length enriched library, clone:E330019P22 product:unclassifiable, full insert sequence.	mRNAlike lncRNA	1	antisense(exonic)
8004836	1.329	0.00915	chrX	164365528	164368242	-	n288999	AK078277	Mus musculus adult male olfactory brain cDNA, RIKEN full-length enriched library, clone:6430563F05 product:unclassifiable, full insert sequence.	mRNAlike lncRNA	1	intronic
8002217	1.878	0.04414	chr6	30754357	30757552	+	n289542,n421244,n289329,n289388,n277138,n282656,n268651,n268961	AK087162,AK086806,AK046289,AK039295,AK018238,AK031986,AK018165	Mus musculus 0 day neonate lung cDNA, RIKEN full-length enriched library, clone:E030030K01 product:inferred: coatomer protein complex, subunit gamma 2, antisense 2, full insert sequence.,Mus musculus 0 day neonate lung cDNA, RIKEN full-length enriched library, clone:E030002D24 product:coatomer protein complex, subunit gamma 2, antisense 2, full insert sequence.,Mus musculus adult male corpora qua…	mRNAlike lncRNA,lncRNA	1	antisense(intronic)
8029458	1.199	0.02519	chr9	103246265	103247016	+	n297367	AK004011	Mus musculus 18-day embryo whole body cDNA, RIKEN full-length enriched library, clone:1110031N14 product:unclassifiable, full insert sequence.	mRNAlike lncRNA	2	sense
8023013	1.477	0.02747	chr4	82669702	82670144	+	n292797	AK019607	Mus musculus adult male testis cDNA, RIKEN full-length enriched library, clone:4930441N18 product:unclassifiable, full insert sequence.	mRNAlike lncRNA	1	antisense(intronic)
8001455	1.355	0.00436	chr7	48542768	48544799	-	n291404	AK030174	Mus musculus adult male testis cDNA, RIKEN full-length enriched library, clone:4933409J01 product:unclassifiable, full insert sequence.	mRNAlike lncRNA	1	antisense(exonic)
8028237	1.431	0.02518	chr6	68193573	68202157	+	n264477	AK145002	Mus musculus mammary gland RCB-0526 Jyg-MC(A) cDNA, RIKEN full-length enriched library, clone:G830022P11 product:unclassifiable, full insert sequence.	mRNAlike lncRNA	1	intergenic
8016353	1.896	0.03992	chr5	108536768	108538238	+	n267526,n286850	AK087837,AK020341	Mus musculus 2 days pregnant adult female ovary cDNA, RIKEN full-length enriched library, clone:E330027A01 product:unclassifiable, full insert sequence.,Mus musculus adult male epididymis cDNA, RIKEN full-length enriched library, clone:9230112N11 product:unclassifiable, full insert sequence.	mRNAlike lncRNA	1	sense
8019065	1.046	0.04553	chr9	83441935	83442618	+	n279027	AK080604	Mus musculus 10 days neonate cortex cDNA, RIKEN full-length enriched library, clone:A830018I21 product:unclassifiable, full insert sequence.	mRNAlike lncRNA	1	sense
8024835	1.214	0.01295	chr10	101193408	101194195	-	n265680	AK156860	Mus musculus activated spleen cDNA, RIKEN full-length enriched library, clone:F830103M13 product:unclassifiable, full insert sequence.	mRNAlike lncRNA	1	antisense(intronic)
8003335	1.112	0.0074	chr4	76160663	76162356	-	n263964	AK158800	Mus musculus visual cortex cDNA, RIKEN full-length enriched library, clone:K430327H03 product:unclassifiable, full insert sequence.	mRNAlike lncRNA	2	intronic
8009622	1.047	0.0038	chr17	91277456	91278708	-	n294357	AK013822	Mus musculus adult male hippocampus cDNA, RIKEN full-length enriched library, clone:2900084O13 product:unclassifiable, full insert sequence.	mRNAlike lncRNA	1	intronic
8022549	1.711	0.01375	chr3	122912317	122914865	-	n280987	AK041063	Mus musculus adult male aorta and vein cDNA, RIKEN full-length enriched library, clone:A530076E23 product:unclassifiable, full insert sequence.	mRNAlike lncRNA	1	intronic
8010508	1.213	0.00966	chr12	56718677	56720742	-	n267592	AK054373	Mus musculus 2 days pregnant adult female ovary cDNA, RIKEN full-length enriched library, clone:E330020M05 product:unclassifiable, full insert sequence.	mRNAlike lncRNA	1	intronic
8029174	1.74	0.04475	chr8	109836576	109837937	+	n297344	AK004108	Mus musculus 18-day embryo whole body cDNA, RIKEN full-length enriched library, clone:1110035E04 product:unclassifiable, full insert sequence.	mRNAlike lncRNA	1	intronic
8009912	1.214	0.00813	chr5	23953728	23954302	+	n295356	AK010155	Mus musculus adult male tongue cDNA, RIKEN full-length enriched library, clone:2310074N15 product:unclassifiable, full insert sequence.	mRNAlike lncRNA	1	close
8015677	1.273	0.01578	chr5	36236113	36248342	+	n279417	AK043209	Mus musculus 7 days neonate cerebellum cDNA, RIKEN full-length enriched library, clone:A730070N12 product:unclassifiable, full insert sequence.	mRNAlike lncRNA	1	sense
8009696	1.338	0.02314	chr2	42505397	42508535	-	n276784	AK080989	Mus musculus 10 days neonate medulla oblongata cDNA, RIKEN full-length enriched library, clone:B830020C22 product:low density lipoprotein-related protein 1B (deleted in tumors), full insert sequence.	mRNAlike lncRNA	1	sense
8005094	1.006	0.00288	chr4	131975745	131976732	-	n280920	AK041124	Mus musculus adult male aorta and vein cDNA, RIKEN full-length enriched library, clone:A530084B03 product:unclassifiable, full insert sequence.	mRNAlike lncRNA	1	intronic
8000519	1.011	0.00283	chr6	134847978	134851126	+	n293824,n294640,n280106,n272364	AK051179,AK080385,AK028630,AK013344	Mus musculus 12 days embryo spinal ganglion cDNA, RIKEN full-length enriched library, clone:D130012A15 product:unclassifiable, full insert sequence.,Mus musculus 3 days neonate thymus cDNA, RIKEN full-length enriched library, clone:A630087C09 product:unclassifiable, full insert sequence.,Mus musculus 10 days neonate skin cDNA, RIKEN full-length enriched library, clone:4732420K15 product:unclassif…	mRNAlike lncRNA	4	close
8017088	1.204	0.00358	chr14	94122513	94126407	-	n284941	AK137405	Mus musculus 16 days neonate cerebellum cDNA, RIKEN full-length enriched library, clone:9630047D11 product:unclassifiable, full insert sequence.	mRNAlike lncRNA	2	intronic
8003255	1.23	0.016	chr3	94337726	94339888	-	n276413	AK047288	Mus musculus 10 days neonate cerebellum cDNA, RIKEN full-length enriched library, clone:B930046C06 product:unclassifiable, full insert sequence.	mRNAlike lncRNA	2	intronic
8011322	1.102	0.02057	chr7	80330688	80334328	+	n277130	AK046300	Mus musculus adult male corpora quadrigemina cDNA, RIKEN full-length enriched library, clone:B230366E07 product:unclassifiable, full insert sequence.	mRNAlike lncRNA	2	intergenic
8026486	1.451	0.00723	chr16	38635553	38636750	-	n288744	AK032749	Mus musculus 12 days embryo male wolffian duct includes surrounding region cDNA, RIKEN full-length enriched library, clone:6720427M09 product:unclassifiable, full insert sequence.	mRNAlike lncRNA	2	intronic
8024513	2.729	0.04168	chr11	5906264	5908331	+	n265259	AK157581	Mus musculus activated spleen cDNA, RIKEN full-length enriched library, clone:F830224N14 product:unclassifiable, full insert sequence.	mRNAlike lncRNA	1	antisense(intronic)
8005018	1.173	0.00137	chr2	26218284	26236173	-	n271280,n415382	AK052107	Mus musculus 12 days embryo eyeball cDNA, RIKEN full-length enriched library, clone:D230046H03 product:weakly similar to SNAP190 [Homo sapiens], full insert sequence.,	mRNAlike lncRNA,lncRNA	2	sense
8011936	1.246	0.04274	chr2	168010843	168012018	-	n282194	AK079676	Mus musculus 0 day neonate thymus cDNA, RIKEN full-length enriched library, clone:A430008J24 product:unclassifiable, full insert sequence.	mRNAlike lncRNA	1	intronic
8027250	1.048	0.0187	chr13	38115099	38129003	-	n266635,n291287	AK089301,AK016953	Mus musculus B6-derived CD11 +ve dendritic cells cDNA, RIKEN full-length enriched library, clone:F730003C22 product:unclassifiable, full insert sequence.,Mus musculus adult male testis cDNA, RIKEN full-length enriched library, clone:4933427I01 product:unclassifiable, full insert sequence.	mRNAlike lncRNA	3	sense, intronic
8008159	1.281	0.00429	chr5	98327739	98330806	-	n290114	AK031105	Mus musculus 13 days embryo forelimb cDNA, RIKEN full-length enriched library, clone:5930405D23 product:unclassifiable, full insert sequence.	mRNAlike lncRNA	2	intronic
8006218	1.257	0.04515	chr2	169458512	169458928	+	n264014	AK158639	Mus musculus visual cortex cDNA, RIKEN full-length enriched library, clone:K230035I16 product:unclassifiable, full insert sequence.	mRNAlike lncRNA	1	sense
8018715	1.269	0.00666	chr5	131605890	131610581	-	n278602	AK080708	Mus musculus adult retina cDNA, RIKEN full-length enriched library, clone:A930007L14 product:unclassifiable, full insert sequence.	mRNAlike lncRNA	2	intronic
8005965	1.077	0.04961	chr3	66024209	66025340	-	n287429	AK162281	Mus musculus 15 days embryo embryonic body below diaphragm cDNA, RIKEN full-length enriched library, clone:8230402K13 product:unclassifiable, full insert sequence.	mRNAlike lncRNA	1	intronic
8009296	1.274	0.01779	chr19	31702589	31703272	-	n264636	AK144487	Mus musculus 11 days embryo spinal cord cDNA, RIKEN full-length enriched library, clone:G630078C12 product:unclassifiable, full insert sequence.	mRNAlike lncRNA	1	intronic
8020837	1.395	0.00828	chr1	167778285	167779175	-	n273160	AK050153	Mus musculus adult male liver tumor cDNA, RIKEN full-length enriched library, clone:C730023H14 product:unclassifiable, full insert sequence.	mRNAlike lncRNA	1	antisense(intronic)
8005281	1.873	0.00362	chr17	63722233	63727221	-	n288798	AK135180	Mus musculus 12 days embryo male wolffian duct includes surrounding region cDNA, RIKEN full-length enriched library, clone:6720402E21 product:unclassifiable, full insert sequence.	mRNAlike lncRNA	1	intronic
8020156	1.629	0.00119	chr2	51767483	51768359	-	n269086	AK086652	Mus musculus 15 days embryo head cDNA, RIKEN full-length enriched library, clone:D930043P07 product:unclassifiable, full insert sequence.	mRNAlike lncRNA	1	intergenic
8022229	1.463	0.01186	chr8	85457553	85457932	+	n285611	AK035398	Mus musculus adult male urinary bladder cDNA, RIKEN full-length enriched library, clone:9530030O22 product:unclassifiable, full insert sequence.	mRNAlike lncRNA	1	intronic
8017792	1.037	0.01314	chr18	9762732	9764839	+	n271265	AK052118	Mus musculus 12 days embryo eyeball cDNA, RIKEN full-length enriched library, clone:D230048A16 product:unclassifiable, full insert sequence.	mRNAlike lncRNA	1	intronic
8026612	1.169	0.00287	chr14	65733574	65736082	-	n275189	AK081592	Mus musculus 16 days embryo head cDNA, RIKEN full-length enriched library, clone:C130048F23 product:unclassifiable, full insert sequence.	mRNAlike lncRNA	1	intergenic
8011297	1.427	0.01967	chr3	94462886	94464037	+	n282198	AK039813	Mus musculus 0 day neonate thymus cDNA, RIKEN full-length enriched library, clone:A430006A04 product:unclassifiable, full insert sequence.	mRNAlike lncRNA	1	close
8000566	1.056	0.00812	chr10	18806335	18806984	-	n296126	AK007272	Mus musculus adult male testis cDNA, RIKEN full-length enriched library, clone:1700124M09 product:unclassifiable, full insert sequence.	mRNAlike lncRNA	2	intergenic
8028715	1.285	0.00187	chr1	169012959	169016173	+	n284808	AK036471	Mus musculus adult male bone cDNA, RIKEN full-length enriched library, clone:9830113L23 product:unclassifiable, full insert sequence.	mRNAlike lncRNA	3	intronic
8019935	1.297	0.02614	chrX	101001044	101001844	-	n270247	AK052701	Mus musculus 0 day neonate kidney cDNA, RIKEN full-length enriched library, clone:D630028P03 product:unclassifiable, full insert sequence.	mRNAlike lncRNA	1	intronic
8019536	1.278	0.0371	chr15	6380227	6381277	-	n276372	AK047335	Mus musculus 10 days neonate cerebellum cDNA, RIKEN full-length enriched library, clone:B930050H05 product:disabled homolog 2 (Drosophila), full insert sequence.	mRNAlike lncRNA	1	antisense(intronic)
8014382	1.271	0.01826	chrX	96083118	96085966	-	n288983	AK032500	Mus musculus adult male olfactory brain cDNA, RIKEN full-length enriched library, clone:6430571J07 product:oligophrenin 1, full insert sequence.	mRNAlike lncRNA	1	sense
8017891	1.511	0.02875	chr13	43495957	43497046	-	n268567	AK143018	Mus musculus 0 day neonate lung cDNA, RIKEN full-length enriched library, clone:E030040B02 product:unclassifiable, full insert sequence.	mRNAlike lncRNA	1	antisense(intronic)
8027583	1.042	0.0172	chr9	75915255	75918753	+	n273637	AK141372	Mus musculus 7 days embryo whole body cDNA, RIKEN full-length enriched library, clone:C430041F15 product:unclassifiable, full insert sequence.	mRNAlike lncRNA	1	intronic
8008190	1.069	0.01382	chr19	57872202	57876017	+	n272183	AK141872	Mus musculus 12 days embryo spinal ganglion cDNA, RIKEN full-length enriched library, clone:D130045E21 product:unclassifiable, full insert sequence.	mRNAlike lncRNA	2	intronic
8014274	1.839	0.00079	chr1	25540755	25542469	-	n279976	AK042543	Mus musculus 7 days neonate cerebellum cDNA, RIKEN full-length enriched library, clone:A730003G23 product:unclassifiable, full insert sequence.	mRNAlike lncRNA	2	intronic
8020331	1.357	0.00681	chrX	7829889	7830389	+	n279233	AK043391	Mus musculus 7 days neonate cerebellum cDNA, RIKEN full-length enriched library, clone:A730091E24 product:unclassifiable, full insert sequence.	mRNAlike lncRNA	1	close
8009201	1.204	0.02124	chr15	80058378	80058844	-	n291792	AK019831	Mus musculus adult male testis cDNA, RIKEN full-length enriched library, clone:4930588D02 product:unclassifiable, full insert sequence.	mRNAlike lncRNA	1	intergenic
8024025	1.401	0.00659	chr14	23632742	23633835	+	n268931	AK086842	Mus musculus 0 day neonate lung cDNA, RIKEN full-length enriched library, clone:E030004E08 product:unclassifiable, full insert sequence.	mRNAlike lncRNA	1	intronic
8004798	1.465	0.01613	chr16	19243615	19244905	+	n281241	AK079970	Mus musculus adult male aorta and vein cDNA, RIKEN full-length enriched library, clone:A530030E21 product:unclassifiable, full insert sequence.	mRNAlike lncRNA	2	intergenic
8019243	1.068	0.00676	chr9	48859439	48863570	-	n296590	AK006681	Mus musculus adult male testis cDNA, RIKEN full-length enriched library, clone:1700042D02 product:unclassifiable, full insert sequence.	mRNAlike lncRNA	2	close
8012262	1.14	0.02725	chr19	38433917	38434654	-	n273093	AK050352	Mus musculus adult male liver tumor cDNA, RIKEN full-length enriched library, clone:C730040I22 product:unclassifiable, full insert sequence.	mRNAlike lncRNA	1	intergenic
8019035	1.087	0.02253	chr5	38374929	38377309	+	n291366	AK030193	Mus musculus adult male testis cDNA, RIKEN full-length enriched library, clone:4933415H03 product:unclassifiable, full insert sequence.	mRNAlike lncRNA	2	intergenic
8017289	1.345	0.01269	chr8	73748391	73749379	+	n276348	AK047372	Mus musculus 10 days neonate cerebellum cDNA, RIKEN full-length enriched library, clone:B930053N02 product:unclassifiable, full insert sequence.	mRNAlike lncRNA	1	intergenic
8013681	1.159	0.01589	chr16	23101144	23102927	-	n343470	-		lincRNA	2	intergenic
8029293	1.369	0.00219	chr15	43693168	43701582	-	n277945	AK045145	Mus musculus 9.5 days embryo parthenogenote cDNA, RIKEN full-length enriched library, clone:B130040E09 product:unclassifiable, full insert sequence.	mRNAlike lncRNA	1	intergenic
8014897	1.077	0.00341	chr4	24173102	24174710	-	n271633	AK142045	Mus musculus 12 days embryo eyeball cDNA, RIKEN full-length enriched library, clone:D230012G23 product:unclassifiable, full insert sequence.	mRNAlike lncRNA	1	intergenic
8028007	1.582	0.00021	chr1	59572639	59573475	-	n295390	AK010009	Mus musculus adult male tongue cDNA, RIKEN full-length enriched library, clone:2310061L18 product:unclassifiable, full insert sequence.	mRNAlike lncRNA	1	antisense(intronic)
8000593	1.111	0.00533	chr18	7150341	7151775	-	n292981,n292662	AK015511,AK015154	Mus musculus adult male testis cDNA, RIKEN full-length enriched library, clone:4930465M21 product:unclassifiable, full insert sequence.,Mus musculus adult male testis cDNA, RIKEN full-length enriched library, clone:4930415O11 product:unclassifiable, full insert sequence.	mRNAlike lncRNA	2	intronic
8027435	1.13	0.04698	chr3	104900487	104901266	+	n267720	AK054247	Mus musculus 2 days pregnant adult female ovary cDNA, RIKEN full-length enriched library, clone:E330002O13 product:unclassifiable, full insert sequence.	mRNAlike lncRNA	1	intergenic
8002006	1.519	0.03243	chr11	105112765	105113537	+	n273230	AK050022	Mus musculus adult male liver tumor cDNA, RIKEN full-length enriched library, clone:C730003G12 product:unclassifiable, full insert sequence.	mRNAlike lncRNA	1	intronic
8010020	1.644	0.00617	chrX	66692198	66695451	+	n274669	AK140998	Mus musculus 16 days embryo head cDNA, RIKEN full-length enriched library, clone:C130095E08 product:unclassifiable, full insert sequence.	mRNAlike lncRNA	1	intronic
8020460	1.253	0.00622	chr11	117269024	117272022	+	n278626	AK044295	Mus musculus adult retina cDNA, RIKEN full-length enriched library, clone:A930006B13 product:unclassifiable, full insert sequence.	mRNAlike lncRNA	2	intergenic
8009784	1.065	0.03467	chr8	72815793	72816607	+	n289268	AK134842	Mus musculus adult male medulla oblongata cDNA, RIKEN full-length enriched library, clone:6330597G01 product:unclassifiable, full insert sequence.	mRNAlike lncRNA	1	intronic
8004559	1.018	0.03568	chr1	82956797	82957706	+	n201091	-		ncRNA	1	intergenic
8000304	1.362	0.03091	chr2	144068976	144070585	+	n292774	AK015377	Mus musculus adult male testis cDNA, RIKEN full-length enriched library, clone:4930444E06 product:unclassifiable, full insert sequence.	mRNAlike lncRNA	1	intergenic
8011545	2.242	0.02142	chr3	45237799	45239545	+	n277241	AK046143	Mus musculus adult male corpora quadrigemina cDNA, RIKEN full-length enriched library, clone:B230344L23 product:unclassifiable, full insert sequence.	mRNAlike lncRNA	1	sense
8007941	1.028	0.0272	chr19	50292316	50294845	-	n278782	AK044031	Mus musculus 10 days neonate cortex cDNA, RIKEN full-length enriched library, clone:A830082E06 product:unclassifiable, full insert sequence.	mRNAlike lncRNA	1	intronic
8016235	1.251	0.01258	chr11	120500324	120500988	-	n270255	AK142540	Mus musculus 0 day neonate kidney cDNA, RIKEN full-length enriched library, clone:D630027P12 product:unclassifiable, full insert sequence.	mRNAlike lncRNA	1	sense
8014718	1.311	0.01021	chr18	70255294	70256203	-	n268520	AK087323	Mus musculus 0 day neonate lung cDNA, RIKEN full-length enriched library, clone:E030044P04 product:unclassifiable, full insert sequence.	mRNAlike lncRNA	1	intronic
8001827	1.085	0.0204	chr6	144696213	144698445	-	n289992	AK134306	Mus musculus 13 days embryo male testis cDNA, RIKEN full-length enriched library, clone:6030405G06 product:unclassifiable, full insert sequence.	mRNAlike lncRNA	1	intronic
8002487	1.043	0.04996	chr15	50706149	50709442	-	n269557	AK142781	Mus musculus 15 days embryo head cDNA, RIKEN full-length enriched library, clone:D930009B16 product:unclassifiable, full insert sequence.	mRNAlike lncRNA	2	intronic
8003022	1.05	0.02062	chr16	30021927	30039565	-	n287247	AK018484	Mus musculus adult male colon cDNA, RIKEN full-length enriched library, clone:9030404E10 product:unclassifiable, full insert sequence.	mRNAlike lncRNA	1	intergenic
8011662	1.937	0.00133	chr3	57330143	57332132	-	n294083	AK014334	Mus musculus 14, 17 days embryo head cDNA, RIKEN full-length enriched library, clone:3230402G14 product:unclassifiable, full insert sequence.	mRNAlike lncRNA	1	intronic
8019372	1.516	0.0049	chr5	131320376	131320757	+	n275954	AK021055	Mus musculus adult male corpus striatum cDNA, RIKEN full-length enriched library, clone:C030007I01 product:unclassifiable, full insert sequence.	mRNAlike lncRNA	1	intergenic
8009771	1.771	0.00222	chr13	68721139	68731155	+	n288957	AK032530	Mus musculus adult male olfactory brain cDNA, RIKEN full-length enriched library, clone:6430584E05 product:hypothetical protein, full insert sequence.	mRNAlike lncRNA	1	sense
8006998	1.076	0.04457	chr10	119718295	119719255	-	n292924	AK076735	Mus musculus adult male testis cDNA, RIKEN full-length enriched library, clone:4930425E18 product:unclassifiable, full insert sequence.	mRNAlike lncRNA	1	intergenic
8025738	1.099	0.0182	chr8	27194298	27196460	-	n269104	AK164880	Mus musculus 15 days embryo head cDNA, RIKEN full-length enriched library, clone:D930042J17 product:unclassifiable, full insert sequence.	mRNAlike lncRNA	1	intronic
8009350	1.283	0.0095	chr1	36587038	36588149	-	n297276	AK004293	Mus musculus 18-day embryo whole body cDNA, RIKEN full-length enriched library, clone:1110058D09 product:unclassifiable, full insert sequence.	mRNAlike lncRNA	1	sense
8026922	1.036	0.00627	chr14	118022495	118024621	-	n266651	AK155535	Mus musculus NOD-derived CD11c +ve dendritic cells cDNA, RIKEN full-length enriched library, clone:F630315A20 product:unclassifiable, full insert sequence.	mRNAlike lncRNA	1	antisense(exonic)
8016172	1.324	0.02314	chr9	101813337	101815586	-	n274328	AK082393	Mus musculus 0 day neonate cerebellum cDNA, RIKEN full-length enriched library, clone:C230046A16 product:unclassifiable, full insert sequence.	mRNAlike lncRNA	1	intergenic
8025398	1.032	0.04999	chr1	188905447	188907763	-	n267950	AK053972	Mus musculus 2 days pregnant adult female oviduct cDNA, RIKEN full-length enriched library, clone:E230008G12 product:unclassifiable, full insert sequence.	mRNAlike lncRNA	1	intronic
8003483	1.103	0.0205	chr1	54785830	54792488	-	n268970	AK086783	Mus musculus 0 day neonate lung cDNA, RIKEN full-length enriched library, clone:E030001E22 product:inferred: hypothetical protein {Homo sapiens}, full insert sequence.	mRNAlike lncRNA	1	sense
8027136	1.015	0.03371	chr3	94239037	94240685	+	n289411	AK018218	Mus musculus adult male medulla oblongata cDNA, RIKEN full-length enriched library, clone:6330517P16 product:unclassifiable, full insert sequence.	mRNAlike lncRNA	1	antisense(exonic)
8006373	1.42	0.00265	chr6	68016341	68019718	+	n265057	AK158485	Mus musculus adult inner ear cDNA, RIKEN full-length enriched library, clone:F930120N09 product:unclassifiable, full insert sequence.	mRNAlike lncRNA	2	intergenic
8011851	1.501	2e-05	chr1	180518781	180519015	-	n292301	AK019705	Mus musculus adult male testis cDNA, RIKEN full-length enriched library, clone:4930527L19 product:unclassifiable, full insert sequence.	mRNAlike lncRNA	1	antisense(intronic)
8015512	1.439	0.01587	chr1	60386865	60388272	+	n280701	AK041465	Mus musculus 3 days neonate thymus cDNA, RIKEN full-length enriched library, clone:A630012J04 product:unclassifiable, full insert sequence.	mRNAlike lncRNA	1	sense
8001218	1.009	0.00413	chr6	142563114	142574982	+	n415904	NR_037679.1		lncRNA	2	antisense(intronic)
8028171	1.1	0.01742	chr13	102285200	102288225	-	n283864	AK037785	Mus musculus 16 days neonate thymus cDNA, RIKEN full-length enriched library, clone:A130049L09 product:unclassifiable, full insert sequence.	mRNAlike lncRNA	1	intergenic
8017476	1.096	0.01436	chr6	41173512	41176362	-	n280118	AK153776	Mus musculus 3 days neonate thymus cDNA, RIKEN full-length enriched library, clone:A630085I17 product:unclassifiable, full insert sequence.	mRNAlike lncRNA	2	intergenic
8019871	1.223	0.0121	chr5	86014697	86015882	+	n288314	AK148608	Mus musculus 2 days neonate sympathetic ganglion cDNA, RIKEN full-length enriched library, clone:7120420C07 product:unclassifiable, full insert sequence.	mRNAlike lncRNA	1	intergenic
8017253	1.045	0.02808	chr1	183830003	183832015	-	n275396	AK081526	Mus musculus 16 days embryo head cDNA, RIKEN full-length enriched library, clone:C130032P17 product:unclassifiable, full insert sequence.	mRNAlike lncRNA	1	intergenic
8000124	1.878	0.00038	chr1	54532200	54534442	-	n276062,n287253	AK081148,AK033485	Mus musculus 10 days neonate cerebellum cDNA, RIKEN full-length enriched library, clone:B930092N05 product:unclassifiable, full insert sequence.,Mus musculus adult male colon cDNA, RIKEN full-length enriched library, clone:9030223K07 product:unclassifiable, full insert sequence.	mRNAlike lncRNA	1	sense
8029247	1.329	0.02611	chr5	96803224	96974168	+	n279210	AK043422	Mus musculus 7 days neonate cerebellum cDNA, RIKEN full-length enriched library, clone:A730094I17 product:unclassifiable, full insert sequence.	mRNAlike lncRNA	1	sense
8003529	1.073	0.04987	chr5	113749473	113750726	-	n293069	AK015101	Mus musculus adult male testis cDNA, RIKEN full-length enriched library, clone:4930405N21 product:unclassifiable, full insert sequence.	mRNAlike lncRNA	1	intergenic
8005597	1.219	0.00159	chrX	107996455	107999230	-	n269189	AK142875	Mus musculus 15 days embryo head cDNA, RIKEN full-length enriched library, clone:D930036F01 product:unclassifiable, full insert sequence.	mRNAlike lncRNA	2	intergenic
8011816	1.504	0.03275	chr1	196558900	196559434	+	n294502	AK013617	Mus musculus adult male hippocampus cDNA, RIKEN full-length enriched library, clone:2900035J10 product:unclassifiable, full insert sequence.	mRNAlike lncRNA	1	intronic
8008768	1.101	0.02937	chr13	69673721	69674735	+	n278503	AK020873	Mus musculus adult retina cDNA, RIKEN full-length enriched library, clone:A930018O16 product:unclassifiable, full insert sequence.	mRNAlike lncRNA	1	intronic
8010664	1.051	0.02103	chr1	195319796	195322080	+	n266127	AK156228	Mus musculus activated spleen cDNA, RIKEN full-length enriched library, clone:F830012M14 product:unclassifiable, full insert sequence.	mRNAlike lncRNA	1	intergenic
8014469	1.185	0.01908	chr1	136365455	136370447	+	n275878	AK163755	Mus musculus adult male corpus striatum cDNA, RIKEN full-length enriched library, clone:C030017M14 product:unclassifiable, full insert sequence.	mRNAlike lncRNA	1	intronic
8003918	1.405	0.00107	chr4	49717075	49727461	-	n276792	AK046827	Mus musculus 10 days neonate medulla oblongata cDNA, RIKEN full-length enriched library, clone:B830016I19 product:unclassifiable, full insert sequence.	mRNAlike lncRNA	1	sense
8028970	2.659	0.00245	chrX	23952317	23954569	-	n265336	AK157457	Mus musculus activated spleen cDNA, RIKEN full-length enriched library, clone:F830217F03 product:unclassifiable, full insert sequence.	mRNAlike lncRNA	1	intergenic
8009280	1.341	0.00058	chr12	58637237	58639596	+	n285391	AK035597	Mus musculus adult male urinary bladder cDNA, RIKEN full-length enriched library, clone:9530075D22 product:unclassifiable, full insert sequence.	mRNAlike lncRNA	2	intergenic
8000142	1.795	0.02813	chr2	28732030	28734089	+	n288465	AK135439	Mus musculus 12 days embryo female mullerian duct includes surrounding region cDNA, RIKEN full-length enriched library, clone:6820421H22 product:unclassifiable, full insert sequence.	mRNAlike lncRNA	1	intronic
8013270	1.08	0.03828	chr9	75234593	75236070	-	n272106	AK051508	Mus musculus 12 days embryo spinal ganglion cDNA, RIKEN full-length enriched library, clone:D130053K17 product:unclassifiable, full insert sequence.	mRNAlike lncRNA	1	sense
8016505	1.07	0.00175	chr1	160464937	160467539	+	n288123	AK148991	Mus musculus 2 days neonate sympathetic ganglion cDNA, RIKEN full-length enriched library, clone:7120472F16 product:unclassifiable, full insert sequence.	mRNAlike lncRNA	2	intronic
8013636	1.071	0.0375	chr9	91261818	91262846	-	n279794	AK042753	Mus musculus 7 days neonate cerebellum cDNA, RIKEN full-length enriched library, clone:A730020P16 product:unclassifiable, full insert sequence.	mRNAlike lncRNA	1	antisense(intronic)
8000364	1.05	0.014	chr7	113782050	113784190	-	n265684	AK156858	Mus musculus activated spleen cDNA, RIKEN full-length enriched library, clone:F830103L12 product:unclassifiable, full insert sequence.	mRNAlike lncRNA	2	intergenic
8005038	1.197	0.01707	chr2	18037025	18039312	+	n283647	AK038048	Mus musculus 16 days neonate thymus cDNA, RIKEN full-length enriched library, clone:A130074A12 product:unclassifiable, full insert sequence.	mRNAlike lncRNA	2	intronic
8013901	1.044	0.02559	chr2	20048776	20050773	-	n265228	AK157626	Mus musculus activated spleen cDNA, RIKEN full-length enriched library, clone:F830228B12 product:unclassifiable, full insert sequence.	mRNAlike lncRNA	1	antisense(intronic)
8025246	1.101	0.03043	chr6	29260771	29262223	-	n292763	AK015390	Mus musculus adult male testis cDNA, RIKEN full-length enriched library, clone:4930445G23 product:unclassifiable, full insert sequence.	mRNAlike lncRNA	1	intergenic
8010085	1.169	0.00714	chr5	144134652	144137414	-	n293926	AK076270	Mus musculus 0 day neonate skin cDNA, RIKEN full-length enriched library, clone:4632406I19 product:unclassifiable, full insert sequence.	mRNAlike lncRNA	2	antisense(intronic)
8025864	1.057	0.01025	chr14	94110596	94112125	-	n279483	AK043146	Mus musculus 7 days neonate cerebellum cDNA, RIKEN full-length enriched library, clone:A730060A13 product:unclassifiable, full insert sequence.	mRNAlike lncRNA	1	intronic
8011337	1.092	0.0019	chr8	67179903	67189873	-	n264329	AK145573	Mus musculus blastocyst blastocyst cDNA, RIKEN full-length enriched library, clone:I1C0016P06 product:unclassifiable, full insert sequence.	mRNAlike lncRNA	1	intergenic
8000307	2.104	0.03903	chr2	180953208	180953540	+	n295477	AK009641	Mus musculus adult male tongue cDNA, RIKEN full-length enriched library, clone:2310035O12 product:unclassifiable, full insert sequence.	mRNAlike lncRNA	1	intergenic
8008143	1.287	0.00283	chr4	125880121	125881168	+	n269954	AK021359	Mus musculus 10 days lactation, adult female mammary gland cDNA, RIKEN full-length enriched library, clone:D730050C22 product:unclassifiable, full insert sequence.	mRNAlike lncRNA	1	close
8023680	1.171	0.04546	chr2	140880311	140881834	+	n273490	AK141488	Mus musculus 12 days embryo spinal cord cDNA, RIKEN full-length enriched library, clone:C530037D05 product:unclassifiable, full insert sequence.	mRNAlike lncRNA	1	intronic
8025797	1.009	0.03072	chr9	108683421	108685803	-	n269559	AK142779	Mus musculus 15 days embryo head cDNA, RIKEN full-length enriched library, clone:D930008P20 product:unclassifiable, full insert sequence.	mRNAlike lncRNA	2	close
8014114	1.019	0.03233	chr4	104091735	104093948	+	n267969	AK053949	Mus musculus 2 days pregnant adult female oviduct cDNA, RIKEN full-length enriched library, clone:E230006L16 product:unclassifiable, full insert sequence.	mRNAlike lncRNA	1	intronic
8025895	1.044	0.02702	chr2	51576175	51577758	+	n265957	AK089796	Mus musculus activated spleen cDNA, RIKEN full-length enriched library, clone:F830022L16 product:unclassifiable, full insert sequence.	mRNAlike lncRNA	2	intergenic
8002832	1.43	0.00486	chr3	7427257	7428266	+	n270787	AK084908	Mus musculus 13 days embryo lung cDNA, RIKEN full-length enriched library, clone:D430009L07 product:unclassifiable, full insert sequence.	mRNAlike lncRNA	1	intronic
8005031	1.059	0.00295	chr9	34459383	34461116	+	n274447	AK141058	Mus musculus 0 day neonate cerebellum cDNA, RIKEN full-length enriched library, clone:C230028C05 product:unclassifiable, full insert sequence.	mRNAlike lncRNA	1	intronic
8005322	1.195	0.01874	chr11	107289589	107297000	+	n264240	AK146139	Mus musculus TIB-55 BB88 cDNA, RIKEN full-length enriched library, clone:I730011L10 product:unclassifiable, full insert sequence.	mRNAlike lncRNA	2	antisense(intronic)
8026938	1.044	0.03987	chr13	74703635	74705162	+	n292080	AK133015	Mus musculus adult male testis cDNA, RIKEN full-length enriched library, clone:4930554E20 product:unclassifiable, full insert sequence.	mRNAlike lncRNA	2	intergenic
8003446	1.013	0.00923	chr17	64975860	64978053	+	n279812	AK042729	Mus musculus 7 days neonate cerebellum cDNA, RIKEN full-length enriched library, clone:A730019L14 product:unclassifiable, full insert sequence.	mRNAlike lncRNA	2	intronic
8015406	1.092	0.01413	chr3	101729869	101730887	+	n279963	AK042563	Mus musculus 7 days neonate cerebellum cDNA, RIKEN full-length enriched library, clone:A730006E11 product:unclassifiable, full insert sequence.	mRNAlike lncRNA	1	intergenic
8023292	1.827	0.03126	chr9	43811150	43811750	-	n281452	AK138900	Mus musculus 0 day neonate thymus cDNA, RIKEN full-length enriched library, clone:A430107L13 product:unclassifiable, full insert sequence.	mRNAlike lncRNA	1	intergenic
8003222	1.304	0.00874	chr6	117790598	117791727	-	n278922	AK043818	Mus musculus 10 days neonate cortex cDNA, RIKEN full-length enriched library, clone:A830036E20 product:unclassifiable, full insert sequence.	mRNAlike lncRNA	1	antisense(intronic)
8009342	1.209	0.00203	chr1	172722417	172724502	-	n283712	AK037964	Mus musculus 16 days neonate thymus cDNA, RIKEN full-length enriched library, clone:A130067M08 product:unclassifiable, full insert sequence.	mRNAlike lncRNA	1	intronic
8013139	1.019	0.03011	chr3	113921560	113926602	-	n292899	AK132829	Mus musculus adult male testis cDNA, RIKEN full-length enriched library, clone:4930428I03 product:unclassifiable, full insert sequence.	mRNAlike lncRNA	1	antisense(exonic)
8003041	1.289	0.01414	chr17	22030005	22031857	-	n282755	AK039165	Mus musculus adult male hypothalamus cDNA, RIKEN full-length enriched library, clone:A230103O16 product:unclassifiable, full insert sequence.	mRNAlike lncRNA	2	intronic
8025636	1.154	0.04086	chr12	45429871	45491284	+	n278906	AK043838	Mus musculus 10 days neonate cortex cDNA, RIKEN full-length enriched library, clone:A830038P13 product:unclassifiable, full insert sequence.	mRNAlike lncRNA	1	sense
8028584	1.025	0.04314	chr4	129653253	129655420	-	n276705	AK140473	Mus musculus 10 days neonate cerebellum cDNA, RIKEN full-length enriched library, clone:B930006N24 product:unclassifiable, full insert sequence.	mRNAlike lncRNA	1	intergenic
8014995	1.023	0.0394	chr9	41427074	41429386	+	n294086	AK076168	Mus musculus 17 days embryo head cDNA, RIKEN full-length enriched library, clone:3300001G06 product:unclassifiable, full insert sequence.	mRNAlike lncRNA	1	intergenic
8009467	1.818	0.00697	chrX	146901775	146902721	+	n294127	AK014238	Mus musculus 13 days embryo head cDNA, RIKEN full-length enriched library, clone:3110067C02 product:unclassifiable, full insert sequence.	mRNAlike lncRNA	1	intergenic
8017481	1.216	0.00825	chr12	57616708	57617112	-	n270815	AK084874	Mus musculus 13 days embryo lung cDNA, RIKEN full-length enriched library, clone:D430004M02 product:unclassifiable, full insert sequence.	mRNAlike lncRNA	1	intergenic
8024565	1.634	0.00226	chrX	157239324	157240683	-	n294450	AK013682	Mus musculus adult male hippocampus cDNA, RIKEN full-length enriched library, clone:2900054C01 product:unclassifiable, full insert sequence.	mRNAlike lncRNA	1	intronic
8003225	1.198	0.01388	chr1	3365613	3367869	-	n282559	AK138494	Mus musculus adult male spinal cord cDNA, RIKEN full-length enriched library, clone:A330041N24 product:unclassifiable, full insert sequence.	mRNAlike lncRNA	1	intronic
8012339	1.165	0.01758	chr7	35122457	35125869	-	n284196	AK137820	Mus musculus 16 days neonate thymus cDNA, RIKEN full-length enriched library, clone:A130019P11 product:unclassifiable, full insert sequence.	mRNAlike lncRNA	2	intergenic
8027294	1.157	0.01702	chr7	48489655	48491341	+	n265731	AK156779	Mus musculus activated spleen cDNA, RIKEN full-length enriched library, clone:F830049H09 product:unclassifiable, full insert sequence.	mRNAlike lncRNA	1	intergenic
8017392	1.525	0.03224	chr9	44920102	44920938	-	n266768	AK089280	Mus musculus NOD-derived CD11c +ve dendritic cells cDNA, RIKEN full-length enriched library, clone:F630118E21 product:unclassifiable, full insert sequence.	mRNAlike lncRNA	1	intronic
8023087	2.241	0.00235	chr7	31232552	31242671	-	n273471	AK083069	Mus musculus 12 days embryo spinal cord cDNA, RIKEN full-length enriched library, clone:C530042M23 product:inferred: NEPH1 {Homo sapiens}, full insert sequence.	mRNAlike lncRNA	1	sense
8007486	1.069	0.04307	chr2	143369287	143370914	-	n269130	AK086597	Mus musculus 15 days embryo head cDNA, RIKEN full-length enriched library, clone:D930039O16 product:unclassifiable, full insert sequence.	mRNAlike lncRNA	1	close
8012320	1.359	0.01643	chr15	78856885	78859042	-	n270329	AK052663	Mus musculus 0 day neonate kidney cDNA, RIKEN full-length enriched library, clone:D630017B18 product:unclassifiable, full insert sequence.	mRNAlike lncRNA	1	intergenic
8006609	1.019	0.00397	chr13	5825618	5827892	+	n267557	AK143388	Mus musculus 2 days pregnant adult female ovary cDNA, RIKEN full-length enriched library, clone:E330023O21 product:unclassifiable, full insert sequence.	mRNAlike lncRNA	2	intergenic
8013138	1.001	0.00968	chr11	57031435	57033439	+	n277566	AK140110	Mus musculus adult male corpora quadrigemina cDNA, RIKEN full-length enriched library, clone:B230217F18 product:unclassifiable, full insert sequence.	mRNAlike lncRNA	1	sense
8008559	1.064	0.00078	chrX	78332719	78334728	+	n274945	AK081713	Mus musculus 16 days embryo head cDNA, RIKEN full-length enriched library, clone:C130070I23 product:unclassifiable, full insert sequence.	mRNAlike lncRNA	1	intronic

## Sheet: E.Coli BSH upregulated
transcript_cluster_id	log2(fold change)	p-value	chromosome	start	stop	strand	NONCODE_id	GenBank	description	type	number_of_probesets	region
8008969	1.237	0.00054	chr5	143799886	143800537	-	n267362	AK088203	Mus musculus 2 days neonate thymus thymic cells cDNA, RIKEN full-length enriched library, clone:E430007D04 product:unclassifiable, full insert sequence.	mRNAlike lncRNA	1	intronic
8021087	1.331	6e-05	chr14	99445440	99447131	+	n288632	AK020138	Mus musculus 12 days embryo male wolffian duct includes surrounding region cDNA, RIKEN full-length enriched library, clone:6720463M24 product:unclassifiable, full insert sequence.	mRNAlike lncRNA	2	sense
8011311	1.371	1e-05	chr11	119821897	119823889	+	n271576	AK142061	Mus musculus 12 days embryo eyeball cDNA, RIKEN full-length enriched library, clone:D230018A04 product:unclassifiable, full insert sequence.	mRNAlike lncRNA	1	intronic
8016040	3.571	0.00074	chr17	45730278	45733647	+	n343550	-		lincRNA	1	antisense(exonic)
8008595	1.124	0.01075	chr8	95933843	95935612	-	n291284	AK077196	Mus musculus adult male testis cDNA, RIKEN full-length enriched library, clone:4933427K10 product:unclassifiable, full insert sequence.	mRNAlike lncRNA	2	intergenic
8027757	1.016	0.02165	chr12	77468429	77469724	-	n294410	AK013752	Mus musculus adult male hippocampus cDNA, RIKEN full-length enriched library, clone:2900064P18 product:unclassifiable, full insert sequence.	mRNAlike lncRNA	1	intronic
8019988	1.336	0.04258	chr10	122264310	122265794	+	n279170	AK043461	Mus musculus 7 days neonate cerebellum cDNA, RIKEN full-length enriched library, clone:A730097K21 product:unclassifiable, full insert sequence.	mRNAlike lncRNA	1	intronic
8023936	1.51	0.00012	chr5	136089698	136093169	-	n268886	AK086891	Mus musculus 0 day neonate lung cDNA, RIKEN full-length enriched library, clone:E030009M04 product:unclassifiable, full insert sequence.	mRNAlike lncRNA	2	intergenic
8000107	1.403	0.0218	chr12	12380326	12383363	+	n284940,n274033	AK048902,AK036232	Mus musculus 0 day neonate cerebellum cDNA, RIKEN full-length enriched library, clone:C230080B04 product:unclassifiable, full insert sequence.,Mus musculus 16 days neonate cerebellum cDNA, RIKEN full-length enriched library, clone:9630047E15 product:unclassifiable, full insert sequence.	mRNAlike lncRNA	1	sense
8021257	1.871	0.00493	chr1	120355245	120355842	-	n263563	AK083371	Mus musculus 2 days neonate thymus thymic cells cDNA, RIKEN full-length enriched library, clone:C920024K21 product:unclassifiable, full insert sequence.	mRNAlike lncRNA	1	antisense(intronic)
8012824	1.179	0.04196	chr8	97125554	97125897	-	n297037	AK005617	Mus musculus adult male testis cDNA, RIKEN full-length enriched library, clone:1700001O11 product:unclassifiable, full insert sequence.	mRNAlike lncRNA	1	sense
8002011	1.334	0.00125	chr8	98412066	98412755	+	n263721	AK008453	Mus musculus adult male small intestine cDNA, RIKEN full-length enriched library, clone:2010205E11 product:unclassifiable, full insert sequence.	mRNAlike lncRNA	1	antisense(intronic)
8018741	1.026	0.01987	chr4	3482228	3483372	-	n277727	AK020978	Mus musculus adult male corpora quadrigemina cDNA, RIKEN full-length enriched library, clone:B230117O15 product:unclassifiable, full insert sequence.	mRNAlike lncRNA	2	intronic
8006472	1.133	0.0228	chr2	120538619	120541616	+	n279281,n343768,n343767	AK043337	Mus musculus 7 days neonate cerebellum cDNA, RIKEN full-length enriched library, clone:A730086J19 product:unclassifiable, full insert sequence.,	mRNAlike lncRNA,lincRNA	1	sense
8014378	1.202	0.02081	chr8	82179870	82182715	+	n264146	AK146511	Mus musculus 17 days embryo heart cDNA, RIKEN full-length enriched library, clone:I920018D22 product:unclassifiable, full insert sequence.	mRNAlike lncRNA	2	intronic
8008250	1.088	0.03569	chr14	55590745	55591524	-	n270897	AK084770	Mus musculus 13 days embryo heart cDNA, RIKEN full-length enriched library, clone:D330040O14 product:unclassifiable, full insert sequence.	mRNAlike lncRNA	1	sense
8003369	2.548	0.00025	chr5	137501141	137504527	+	n344037	-		Non-protein coding transcript	1	intergenic
8024566	1.109	0.01939	chrX	93291435	93347298	+	n268784	AK087001	Mus musculus 0 day neonate lung cDNA, RIKEN full-length enriched library, clone:E030019E14 product:moesin, full insert sequence.	mRNAlike lncRNA	1	sense
8016591	1.386	0.02718	chr9	65034085	65034834	+	n294754	AK012957	Mus musculus 10, 11 days embryo whole body cDNA, RIKEN full-length enriched library, clone:2810401C09 product:unclassifiable, full insert sequence.	mRNAlike lncRNA	1	extension
8015218	1.088	0.0031	chr15	99545973	99554905	-	n275185	AK140856	Mus musculus 16 days embryo head cDNA, RIKEN full-length enriched library, clone:C130048I16 product:unclassifiable, full insert sequence.	mRNAlike lncRNA	2	antisense(exonic)
8017040	1.381	0.03954	chr11	84645862	84647687	-	n271063	AK084588	Mus musculus 13 days embryo heart cDNA, RIKEN full-length enriched library, clone:D330017P12 product:inferred: C3HC4-type zinc finger protein {Homo sapiens}, full insert sequence.	mRNAlike lncRNA	1	sense
8024615	1.248	0.01046	chr1	123603091	123603840	+	n280728	AK041438	Mus musculus 3 days neonate thymus cDNA, RIKEN full-length enriched library, clone:A630008P17 product:unclassifiable, full insert sequence.	mRNAlike lncRNA	1	intergenic
8015409	1.545	0.00666	chr4	43043870	43045354	+	n291926	AK016250	Mus musculus adult male testis cDNA, RIKEN full-length enriched library, clone:4930568F20 product:unclassifiable, full insert sequence.	mRNAlike lncRNA	1	antisense(exonic)
8017251	1.444	0.03768	chr16	89884897	89885842	+	n292360	AK015851	Mus musculus adult male testis cDNA, RIKEN full-length enriched library, clone:4930520G16 product:T-cell lymphoma invasion and metastasis 1, full insert sequence.	mRNAlike lncRNA	1	antisense(exonic)
8015543	1.694	0.00392	chr1	66299200	66303176	+	n275305	AK140835	Mus musculus 16 days embryo head cDNA, RIKEN full-length enriched library, clone:C130040A04 product:unclassifiable, full insert sequence.	mRNAlike lncRNA	1	intronic
8029200	1.277	0.00549	chr10	75242161	75244146	-	n291148	AK077241	Mus musculus 11 days pregnant adult female ovary and uterus cDNA, RIKEN full-length enriched library, clone:5031411O12 product:unclassifiable, full insert sequence.	mRNAlike lncRNA	1	sense
8015155	1.069	0.02093	chr10	75757986	75807977	-	n269793	AK052899	Mus musculus 16 days neonate heart cDNA, RIKEN full-length enriched library, clone:D830029B03 product:CDNA FLJ32176 FIS, CLONE PLACE6001281, WEAKLY SIMILAR TO PROBABLE ACYL-COA SYNTHETASE (EC 6.2.1.-) homolog [Homo sapiens], full insert sequence.	mRNAlike lncRNA	1	sense
8029555	1.221	0.01373	chr14	31943045	31944939	-	n276572	AK047101	Mus musculus 10 days neonate cerebellum cDNA, RIKEN full-length enriched library, clone:B930019K04 product:unclassifiable, full insert sequence.	mRNAlike lncRNA	1	extension
8024648	1.037	0.0051	chr14	65549084	65552053	-	n272586	AK141755	Mus musculus 9 days embryo whole body cDNA, RIKEN full-length enriched library, clone:D030054L19 product:unclassifiable, full insert sequence.	mRNAlike lncRNA	2	intronic
8018010	1.632	0.04319	chr8	75047864	75053314	-	n290292	AK134145	Mus musculus adult male thymus cDNA, RIKEN full-length enriched library, clone:5830452A07 product:unclassifiable, full insert sequence.	mRNAlike lncRNA	1	intronic
8004837	1.335	0.00024	chr15	100331443	100332600	-	n281655	AK040363	Mus musculus 0 day neonate thymus cDNA, RIKEN full-length enriched library, clone:A430089C02 product:unclassifiable, full insert sequence.	mRNAlike lncRNA	2	extension
8002611	1.082	0.02002	chr6	72389044	72390604	+	n264420,n293004	AK145188,AK019577	Mus musculus mammary gland RCB-0527 Jyg-MC(B) cDNA, RIKEN full-length enriched library, clone:G930015H03 product:unclassifiable, full insert sequence.,Mus musculus adult male testis cDNA, RIKEN full-length enriched library, clone:4930414L22 product:unclassifiable, full insert sequence.	mRNAlike lncRNA	2	antisense(intronic), close
8027674	1.22	0.01303	chr7	36950044	36951938	+	n288588	AK032924	Mus musculus 12 days embryo male wolffian duct includes surrounding region cDNA, RIKEN full-length enriched library, clone:6720473I03 product:unclassifiable, full insert sequence.	mRNAlike lncRNA	1	intergenic
8000348	1.429	0.00134	chr2	178141969	178143997	+	n292947,n291296	AK077193,AK015172	Mus musculus adult male testis cDNA, RIKEN full-length enriched library, clone:4933426F04 product:unclassifiable, full insert sequence.,Mus musculus adult male testis cDNA, RIKEN full-length enriched library, clone:4930421P05 product:unclassifiable, full insert sequence.	mRNAlike lncRNA	3	antisense(intronic)
8014924	1.022	0.00154	chr2	72817530	72826646	+	n294520	AK013593	Mus musculus adult male hippocampus cDNA, RIKEN full-length enriched library, clone:2900024O09 product:unclassifiable, full insert sequence.	mRNAlike lncRNA	3	antisense(exonic)
8000938	1.464	0.0077	chr3	7528806	7530920	+	n288091	AK149052	Mus musculus 2 days neonate sympathetic ganglion cDNA, RIKEN full-length enriched library, clone:7120479I16 product:unclassifiable, full insert sequence.	mRNAlike lncRNA	1	intronic
8015670	1.227	0.03364	chr13	109200617	109203140	+	n284288	AK137790	Mus musculus 16 days neonate thymus cDNA, RIKEN full-length enriched library, clone:A130009N04 product:unclassifiable, full insert sequence.	mRNAlike lncRNA	1	intergenic
8003927	1.393	0.04793	chr4	126633533	126634804	-	n267411	AK087962	Mus musculus 2 days neonate thymus thymic cells cDNA, RIKEN full-length enriched library, clone:E430001J16 product:unclassifiable, full insert sequence.	mRNAlike lncRNA	1	intronic
8016369	1.143	0.01535	chr19	47811346	47812109	+	n280969	AK080191	Mus musculus adult male aorta and vein cDNA, RIKEN full-length enriched library, clone:A530079A05 product:unclassifiable, full insert sequence.	mRNAlike lncRNA	1	antisense(exonic)
8002604	1.002	0.0193	chr19	53978485	53979448	+	n295478	AK009643	Mus musculus adult male tongue cDNA, RIKEN full-length enriched library, clone:2310035P21 product:unclassifiable, full insert sequence.	mRNAlike lncRNA	1	intronic
8008462	1.098	0.00386	chr12	53418546	53421902	+	n268100	AK053688	Mus musculus 0 day neonate eyeball cDNA, RIKEN full-length enriched library, clone:E130203M21 product:unclassifiable, full insert sequence.	mRNAlike lncRNA	2	intergenic
8029208	1.357	0.00017	chr8	60475769	60477371	-	n289164	AK134908	Mus musculus adult male olfactory brain cDNA, RIKEN full-length enriched library, clone:6430514C01 product:unclassifiable, full insert sequence.	mRNAlike lncRNA	1	intronic
8026049	1.056	0.02026	chr18	36894728	36895851	+	n270911	AK164554	Mus musculus 13 days embryo heart cDNA, RIKEN full-length enriched library, clone:D330040C23 product:unclassifiable, full insert sequence.	mRNAlike lncRNA	1	sense
8001241	1.98	0.00115	chr1	15354382	15355582	+	n272360	AK051181	Mus musculus 12 days embryo spinal ganglion cDNA, RIKEN full-length enriched library, clone:D130012F21 product:unclassifiable, full insert sequence.	mRNAlike lncRNA	1	intronic
8024489	1.404	0.0269	chrX	7250291	7258377	-	n415894	NR_037581.1		lncRNA	1	sense
8018546	1.193	0.03153	chr10	42124631	42126925	+	n265539	AK157110	Mus musculus activated spleen cDNA, RIKEN full-length enriched library, clone:F830201O03 product:unclassifiable, full insert sequence.	mRNAlike lncRNA	1	antisense(intronic)
8023246	1.067	0.01025	chr10	63451672	63456828	+	n291658	AK133188	Mus musculus adult male testis cDNA, RIKEN full-length enriched library, clone:4931438K07 product:unclassifiable, full insert sequence.	mRNAlike lncRNA	2	intronic
8007725	1.318	2e-05	chr18	55241310	55242904	+	n290798	AK017315	Mus musculus 6 days neonate head cDNA, RIKEN full-length enriched library, clone:5430416G10 product:unclassifiable, full insert sequence.	mRNAlike lncRNA	1	intergenic
8022377	1.143	0.03867	chr17	33769409	33770351	-	n279031	AK043667	Mus musculus 10 days neonate cortex cDNA, RIKEN full-length enriched library, clone:A830016N01 product:unclassifiable, full insert sequence.	mRNAlike lncRNA	1	bidirectional
8007239	1.022	0.00954	chr11	116097294	116099405	-	n284646	AK036767	Mus musculus adult female vagina cDNA, RIKEN full-length enriched library, clone:9930004D09 product:unclassifiable, full insert sequence.	mRNAlike lncRNA	2	intronic
8017192	1.29	0.0019	chr19	54754969	54759566	-	n264823	AK144259	Mus musculus 16 days neonate male diencephalon cDNA, RIKEN full-length enriched library, clone:G630002H13 product:unclassifiable, full insert sequence.	mRNAlike lncRNA	2	intergenic
8024432	1.03	0.00751	chr9	29347088	29351235	-	n288835	AK032679	Mus musculus 10 days neonate cerebellum cDNA, RIKEN full-length enriched library, clone:6530415J15 product:unclassifiable, full insert sequence.	mRNAlike lncRNA	1	intronic
8024808	2.607	0.00833	chr3	116609312	116610621	+	n273056	AK149597	Mus musculus adult male liver tumor cDNA, RIKEN full-length enriched library, clone:C730049G24 product:unclassifiable, full insert sequence.	mRNAlike lncRNA	1	intergenic
8029790	1.686	0.00556	chr2	52958744	52959465	+	n289695	AK134454	Mus musculus 13 days embryo male testis cDNA, RIKEN full-length enriched library, clone:6030497N07 product:unclassifiable, full insert sequence.	mRNAlike lncRNA	2	intronic
8025731	1.116	0.03984	chr1	193375312	193375872	-	n275253	AK048248	Mus musculus 16 days embryo head cDNA, RIKEN full-length enriched library, clone:C130043E07 product:unclassifiable, full insert sequence.	mRNAlike lncRNA	1	intronic
8025236	1.377	0.02046	chr12	99880434	99882263	+	n277067	AK046391	Mus musculus adult male corpora quadrigemina cDNA, RIKEN full-length enriched library, clone:B230379C01 product:unclassifiable, full insert sequence.	mRNAlike lncRNA	1	intronic
8024251	1.071	0.02243	chr1	51066377	51068656	+	n276291	AK140627	Mus musculus 10 days neonate cerebellum cDNA, RIKEN full-length enriched library, clone:B930062B04 product:unclassifiable, full insert sequence.	mRNAlike lncRNA	1	intronic
8007612	1.563	0.00861	chr1	23284671	23285852	+	n269994	AK142657	Mus musculus 10 days lactation, adult female mammary gland cDNA, RIKEN full-length enriched library, clone:D730035N20 product:unclassifiable, full insert sequence.	mRNAlike lncRNA	1	intergenic
8016975	1.033	0.01675	chr4	20483556	20484878	-	n274001	AK048937	Mus musculus 0 day neonate cerebellum cDNA, RIKEN full-length enriched library, clone:C230083O06 product:unclassifiable, full insert sequence.	mRNAlike lncRNA	1	intronic
8022004	1.389	0.02462	chr8	81035998	81037226	+	n266351	AK156009	Mus musculus activated spleen cDNA, RIKEN full-length enriched library, clone:F830003O21 product:unclassifiable, full insert sequence.	mRNAlike lncRNA	1	intronic
8006321	1.988	0.00068	chr2	58996881	58998591	-	n281843	AK040157	Mus musculus 0 day neonate thymus cDNA, RIKEN full-length enriched library, clone:A430070N18 product:unclassifiable, full insert sequence.	mRNAlike lncRNA	1	sense
8005047	1.559	0.0165	chr9	122260849	122268397	+	n295918	AK008046	Mus musculus adult male small intestine cDNA, RIKEN full-length enriched library, clone:2010002J10 product:unclassifiable, full insert sequence.	mRNAlike lncRNA	1	sense
8013234	1.016	0.02645	chr2	30028972	30033962	-	n284545	AK036945	Mus musculus adult female vagina cDNA, RIKEN full-length enriched library, clone:9930028P05 product:similar to HYPOTHETICAL 43.8 KDA PROTEIN (FRAGMENT) [Homo sapiens], full insert sequence.	mRNAlike lncRNA	1	sense
8012041	1.257	0.04323	chr17	35399213	35400549	-	n290809	AK017289	Mus musculus 6 days neonate head cDNA, RIKEN full-length enriched library, clone:5430410E06 product:unclassifiable, full insert sequence.	mRNAlike lncRNA	1	antisense(exonic)
8001706	1.124	0.01316	chr9	20406496	20409853	+	n286433	AK034352	Mus musculus adult male diencephalon cDNA, RIKEN full-length enriched library, clone:9330181J02 product:unclassifiable, full insert sequence.	mRNAlike lncRNA	1	intergenic
8014408	1.268	0.02361	chr6	113954782	114002259	+	n276628	AK140501	Mus musculus 10 days neonate cerebellum cDNA, RIKEN full-length enriched library, clone:B930013H20 product:unclassifiable, full insert sequence.	mRNAlike lncRNA	2	antisense(intronic)
8001201	1.045	0.00288	chr14	122335858	122338387	-	n266906	AK154231	Mus musculus NOD-derived CD11c +ve dendritic cells cDNA, RIKEN full-length enriched library, clone:F630011B22 product:unclassifiable, full insert sequence.	mRNAlike lncRNA	1	antisense(intronic)
8028473	2.24	0.00367	chr18	68318529	68320996	+	n270297	AK142532	Mus musculus 0 day neonate kidney cDNA, RIKEN full-length enriched library, clone:D630022C23 product:unclassifiable, full insert sequence.	mRNAlike lncRNA	1	intronic
8024067	1.07	0.00337	chr9	57395473	57398895	+	n293630	AK029116	Mus musculus 10 days neonate skin cDNA, RIKEN full-length enriched library, clone:4732493O05 product:unclassifiable, full insert sequence.	mRNAlike lncRNA	2	antisense(intronic)
8013244	1.758	0.01648	chr3	113332772	113339377	+	n295593,n290664,n343864	AK017534,AK009169	Mus musculus 8 days embryo whole body cDNA, RIKEN full-length enriched library, clone:5730409K11 product:unclassifiable, full insert sequence.,Mus musculus adult male tongue cDNA, RIKEN full-length enriched library, clone:2310005E23 product:unclassifiable, full insert sequence.,	mRNAlike lncRNA,Non-protein coding transcript	3	antisense(intronic), antisense(exonic), close
8018152	1.629	0.0054	chr8	107813888	107815218	+	n292557	AK132885	Mus musculus adult male testis cDNA, RIKEN full-length enriched library, clone:4930484A08 product:unclassifiable, full insert sequence.	mRNAlike lncRNA	2	antisense(exonic)
8013135	1.228	0.00795	chr5	93032080	93033847	+	n295494	AK009551	Mus musculus adult male tongue cDNA, RIKEN full-length enriched library, clone:2310031C01 product:unclassifiable, full insert sequence.	mRNAlike lncRNA	1	sense
8021887	1.485	1e-05	chr6	53011151	53011479	-	n270535	AK142433	Mus musculus 13 days embryo stomach cDNA, RIKEN full-length enriched library, clone:D530005C03 product:unclassifiable, full insert sequence.	mRNAlike lncRNA	1	intronic
8023541	1.209	0.01687	chr12	25357465	25358722	-	n282534	AK138507	Mus musculus adult male spinal cord cDNA, RIKEN full-length enriched library, clone:A330045B13 product:unclassifiable, full insert sequence.	mRNAlike lncRNA	1	intronic
8017134	1.415	0.01736	chr17	28590941	28592623	-	n290450	AK134016	Mus musculus adult male thymus cDNA, RIKEN full-length enriched library, clone:5830408D10 product:unclassifiable, full insert sequence.	mRNAlike lncRNA	1	intronic
8022780	1.822	0.00718	chr10	114077229	114080932	-	n271429	AK051999	Mus musculus 12 days embryo eyeball cDNA, RIKEN full-length enriched library, clone:D230033G18 product:unclassifiable, full insert sequence.	mRNAlike lncRNA	2	intronic
8021567	1.01	0.02526	chr17	87314960	87316600	-	n291329	AK016877	Mus musculus adult male testis cDNA, RIKEN full-length enriched library, clone:4933423N03 product:unclassifiable, full insert sequence.	mRNAlike lncRNA	1	close
8011605	1.11	0.002	chr19	20658013	20659557	+	n294596	AK013470	Mus musculus adult male hippocampus cDNA, RIKEN full-length enriched library, clone:2900002J02 product:unclassifiable, full insert sequence.	mRNAlike lncRNA	1	intergenic
8017538	1.502	0.00107	chr5	69559910	69561487	-	n272422	AK051136	Mus musculus 12 days embryo spinal ganglion cDNA, RIKEN full-length enriched library, clone:D130004A15 product:unclassifiable, full insert sequence.	mRNAlike lncRNA	1	intronic
8014474	1.172	0.00889	chr10	62320871	62322742	-	n269368	AK086352	Mus musculus 15 days embryo head cDNA, RIKEN full-length enriched library, clone:D930023H24 product:unclassifiable, full insert sequence.	mRNAlike lncRNA	2	intronic
8029242	1.087	0.03185	chr12	118876134	118879163	+	n283937	AK037712	Mus musculus 16 days neonate thymus cDNA, RIKEN full-length enriched library, clone:A130039P12 product:unclassifiable, full insert sequence.	mRNAlike lncRNA	1	intronic
8002547	1.198	0.00608	chr17	95234244	95235982	+	n277884,n411814	AK045255	Mus musculus 9.5 days embryo parthenogenote cDNA, RIKEN full-length enriched library, clone:B130052D06 product:unclassifiable, full insert sequence.,	mRNAlike lncRNA,lncRNA	2	intergenic
8001677	1.133	0.01287	chr11	21255359	21257947	-	n290423,n284299	AK037340,AK134031	Mus musculus 16 days neonate thymus cDNA, RIKEN full-length enriched library, clone:A130008K04 product:unclassifiable, full insert sequence.,Mus musculus adult male thymus cDNA, RIKEN full-length enriched library, clone:5830412P11 product:unclassifiable, full insert sequence.	mRNAlike lncRNA	2	intronic
8026001	1.57	0.00274	chr3	48941384	48942448	+	n296942	AK131691	Mus musculus adult male testis cDNA, RIKEN full-length enriched library, clone:1700011I24 product:unclassifiable, full insert sequence.	mRNAlike lncRNA	1	intergenic
8011357	1.127	0.02487	chr6	105842655	105846708	+	n286389	AK136924	Mus musculus adult male diencephalon cDNA, RIKEN full-length enriched library, clone:9330188L02 product:unclassifiable, full insert sequence.	mRNAlike lncRNA	1	intronic
8017626	1.306	0.03323	chr14	49133215	49135131	+	n275450	AK047989	Mus musculus 16 days embryo head cDNA, RIKEN full-length enriched library, clone:C130027I10 product:unclassifiable, full insert sequence.	mRNAlike lncRNA	1	sense
8027537	1.287	0.02387	chr6	17528066	17528829	+	n269965	AK021346	Mus musculus 10 days lactation, adult female mammary gland cDNA, RIKEN full-length enriched library, clone:D730047N16 product:unclassifiable, full insert sequence.	mRNAlike lncRNA	1	intergenic
8014283	1.083	0.04057	chr13	27060359	27149891	-	n290699	AK133732	Mus musculus 8 days embryo whole body cDNA, RIKEN full-length enriched library, clone:5730402P04 product:unclassifiable, full insert sequence.	mRNAlike lncRNA	2	antisense(intronic)
8023868	1.227	0.00327	chrX	140141116	140142418	+	n270398	AK085290	Mus musculus 0 day neonate kidney cDNA, RIKEN full-length enriched library, clone:D630005P20 product:unclassifiable, full insert sequence.	mRNAlike lncRNA	1	intronic
8029368	1.549	0.03336	chr4	154783298	154790098	+	n295869	AK008257	Mus musculus adult male small intestine cDNA, RIKEN full-length enriched library, clone:2010015L04 product:unclassifiable, full insert sequence.	mRNAlike lncRNA	1	sense
8026547	1.158	0.00291	chr10	44450745	44543692	+	n278303	AK139514	Mus musculus 2 cells egg cDNA, RIKEN full-length enriched library, clone:B020002G10 product:unclassifiable, full insert sequence.	mRNAlike lncRNA	1	intergenic
8026052	1.801	0.01544	chr12	118997623	118998207	+	n289288	AK134824	Mus musculus adult male medulla oblongata cDNA, RIKEN full-length enriched library, clone:6330579D08 product:unclassifiable, full insert sequence.	mRNAlike lncRNA	1	intergenic
8026009	1.338	0.00109	chr12	109551988	109566240	-	n292591	AK019647	Mus musculus adult male testis cDNA, RIKEN full-length enriched library, clone:4930478K11 product:unclassifiable, full insert sequence.	mRNAlike lncRNA	3	antisense(exonic)
8007828	1.369	0.00144	chr1	165231920	165233751	-	n274963	AK081699	Mus musculus 16 days embryo head cDNA, RIKEN full-length enriched library, clone:C130069E24 product:unclassifiable, full insert sequence.	mRNAlike lncRNA	1	intronic
8024767	1.624	0.00571	chr6	92430445	92431386	-	n288686	AK020123	Mus musculus 12 days embryo male wolffian duct includes surrounding region cDNA, RIKEN full-length enriched library, clone:6720451F06 product:unclassifiable, full insert sequence.	mRNAlike lncRNA	1	sense
8011833	1.255	0.03737	chr11	52148697	52149655	-	n272957	AK050620	Mus musculus 2 days neonate thymus thymic cells cDNA, RIKEN full-length enriched library, clone:C920020J23 product:unclassifiable, full insert sequence.	mRNAlike lncRNA	1	intergenic
8020055	2.282	0.02516	chr3	134075222	134094715	-	n416475	-		lncRNA	1	intergenic
8025760	1.126	0.04279	chr19	38282060	38283386	-	n281364	AK138929	Mus musculus adult male aorta and vein cDNA, RIKEN full-length enriched library, clone:A530014C19 product:unclassifiable, full insert sequence.	mRNAlike lncRNA	1	intronic
8012000	1.229	0.02508	chr3	88339858	88340620	-	n267604	AK143378	Mus musculus 2 days pregnant adult female ovary cDNA, RIKEN full-length enriched library, clone:E330019P22 product:unclassifiable, full insert sequence.	mRNAlike lncRNA	1	antisense(exonic)
8028678	1.1	0.01193	chr8	123780646	123880736	-	n272825	AK050787	Mus musculus 9 days embryo whole body cDNA, RIKEN full-length enriched library, clone:D030019O08 product:unclassifiable, full insert sequence.	mRNAlike lncRNA	2	antisense(intronic)
8020343	1.279	0.00794	chr3	158074102	158224307	-	n271333	AK052066	Mus musculus 12 days embryo eyeball cDNA, RIKEN full-length enriched library, clone:D230041C24 product:unclassifiable, full insert sequence.	mRNAlike lncRNA	1	sense
8010608	1.081	0.00028	chr1	68271647	68273152	-	n276073	AK081142	Mus musculus 10 days neonate cerebellum cDNA, RIKEN full-length enriched library, clone:B930092F07 product:unclassifiable, full insert sequence.	mRNAlike lncRNA	2	intronic
8000389	1.526	0.00434	chr6	67046002	67047304	+	n276208,n282661	AK047488,AK138463	Mus musculus 10 days neonate cerebellum cDNA, RIKEN full-length enriched library, clone:B930075O08 product:unclassifiable, full insert sequence.,Mus musculus adult male spinal cord cDNA, RIKEN full-length enriched library, clone:A330016G09 product:unclassifiable, full insert sequence.	mRNAlike lncRNA	1	intergenic
8001831	1.352	0.01362	chr6	114775147	114775484	+	n294850	AK012611	Mus musculus 11 days embryo whole body cDNA, RIKEN full-length enriched library, clone:2700094N12 product:unclassifiable, full insert sequence.	mRNAlike lncRNA	1	intronic
8012846	1.557	0.02137	chr4	128991291	128994195	-	n281670	AK040351	Mus musculus 0 day neonate thymus cDNA, RIKEN full-length enriched library, clone:A430088F20 product:unclassifiable, full insert sequence.	mRNAlike lncRNA	1	intronic
8003644	1.161	0.01907	chr18	15222530	15223838	+	n282052	AK039952	Mus musculus 0 day neonate thymus cDNA, RIKEN full-length enriched library, clone:A430034O19 product:unclassifiable, full insert sequence.	mRNAlike lncRNA	2	antisense(intronic)
8009146	1.251	0.00183	chr9	99569083	99570466	+	n269215	AK086512	Mus musculus 15 days embryo head cDNA, RIKEN full-length enriched library, clone:D930033G19 product:unclassifiable, full insert sequence.	mRNAlike lncRNA	1	sense
8029375	1.342	0.01809	chr11	104535553	104536060	+	n288157	AK148921	Mus musculus 2 days neonate sympathetic ganglion cDNA, RIKEN full-length enriched library, clone:7120463D09 product:unclassifiable, full insert sequence.	mRNAlike lncRNA	1	intergenic
8004129	1.693	0.00046	chr10	106637871	106642630	-	n279017	AK043688	Mus musculus 10 days neonate cortex cDNA, RIKEN full-length enriched library, clone:A830020E24 product:unclassifiable, full insert sequence.	mRNAlike lncRNA	2	intergenic
8012891	1.096	0.0003	chr9	15941091	15944129	-	n285258	AK035753	Mus musculus 16 days neonate cerebellum cDNA, RIKEN full-length enriched library, clone:9630001H01 product:unclassifiable, full insert sequence.	mRNAlike lncRNA	2	intronic
8001952	1.25	0.0011	chr9	29503662	29505593	-	n263891	AK159021	Mus musculus visual cortex cDNA, RIKEN full-length enriched library, clone:K530035H04 product:unclassifiable, full insert sequence.	mRNAlike lncRNA	1	intronic
8007191	2.053	0.03129	chr9	107461490	107462668	+	n279423	AK043204	Mus musculus 7 days neonate cerebellum cDNA, RIKEN full-length enriched library, clone:A730069L19 product:unclassifiable, full insert sequence.	mRNAlike lncRNA	1	sense
8025611	1.066	0.03591	chr14	112428863	112430460	+	n263986	AK158732	Mus musculus visual cortex cDNA, RIKEN full-length enriched library, clone:K230306E23 product:unclassifiable, full insert sequence.	mRNAlike lncRNA	1	intergenic
8012065	1.06	0.04297	chr16	10768788	10771825	+	n266598	AK155603	Mus musculus B6-derived CD11 +ve dendritic cells cDNA, RIKEN full-length enriched library, clone:F730015N10 product:unclassifiable, full insert sequence.	mRNAlike lncRNA	1	intergenic
8013556	1.049	0.03068	chr2	173485349	173486181	+	n268108	AK021398	Mus musculus 0 day neonate eyeball cDNA, RIKEN full-length enriched library, clone:E130120E14 product:unclassifiable, full insert sequence.	mRNAlike lncRNA	1	sense
8004226	1.007	0.0386	chr10	9737176	9741204	+	n278767	AK044056	Mus musculus 10 days neonate cortex cDNA, RIKEN full-length enriched library, clone:A830084P16 product:unclassifiable, full insert sequence.	mRNAlike lncRNA	1	intergenic
8023274	1.006	0.0399	chr13	14524531	14615417	-	n269545	AK086170	Mus musculus 15 days embryo head cDNA, RIKEN full-length enriched library, clone:D930010E21 product:unclassifiable, full insert sequence.	mRNAlike lncRNA	2	sense
8020979	1.074	0.03716	chr3	105673820	105675550	+	n291854	AK016304	Mus musculus adult male testis cDNA, RIKEN full-length enriched library, clone:4930578J19 product:unclassifiable, full insert sequence.	mRNAlike lncRNA	1	sense
8024513	2.888	0.03232	chr11	5906264	5908331	+	n265259	AK157581	Mus musculus activated spleen cDNA, RIKEN full-length enriched library, clone:F830224N14 product:unclassifiable, full insert sequence.	mRNAlike lncRNA	1	antisense(intronic)
8019716	1.093	0.01083	chr1	119451579	119454268	-	n266194	AK156152	Mus musculus activated spleen cDNA, RIKEN full-length enriched library, clone:F830009L12 product:unclassifiable, full insert sequence.	mRNAlike lncRNA	1	intergenic
8017436	1.019	0.00201	chr14	124697116	124702016	-	n275449,n288033	AK047993,AK149193	Mus musculus 16 days embryo head cDNA, RIKEN full-length enriched library, clone:C130028F09 product:unclassifiable, full insert sequence.,Mus musculus 2 days neonate sympathetic ganglion cDNA, RIKEN full-length enriched library, clone:7120492F16 product:unclassifiable, full insert sequence.	mRNAlike lncRNA	3	intronic
8020293	1.047	0.01288	chr1	186909980	186915198	+	n292840	AK015304	Mus musculus adult male testis cDNA, RIKEN full-length enriched library, clone:4930433J02 product:unclassifiable, full insert sequence.	mRNAlike lncRNA	2	intergenic
8013784	1.06	0.00678	chr7	71429693	71433096	-	n268685	AK142984	Mus musculus 0 day neonate lung cDNA, RIKEN full-length enriched library, clone:E030028G16 product:unclassifiable, full insert sequence.	mRNAlike lncRNA	2	antisense(intronic)
8018001	1.062	0.01208	chr12	120466039	120466940	-	n271473	AK051975	Mus musculus 12 days embryo eyeball cDNA, RIKEN full-length enriched library, clone:D230028L16 product:unclassifiable, full insert sequence.	mRNAlike lncRNA	2	intronic
8005615	1.59	0.00099	chr2	179801470	179803260	+	n275977	AK047647	Mus musculus adult male corpus striatum cDNA, RIKEN full-length enriched library, clone:C030004K24 product:unclassifiable, full insert sequence.	mRNAlike lncRNA	1	sense
8027250	1.066	0.01702	chr13	38115099	38129003	-	n266635,n291287	AK089301,AK016953	Mus musculus B6-derived CD11 +ve dendritic cells cDNA, RIKEN full-length enriched library, clone:F730003C22 product:unclassifiable, full insert sequence.,Mus musculus adult male testis cDNA, RIKEN full-length enriched library, clone:4933427I01 product:unclassifiable, full insert sequence.	mRNAlike lncRNA	3	sense, intronic
8008895	1.296	0.00032	chr6	145252829	145253703	+	n271029	AK084624	Mus musculus 13 days embryo heart cDNA, RIKEN full-length enriched library, clone:D330022F14 product:unclassifiable, full insert sequence.	mRNAlike lncRNA	1	intergenic
8012548	1.036	0.01518	chr13	110333197	110336500	+	n272817	AK141679	Mus musculus 9 days embryo whole body cDNA, RIKEN full-length enriched library, clone:D030020F11 product:unclassifiable, full insert sequence.	mRNAlike lncRNA	1	intronic
8000196	1.22	0.04099	chr6	87943129	87944173	-	n291385	AK016793	Mus musculus adult male testis cDNA, RIKEN full-length enriched library, clone:4933412L11 product:unclassifiable, full insert sequence.	mRNAlike lncRNA	1	antisense(intronic)
8028264	1.099	0.0248	chrX	70134554	70135458	-	n282132	AK138713	Mus musculus 0 day neonate thymus cDNA, RIKEN full-length enriched library, clone:A430021E10 product:unclassifiable, full insert sequence.	mRNAlike lncRNA	1	intergenic
8021439	2.168	0.02066	chr5	109975335	109983182	-	n343984	-		lincRNA	1	extension
8008980	1.152	0.00209	chr2	62834437	62835891	-	n272605	AK051001	Mus musculus 9 days embryo whole body cDNA, RIKEN full-length enriched library, clone:D030053G21 product:unclassifiable, full insert sequence.	mRNAlike lncRNA	1	intronic
8015070	2.041	0.00036	chr11	76732068	76744485	-	n287916	AK135696	Mus musculus in vitro fertilized eggs cDNA, RIKEN full-length enriched library, clone:7420404I08 product:unclassifiable, full insert sequence.	mRNAlike lncRNA	1	antisense(intronic)
8015807	1.073	0.01787	chr8	112468704	112470333	-	n273459	AK049725	Mus musculus 12 days embryo spinal cord cDNA, RIKEN full-length enriched library, clone:C530045D16 product:unclassifiable, full insert sequence.	mRNAlike lncRNA	1	bidirectional
8009296	1.11	0.03541	chr19	31702589	31703272	-	n264636	AK144487	Mus musculus 11 days embryo spinal cord cDNA, RIKEN full-length enriched library, clone:G630078C12 product:unclassifiable, full insert sequence.	mRNAlike lncRNA	1	intronic
8009382	1.483	1e-05	chr4	36889892	36893055	-	n288347	AK148553	Mus musculus 2 days neonate sympathetic ganglion cDNA, RIKEN full-length enriched library, clone:7120402I20 product:unclassifiable, full insert sequence.	mRNAlike lncRNA	2	intronic
8014345	1.315	0.00284	chr13	108395363	108402929	-	n291405	AK133395	Mus musculus adult male testis cDNA, RIKEN full-length enriched library, clone:4933409F24 product:unclassifiable, full insert sequence.	mRNAlike lncRNA	1	intergenic
8027578	1.006	0.01311	chr5	30533204	30533881	+	n270076	AK021323	Mus musculus 10 days lactation, adult female mammary gland cDNA, RIKEN full-length enriched library, clone:D730001M18 product:unclassifiable, full insert sequence.	mRNAlike lncRNA	1	close
8020615	1.612	0.0199	chr1	75193865	75195715	-	n294807	AK012809	Mus musculus 10, 11 days embryo whole body cDNA, RIKEN full-length enriched library, clone:2810025E10 product:unclassifiable, full insert sequence.	mRNAlike lncRNA	1	sense
8015296	1.672	0.02493	chr4	96187357	96188815	-	n271890	AK051762	Mus musculus 12 days embryo spinal ganglion cDNA, RIKEN full-length enriched library, clone:D130074K01 product:unclassifiable, full insert sequence.	mRNAlike lncRNA	1	intronic
8026050	1.391	0.01702	chr12	78162026	78162241	-	n296132	AK018982	Mus musculus adult male testis cDNA, RIKEN full-length enriched library, clone:1700123J03 product:unclassifiable, full insert sequence.	mRNAlike lncRNA	1	intergenic
8027573	1.036	0.0439	chr3	10646315	10648102	-	n265578	AK157042	Mus musculus activated spleen cDNA, RIKEN full-length enriched library, clone:F830114M04 product:unclassifiable, full insert sequence.	mRNAlike lncRNA	1	intergenic
8015634	1.152	0.03722	chr1	120955045	120956421	+	n279407	AK043221	Mus musculus 7 days neonate cerebellum cDNA, RIKEN full-length enriched library, clone:A730071P06 product:unclassifiable, full insert sequence.	mRNAlike lncRNA	2	intergenic
8024810	1.034	0.01491	chr13	43799803	43800389	+	n275965	AK021047	Mus musculus adult male corpus striatum cDNA, RIKEN full-length enriched library, clone:C030005H24 product:unclassifiable, full insert sequence.	mRNAlike lncRNA	1	intergenic
8003502	1.589	0.0288	chr2	173116755	173117097	+	n296208,n296613	AK007166,AK018843	Mus musculus adult male testis cDNA, RIKEN full-length enriched library, clone:1700110N21 product:unclassifiable, full insert sequence.,Mus musculus adult male testis cDNA, RIKEN full-length enriched library, clone:1700039O17 product:unclassifiable, full insert sequence.	mRNAlike lncRNA	1	intergenic
8017891	1.952	0.00672	chr13	43495957	43497046	-	n268567	AK143018	Mus musculus 0 day neonate lung cDNA, RIKEN full-length enriched library, clone:E030040B02 product:unclassifiable, full insert sequence.	mRNAlike lncRNA	1	antisense(intronic)
8029584	1.027	0.02293	chr19	41994139	41996889	+	n277976	AK045073	Mus musculus 9.5 days embryo parthenogenote cDNA, RIKEN full-length enriched library, clone:B130024M06 product:unclassifiable, full insert sequence.	mRNAlike lncRNA	1	extension
8018943	1.568	0.00932	chr19	11183459	11186366	-	n292852	AK132835	Mus musculus adult male testis cDNA, RIKEN full-length enriched library, clone:4930432I21 product:unclassifiable, full insert sequence.	mRNAlike lncRNA	1	intronic
8014274	1.111	0.02486	chr1	25540755	25542469	-	n279976	AK042543	Mus musculus 7 days neonate cerebellum cDNA, RIKEN full-length enriched library, clone:A730003G23 product:unclassifiable, full insert sequence.	mRNAlike lncRNA	2	intronic
8024540	1.749	0.00119	chr11	116141411	116145674	-	n284151	AK137830	Mus musculus 16 days neonate thymus cDNA, RIKEN full-length enriched library, clone:A130022K07 product:unclassifiable, full insert sequence.	mRNAlike lncRNA	1	intergenic
8020595	1.366	0.0061	chr3	30958961	30961955	+	n284730	AK137565	Mus musculus adult male bone cDNA, RIKEN full-length enriched library, clone:9830142L10 product:unclassifiable, full insert sequence.	mRNAlike lncRNA	2	intergenic
8019243	1.152	0.00402	chr9	48859439	48863570	-	n296590	AK006681	Mus musculus adult male testis cDNA, RIKEN full-length enriched library, clone:1700042D02 product:unclassifiable, full insert sequence.	mRNAlike lncRNA	2	close
8010207	1.111	0.00531	chr6	53657173	53659624	+	n266721	AK155274	Mus musculus NOD-derived CD11c +ve dendritic cells cDNA, RIKEN full-length enriched library, clone:F630213M01 product:unclassifiable, full insert sequence.	mRNAlike lncRNA	2	intergenic
8023622	2.49	0.0249	chr8	124861435	124861761	+	n279539	AK043082	Mus musculus 7 days neonate cerebellum cDNA, RIKEN full-length enriched library, clone:A730054H03 product:unclassifiable, full insert sequence.	mRNAlike lncRNA	1	intronic
8012262	1.57	0.00399	chr19	38433917	38434654	-	n273093	AK050352	Mus musculus adult male liver tumor cDNA, RIKEN full-length enriched library, clone:C730040I22 product:unclassifiable, full insert sequence.	mRNAlike lncRNA	1	intergenic
8021022	1.197	0.0055	chr11	23936469	23937595	-	n274711	AK081971	Mus musculus 16 days embryo head cDNA, RIKEN full-length enriched library, clone:C130090H12 product:unclassifiable, full insert sequence.	mRNAlike lncRNA	1	intergenic
8006198	1.074	0.02149	chr4	154460697	154461932	+	n294429	AK013714	Mus musculus adult male hippocampus cDNA, RIKEN full-length enriched library, clone:2900057D20 product:unclassifiable, full insert sequence.	mRNAlike lncRNA	1	sense
8018745	1.086	0.0259	chr11	104700217	104701468	-	n266590	AK089387	Mus musculus B6-derived CD11 +ve dendritic cells cDNA, RIKEN full-length enriched library, clone:F730019O18 product:unclassifiable, full insert sequence.	mRNAlike lncRNA	1	intergenic
8019014	1.552	0.01544	chr4	122524735	122526201	+	n290226	AK018046	Mus musculus adult male thymus cDNA, RIKEN full-length enriched library, clone:5830469K14 product:unclassifiable, full insert sequence.	mRNAlike lncRNA	1	sense
8017289	1.22	0.02167	chr8	73748391	73749379	+	n276348	AK047372	Mus musculus 10 days neonate cerebellum cDNA, RIKEN full-length enriched library, clone:B930053N02 product:unclassifiable, full insert sequence.	mRNAlike lncRNA	1	intergenic
8020389	1.07	0.00036	chr10	118855457	118860395	-	n264569	AK144686	Mus musculus lung RCB-0558 LLC cDNA, RIKEN full-length enriched library, clone:G730023A11 product:unclassifiable, full insert sequence.	mRNAlike lncRNA	2	intergenic
8019283	1.06	0.02291	chr8	56072080	56074053	+	n273921	AK049040	Mus musculus 0 day neonate cerebellum cDNA, RIKEN full-length enriched library, clone:C230094G20 product:unclassifiable, full insert sequence.	mRNAlike lncRNA	1	intronic
8010364	1.247	0.00414	chr6	106399744	106400004	+	n294353	AK132043	Mus musculus adult male hippocampus cDNA, RIKEN full-length enriched library, clone:2900089C03 product:unclassifiable, full insert sequence.	mRNAlike lncRNA	1	intronic
8020460	1.224	0.00725	chr11	117269024	117272022	+	n278626	AK044295	Mus musculus adult retina cDNA, RIKEN full-length enriched library, clone:A930006B13 product:unclassifiable, full insert sequence.	mRNAlike lncRNA	2	intergenic
8029260	1.214	0.00717	chr16	89232773	89234457	-	n265722	AK156796	Mus musculus activated spleen cDNA, RIKEN full-length enriched library, clone:F830050J20 product:unclassifiable, full insert sequence.	mRNAlike lncRNA	2	intergenic
8019791	1.044	0.00174	chr12	54565749	54567880	-	n265911	AK156538	Mus musculus activated spleen cDNA, RIKEN full-length enriched library, clone:F830028O15 product:unclassifiable, full insert sequence.	mRNAlike lncRNA	3	antisense(intronic)
8004893	1.739	0.00378	chr6	39833805	39835772	+	n274748	AK081931	Mus musculus 16 days embryo head cDNA, RIKEN full-length enriched library, clone:C130087O22 product:unclassifiable, full insert sequence.	mRNAlike lncRNA	1	intergenic
8014544	1.243	0.00959	chr6	36701820	36706856	-	n279275	AK139268	Mus musculus 7 days neonate cerebellum cDNA, RIKEN full-length enriched library, clone:A730087E18 product:unclassifiable, full insert sequence.	mRNAlike lncRNA	2	intronic
8000492	1.114	0.04351	chr17	71690336	71691950	+	n278312	AK139530	Mus musculus 2 cells egg cDNA, RIKEN full-length enriched library, clone:B020003H08 product:unclassifiable, full insert sequence.	mRNAlike lncRNA	1	intergenic
8015120	1.222	0.04387	chr2	134611910	134815109	+	n281182	AK040911	Mus musculus adult male aorta and vein cDNA, RIKEN full-length enriched library, clone:A530044E23 product:phospholipase C, beta 1, full insert sequence.	mRNAlike lncRNA	1	sense
8020545	1.049	0.02752	chr4	116862548	116863496	+	n266854	AK154548	Mus musculus NOD-derived CD11c +ve dendritic cells cDNA, RIKEN full-length enriched library, clone:F630046N03 product:unclassifiable, full insert sequence.	mRNAlike lncRNA	2	intergenic
8007718	1.177	0.00988	chr10	8662761	8665101	-	n270975	AK084677	Mus musculus 13 days embryo heart cDNA, RIKEN full-length enriched library, clone:D330029A07 product:unclassifiable, full insert sequence.	mRNAlike lncRNA	2	intergenic
8012486	1.354	0.01387	chr8	50823833	50825250	-	n289159	AK018281	Mus musculus adult male olfactory brain cDNA, RIKEN full-length enriched library, clone:6430514K02 product:unclassifiable, full insert sequence.	mRNAlike lncRNA	1	intergenic
8026343	1.379	0.00238	chr18	12246508	12248774	-	n266350	AK089592	Mus musculus activated spleen cDNA, RIKEN full-length enriched library, clone:F830003O12 product:unclassifiable, full insert sequence.	mRNAlike lncRNA	1	intronic
8002252	1.028	0.01322	chr2	115159683	115160274	-	n292154	AK016050	Mus musculus adult male testis cDNA, RIKEN full-length enriched library, clone:4930546E12 product:unclassifiable, full insert sequence.	mRNAlike lncRNA	1	intergenic
8028238	2.101	0.0024	chr4	125840038	125841654	+	n285024	AK036107	Mus musculus 16 days neonate cerebellum cDNA, RIKEN full-length enriched library, clone:9630036I06 product:unclassifiable, full insert sequence.	mRNAlike lncRNA	1	antisense(exonic)
8021759	1.114	0.00222	chr1	188949016	188951731	+	n296992	AK005744	Mus musculus adult male testis cDNA, RIKEN full-length enriched library, clone:1700007P06 product:unclassifiable, full insert sequence.	mRNAlike lncRNA	2	antisense(intronic)
8004203	1.05	0.00378	chr12	71328829	71335154	+	n266818	AK154735	Mus musculus NOD-derived CD11c +ve dendritic cells cDNA, RIKEN full-length enriched library, clone:F630105A06 product:unclassifiable, full insert sequence.	mRNAlike lncRNA	4	antisense(intronic)
8026987	1.064	0.00759	chr5	31753591	31754704	-	n292588	AK015588	Mus musculus adult male testis cDNA, RIKEN full-length enriched library, clone:4930478M09 product:unclassifiable, full insert sequence.	mRNAlike lncRNA	1	close
8000298	1.057	0.00769	chr15	74837732	74854840	+	n270426	AK085263	Mus musculus 0 day neonate kidney cDNA, RIKEN full-length enriched library, clone:D630002A13 product:unclassifiable, full insert sequence.	mRNAlike lncRNA	2	intergenic
8017881	1.116	0.01621	chr17	17560589	17561475	-	n281304	AK040775	Mus musculus adult male aorta and vein cDNA, RIKEN full-length enriched library, clone:A530024F04 product:unclassifiable, full insert sequence.	mRNAlike lncRNA	1	antisense(intronic)
8027304	1.281	0.001	chr16	75010943	75011335	-	n268263	AK021366	Mus musculus 0 day neonate eyeball cDNA, RIKEN full-length enriched library, clone:E130102B10 product:unclassifiable, full insert sequence.	mRNAlike lncRNA	1	intergenic
8021077	1.238	0.00352	chr11	35856380	35858889	+	n287945	AK078649	Mus musculus adult male adrenal gland cDNA, RIKEN full-length enriched library, clone:7330432O14 product:unclassifiable, full insert sequence.	mRNAlike lncRNA	1	antisense(intronic)
8022250	1.276	0.01898	chr14	49602163	49602881	-	n289651	AK078011	Mus musculus 11 days embryo head cDNA, RIKEN full-length enriched library, clone:6230410F23 product:unclassifiable, full insert sequence.	mRNAlike lncRNA	1	intergenic
8008667	1.022	0.00302	chr2	104994002	104997395	+	n287474	AK033304	Mus musculus 15 days embryo male testis cDNA, RIKEN full-length enriched library, clone:8030489O15 product:unclassifiable, full insert sequence.	mRNAlike lncRNA	2	intronic
8007685	1.307	0.03573	chr2	169459175	169714003	-	n413092	-		lncRNA	1	antisense(exonic)
8013399	1.195	0.02341	chr12	115802787	115803099	-	n423236	-		lncRNA	1	intergenic
8001827	1.317	0.00647	chr6	144696213	144698445	-	n289992	AK134306	Mus musculus 13 days embryo male testis cDNA, RIKEN full-length enriched library, clone:6030405G06 product:unclassifiable, full insert sequence.	mRNAlike lncRNA	1	intronic
8027177	1.397	0.02828	chr3	35854357	35855179	-	n287364	AK078814	Mus musculus 16 days embryo lung cDNA, RIKEN full-length enriched library, clone:8430422M14 product:unclassifiable, full insert sequence.	mRNAlike lncRNA	1	intergenic
8021520	1.108	0.02853	chr4	149487987	149493372	-	n275130	AK081620	Mus musculus 16 days embryo head cDNA, RIKEN full-length enriched library, clone:C130052J21 product:unclassifiable, full insert sequence.	mRNAlike lncRNA	2	close
8000613	1.449	0.03562	chr12	106572079	106575298	-	n290928	AK030540	Mus musculus adult male pituitary gland cDNA, RIKEN full-length enriched library, clone:5330429C20 product:glutamine synthetase pseudogene 1, full insert sequence.	mRNAlike lncRNA	1	intergenic
8028517	1.573	0.00522	chr8	114108244	114111723	+	n283569	AK038130	Mus musculus 16 days neonate thymus cDNA, RIKEN full-length enriched library, clone:A130080N05 product:unclassifiable, full insert sequence.	mRNAlike lncRNA	1	intronic
8013324	1.681	0.02581	chr4	3174696	3176265	+	n291865	AK016293	Mus musculus adult male testis cDNA, RIKEN full-length enriched library, clone:4930573O21 product:gamma-aminobutyric acid (GABA-B) receptor, 1, full insert sequence.	mRNAlike lncRNA	1	intergenic
8010559	1.033	0.01286	chr14	53965564	54360701	+	n418311,n418312,n418321	BC064064.1		lncRNA	3	intergenic
8019372	3.059	1e-05	chr5	131320376	131320757	+	n275954	AK021055	Mus musculus adult male corpus striatum cDNA, RIKEN full-length enriched library, clone:C030007I01 product:unclassifiable, full insert sequence.	mRNAlike lncRNA	1	intergenic
8016340	1.42	0.01169	chr7	140066741	140068849	+	n275048	AK163824	Mus musculus 16 days embryo head cDNA, RIKEN full-length enriched library, clone:C130061B07 product:unclassifiable, full insert sequence.	mRNAlike lncRNA	1	sense
8019329	1.122	0.01418	chr4	31923209	31926070	+	n293195	AK029559	Mus musculus adult male testis cDNA, RIKEN full-length enriched library, clone:4921531C24 product:unclassifiable, full insert sequence.	mRNAlike lncRNA	1	intergenic
8009771	1.589	0.00493	chr13	68721139	68731155	+	n288957	AK032530	Mus musculus adult male olfactory brain cDNA, RIKEN full-length enriched library, clone:6430584E05 product:hypothetical protein, full insert sequence.	mRNAlike lncRNA	1	sense
8025250	1.019	0.04935	chr1	37356196	37356542	-	n296402	AK006946	Mus musculus adult male testis cDNA, RIKEN full-length enriched library, clone:1700074A21 product:unclassifiable, full insert sequence.	mRNAlike lncRNA	1	close
8023587	1.037	0.01345	chr10	32380611	32381146	-	n294571	AK019309	Mus musculus adult male hippocampus cDNA, RIKEN full-length enriched library, clone:2900009I19 product:unclassifiable, full insert sequence.	mRNAlike lncRNA	1	intergenic
8016193	1.637	0.00575	chr5	110424529	110425417	-	n297594	AK003103	Mus musculus adult male heart cDNA, RIKEN full-length enriched library, clone:1010001B22 product:unclassifiable, full insert sequence.	mRNAlike lncRNA	1	close
8006527	1.149	0.0328	chr3	140615411	140616213	+	n291775	AK016381	Mus musculus adult male testis cDNA, RIKEN full-length enriched library, clone:4930590L14 product:unclassifiable, full insert sequence.	mRNAlike lncRNA	2	intergenic
8006228	1.265	0.00016	chr6	63577926	63582711	+	n274275	AK141098	Mus musculus 0 day neonate cerebellum cDNA, RIKEN full-length enriched library, clone:C230051H02 product:unclassifiable, full insert sequence.	mRNAlike lncRNA	2	intronic
8018860	1.642	0.02109	chr11	48827576	48828290	-	n264187	AK151345	Mus musculus bone marrow macrophage cDNA, RIKEN full-length enriched library, clone:I830028F20 product:unclassifiable, full insert sequence.	mRNAlike lncRNA	1	antisense(intronic)
8027800	1.262	0.0126	chr4	100599615	100600491	-	n265867	AK156603	Mus musculus activated spleen cDNA, RIKEN full-length enriched library, clone:F830032E05 product:unclassifiable, full insert sequence.	mRNAlike lncRNA	1	antisense(intronic)
8016651	1.074	0.02799	chr16	32233544	32234808	-	n272888	AK141655	Mus musculus 9 days embryo whole body cDNA, RIKEN full-length enriched library, clone:D030010C06 product:unclassifiable, full insert sequence.	mRNAlike lncRNA	1	intronic
8022348	1.278	0.00224	chr14	17912219	17914750	-	n270569	AK052538	Mus musculus 13 days embryo lung cDNA, RIKEN full-length enriched library, clone:D430045P22 product:unclassifiable, full insert sequence.	mRNAlike lncRNA	2	intergenic
8006738	1.019	0.02575	chr14	93695453	93697245	-	n269378	AK053028	Mus musculus 15 days embryo head cDNA, RIKEN full-length enriched library, clone:D930022O15 product:unclassifiable, full insert sequence.	mRNAlike lncRNA	1	intronic
8023164	1.066	0.00825	chr15	4492654	4495661	+	n287551	AK033204	Mus musculus 15 days embryo male testis cDNA, RIKEN full-length enriched library, clone:8030460C15 product:unclassifiable, full insert sequence.	mRNAlike lncRNA	1	intronic
8022428	1.533	0.00385	chr17	46756785	46757883	+	n278972	AK043765	Mus musculus 10 days neonate cortex cDNA, RIKEN full-length enriched library, clone:A830029N20 product:unclassifiable, full insert sequence.	mRNAlike lncRNA	1	antisense(intronic)
8001413	1.117	0.00095	chr4	87740450	87767716	+	n265992	AK089786	Mus musculus activated spleen cDNA, RIKEN full-length enriched library, clone:F830020N17 product:unclassifiable, full insert sequence.	mRNAlike lncRNA	1	sense
8007919	1.688	0.00032	chrX	153966197	153969647	+	n278132	AK139938	Mus musculus 2 cells egg cDNA, RIKEN full-length enriched library, clone:B020040A10 product:unclassifiable, full insert sequence.	mRNAlike lncRNA	1	intergenic
8027033	1.682	0.00153	chr6	32701635	32702286	-	n296112	AK131803	Mus musculus adult male testis cDNA, RIKEN full-length enriched library, clone:1700125P22 product:unclassifiable, full insert sequence.	mRNAlike lncRNA	1	intergenic
8020073	1.072	0.01384	chr10	116883079	116884491	-	n293043	AK076673	Mus musculus adult male testis cDNA, RIKEN full-length enriched library, clone:4930408P19 product:unclassifiable, full insert sequence.	mRNAlike lncRNA	2	intergenic
8026297	1.426	0.00619	chrX	35924981	35988293	-	n263820	AK158742	Mus musculus visual cortex cDNA, RIKEN full-length enriched library, clone:K230309L08 product:unclassifiable, full insert sequence.	ncRNA	2	sense
8025065	1.398	0.02899	chr10	64333248	64333824	+	n265551	AK157085	Mus musculus activated spleen cDNA, RIKEN full-length enriched library, clone:F830201A08 product:unclassifiable, full insert sequence.	mRNAlike lncRNA	1	intronic
8011413	1.37	0.00863	chr8	74873951	74874903	-	n271030	AK142251	Mus musculus 13 days embryo heart cDNA, RIKEN full-length enriched library, clone:D330022A06 product:unclassifiable, full insert sequence.	mRNAlike lncRNA	1	intronic
8026807	1.099	0.0029	chr11	80241233	80242677	-	n296344	AK007029	Mus musculus adult male testis cDNA, RIKEN full-length enriched library, clone:1700089D09 product:unclassifiable, full insert sequence.	mRNAlike lncRNA	1	antisense(intronic)
8029636	1.027	0.00839	chr5	113078386	113081132	+	n277386	AK045892	Mus musculus adult male corpora quadrigemina cDNA, RIKEN full-length enriched library, clone:B230318E19 product:unclassifiable, full insert sequence.	mRNAlike lncRNA	2	intergenic
8014536	1.361	0.00663	chr5	34563810	34568633	+	n267601	AK054367	Mus musculus 2 days pregnant adult female ovary cDNA, RIKEN full-length enriched library, clone:E330020D23 product:unclassifiable, full insert sequence.	mRNAlike lncRNA	2	antisense(intronic)
8000558	1.045	0.04462	chr4	4064300	4065935	-	n275895	AK047709	Mus musculus adult male corpus striatum cDNA, RIKEN full-length enriched library, clone:C030015F15 product:preproenkephalin 1, full insert sequence.	mRNAlike lncRNA	1	sense
8015801	1.346	0.00431	chr5	18859848	18861595	+	n278478	AK044572	Mus musculus adult retina cDNA, RIKEN full-length enriched library, clone:A930024C22 product:unclassifiable, full insert sequence.	mRNAlike lncRNA	1	intronic
8017810	1.273	0.01573	chr6	87121937	87124003	-	n270705	AK085026	Mus musculus 13 days embryo lung cDNA, RIKEN full-length enriched library, clone:D430026G21 product:unclassifiable, full insert sequence.	mRNAlike lncRNA	1	intronic
8019361	1.068	0.01456	chr16	45119575	45120674	+	n270473	AK021303	Mus musculus 13 days embryo stomach cDNA, RIKEN full-length enriched library, clone:D530031A16 product:unclassifiable, full insert sequence.	mRNAlike lncRNA	1	intronic
8023694	1.376	0.00947	chr4	132171758	132173044	-	n270800	AK084898	Mus musculus 13 days embryo lung cDNA, RIKEN full-length enriched library, clone:D430007A09 product:unclassifiable, full insert sequence.	mRNAlike lncRNA	1	intergenic
8014887	1.08	0.00186	chr3	14189780	14192755	+	n266266	AK089656	Mus musculus activated spleen cDNA, RIKEN full-length enriched library, clone:F830007G01 product:unclassifiable, full insert sequence.	mRNAlike lncRNA	1	intergenic
8006856	1.267	0.00499	chr11	95679876	95681982	-	n281572	AK040450	Mus musculus 0 day neonate thymus cDNA, RIKEN full-length enriched library, clone:A430098F09 product:unclassifiable, full insert sequence.	mRNAlike lncRNA	1	antisense(intronic)
8026320	1.288	0.01841	chr2	32258816	32261292	+	n274608	AK141014	Mus musculus 0 day neonate cerebellum cDNA, RIKEN full-length enriched library, clone:C230001L01 product:unclassifiable, full insert sequence.	mRNAlike lncRNA	1	extension
8005592	1.598	0.00462	chr3	50379107	50380491	-	n290416	AK017932	Mus musculus adult male thymus cDNA, RIKEN full-length enriched library, clone:5830415G21 product:unclassifiable, full insert sequence.	mRNAlike lncRNA	1	intergenic
8025585	1.278	0.01465	chr14	39395227	39398540	-	n273343	AK083133	Mus musculus adult male hippocampus cDNA, RIKEN full-length enriched library, clone:C630016E02 product:unclassifiable, full insert sequence.	mRNAlike lncRNA	1	intronic
8020799	1.22	0.00132	chr7	117241953	117242852	-	n292616	AK076807	Mus musculus adult male testis cDNA, RIKEN full-length enriched library, clone:4930473C23 product:unclassifiable, full insert sequence.	mRNAlike lncRNA	1	intergenic
8009307	1.123	0.03266	chr7	58097666	58101870	+	n286703	AK136836	Mus musculus adult male diencephalon cDNA, RIKEN full-length enriched library, clone:9330114O20 product:unclassifiable, full insert sequence.	mRNAlike lncRNA	1	intronic
8027194	1.135	0.03891	chr3	146038232	146050024	-	n415353	-		lncRNA	1	intergenic
8021963	1.36	0.00635	chr5	105000674	105178253	+	n343974	-		lincRNA	2	intergenic
8012218	1.247	0.00035	chr7	51615601	51615941	+	n272062	AK051576	Mus musculus 12 days embryo spinal ganglion cDNA, RIKEN full-length enriched library, clone:D130058E02 product:unclassifiable, full insert sequence.	mRNAlike lncRNA	1	antisense(exonic)
8023151	1.012	0.0031	chr19	7493206	7495578	+	n286255	AK034608	Mus musculus 12 days embryo embryonic body between diaphragm region and neck cDNA, RIKEN full-length enriched library, clone:9430014J01 product:unclassifiable, full insert sequence.	mRNAlike lncRNA	2	sense
8018889	2.72	0.00685	chr12	115560877	115561298	-	n417766	-		lncRNA	1	intergenic
8019407	1.429	0.00271	chr10	96114479	96117090	+	n267041	AK143705	Mus musculus 6 days neonate spleen cDNA, RIKEN full-length enriched library, clone:F430011G11 product:unclassifiable, full insert sequence.	mRNAlike lncRNA	1	intergenic
8021042	1.009	0.00267	chr12	117654032	117656840	+	n287629	AK136302	Mus musculus 15 days embryo male testis cDNA, RIKEN full-length enriched library, clone:8030406L09 product:unclassifiable, full insert sequence.	mRNAlike lncRNA	2	sense
8026903	1.307	0.00142	chr7	53037977	53039667	+	n293578	AK029204	Mus musculus 0 day neonate head cDNA, RIKEN full-length enriched library, clone:4831416K15 product:unclassifiable, full insert sequence.	mRNAlike lncRNA	1	intronic
8001213	1.389	0.00318	chr8	105351362	105354429	+	n274117	AK082634	Mus musculus 0 day neonate cerebellum cDNA, RIKEN full-length enriched library, clone:C230072P20 product:unclassifiable, full insert sequence.	mRNAlike lncRNA	1	intergenic
8004952	1.455	0.03159	chr14	66382042	66384326	+	n271060	AK084591	Mus musculus 13 days embryo heart cDNA, RIKEN full-length enriched library, clone:D330018F04 product:unclassifiable, full insert sequence.	mRNAlike lncRNA	1	sense
8012523	1.382	0.01269	chr6	68169933	68170698	+	n421305	-		lncRNA	2	intergenic
8009209	1.175	0.01889	chr6	12260786	12263187	-	n269658	AK086074	Mus musculus 15 days embryo head cDNA, RIKEN full-length enriched library, clone:D930002I12 product:unclassifiable, full insert sequence.	mRNAlike lncRNA	1	sense
8020431	1.141	0.03084	chr8	72078663	72088661	-	n344311	-		lincRNA	1	intergenic
8006204	1.458	0.01938	chr7	58887094	58888023	-	n272013	AK051648	Mus musculus 12 days embryo spinal ganglion cDNA, RIKEN full-length enriched library, clone:D130061L24 product:unclassifiable, full insert sequence.	mRNAlike lncRNA	1	antisense(intronic)
8002832	1.138	0.0197	chr3	7427257	7428266	+	n270787	AK084908	Mus musculus 13 days embryo lung cDNA, RIKEN full-length enriched library, clone:D430009L07 product:unclassifiable, full insert sequence.	mRNAlike lncRNA	1	intronic
8010099	1.024	0.01895	chr9	15427688	15445666	+	n292207	AK019729	Mus musculus adult male testis cDNA, RIKEN full-length enriched library, clone:4930540M03 product:unclassifiable, full insert sequence.	mRNAlike lncRNA	2	antisense(intronic)
8004472	1.209	0.02645	chr11	9416516	9419128	+	n267053	AK143668	Mus musculus 6 days neonate spleen cDNA, RIKEN full-length enriched library, clone:F430008B20 product:unclassifiable, full insert sequence.	mRNAlike lncRNA	2	intronic
8024285	1.125	0.0429	chr12	16783605	16786695	-	n272727	AK083500	Mus musculus 9 days embryo whole body cDNA, RIKEN full-length enriched library, clone:D030032G23 product:unclassifiable, full insert sequence.	mRNAlike lncRNA	1	intronic
8005493	1.15	0.02175	chr18	82556268	82556978	-	n292363	AK015849	Mus musculus adult male testis cDNA, RIKEN full-length enriched library, clone:4930520A20 product:unclassifiable, full insert sequence.	mRNAlike lncRNA	1	intergenic
8027205	1.061	0.01669	chr3	121726747	121729989	+	n271189	AK052191	Mus musculus 13 days embryo heart cDNA, RIKEN full-length enriched library, clone:D330005N16 product:unclassifiable, full insert sequence.	mRNAlike lncRNA	2	intergenic
8012621	1.074	0.01004	chr8	18319522	18334338	-	n296904	AK005981	Mus musculus adult male testis cDNA, RIKEN full-length enriched library, clone:1700014L14 product:unclassifiable, full insert sequence.	mRNAlike lncRNA	2	intergenic
8020636	1.136	0.03374	chr19	22470252	22471919	+	n277422	AK045847	Mus musculus adult male corpora quadrigemina cDNA, RIKEN full-length enriched library, clone:B230314N06 product:unclassifiable, full insert sequence.	mRNAlike lncRNA	1	intronic
8015889	1.1	0.01809	chr6	95985425	95986585	-	n282254	AK020729	Mus musculus adult male spinal cord cDNA, RIKEN full-length enriched library, clone:A330102K18 product:unclassifiable, full insert sequence.	mRNAlike lncRNA	1	intergenic
8002927	1.108	0.00162	chr4	77324384	77326667	-	n269487	AK086234	Mus musculus 15 days embryo head cDNA, RIKEN full-length enriched library, clone:D930015F04 product:unclassifiable, full insert sequence.	mRNAlike lncRNA	2	intronic
8005983	1.179	0.04415	chr1	54225644	54226763	-	n269351	AK086369	Mus musculus 15 days embryo head cDNA, RIKEN full-length enriched library, clone:D930024F12 product:unclassifiable, full insert sequence.	mRNAlike lncRNA	1	intronic
8021523	1.066	0.01462	chr11	58768024	58768790	-	n292261	AK015962	Mus musculus adult male testis cDNA, RIKEN full-length enriched library, clone:4930534G10 product:unclassifiable, full insert sequence.	mRNAlike lncRNA	1	antisense(exonic)
8008509	1.021	0.0224	chr14	104671883	104675272	-	n265912	AK156532	Mus musculus activated spleen cDNA, RIKEN full-length enriched library, clone:F830028M07 product:unclassifiable, full insert sequence.	mRNAlike lncRNA	1	intergenic
8013416	1.016	0.00903	chr4	9194469	9197062	-	n276207	AK081058	Mus musculus 10 days neonate cerebellum cDNA, RIKEN full-length enriched library, clone:B930076G12 product:unclassifiable, full insert sequence.	mRNAlike lncRNA	2	antisense(intronic)
8003648	1.055	0.04943	chr9	29055910	29059140	-	n282804	AK138407	Mus musculus adult male hypothalamus cDNA, RIKEN full-length enriched library, clone:A230096K04 product:unclassifiable, full insert sequence.	mRNAlike lncRNA	1	intronic
8019757	1.039	0.03205	chr4	154194824	154196467	-	n266038	AK156358	Mus musculus activated spleen cDNA, RIKEN full-length enriched library, clone:F830017O15 product:unclassifiable, full insert sequence.	mRNAlike lncRNA	2	intergenic
8012278	1.228	0.0249	chr12	5022309	5023096	+	n281970	AK040042	Mus musculus 0 day neonate thymus cDNA, RIKEN full-length enriched library, clone:A430049L01 product:unclassifiable, full insert sequence.	mRNAlike lncRNA	1	intronic
8005366	1.305	0.00988	chrX	58444467	58447337	+	n275850,n277277	AK047748,AK046076	Mus musculus adult male corpus striatum cDNA, RIKEN full-length enriched library, clone:C030023E24 product:unclassifiable, full insert sequence.,Mus musculus adult male corpora quadrigemina cDNA, RIKEN full-length enriched library, clone:B230340H06 product:unclassifiable, full insert sequence.	mRNAlike lncRNA	3	intergenic
8015704	1.043	0.00296	chr3	7413352	7416928	+	n269382	AK142823	Mus musculus 15 days embryo head cDNA, RIKEN full-length enriched library, clone:D930022G24 product:unclassifiable, full insert sequence.	mRNAlike lncRNA	2	intronic
8011147	1.048	0.01482	chr4	14445771	14446837	-	n265771	AK172129	Mus musculus activated spleen cDNA, RIKEN full-length enriched library, clone:F830043I22 product:unclassifiable, full insert sequence.	mRNAlike lncRNA	3	intronic
8005101	1.045	0.02474	chr6	14859066	14860453	+	n271353	AK142112	Mus musculus 12 days embryo eyeball cDNA, RIKEN full-length enriched library, clone:D230039N02 product:unclassifiable, full insert sequence.	mRNAlike lncRNA	2	intronic
8000517	1.855	0.00459	chr2	120802452	120803610	-	n289465	AK031897	Mus musculus adult male medulla oblongata cDNA, RIKEN full-length enriched library, clone:6330441O16 product:unclassifiable, full insert sequence.	mRNAlike lncRNA	2	antisense(intronic)
8020775	1.117	0.00377	chr13	8452485	8454561	+	n274130	AK082628	Mus musculus 0 day neonate cerebellum cDNA, RIKEN full-length enriched library, clone:C230071F15 product:unclassifiable, full insert sequence.	mRNAlike lncRNA	2	intronic
8023961	1.033	0.01958	chr17	22598206	22599819	+	n288004	AK149246	Mus musculus 2 days neonate sympathetic ganglion cDNA, RIKEN full-length enriched library, clone:7120499L22 product:unclassifiable, full insert sequence.	mRNAlike lncRNA	1	intergenic
8009877	1.526	0.01953	chr3	53058977	53060111	+	n272312	AK051220	Mus musculus 12 days embryo spinal ganglion cDNA, RIKEN full-length enriched library, clone:D130018G21 product:unclassifiable, full insert sequence.	mRNAlike lncRNA	1	intronic
8008147	1.74	0.04321	chr4	155151582	155158075	-	n282982	AK038855	Mus musculus adult male hypothalamus cDNA, RIKEN full-length enriched library, clone:A230069A22 product:unclassifiable, full insert sequence.	mRNAlike lncRNA	1	sense
8013674	1.272	0.01204	chr12	10397066	10398140	-	n282066	AK039931	Mus musculus 0 day neonate thymus cDNA, RIKEN full-length enriched library, clone:A430032J12 product:unclassifiable, full insert sequence.	mRNAlike lncRNA	1	antisense(intronic)
8000183	1.238	0.00811	chrX	136933877	136936548	+	n344400	-		Non-protein coding transcript	1	intergenic
8009906	1.258	0.00503	chr10	127926184	127927643	+	n294705,n200763	AK013190	,Mus musculus 10, 11 days embryo whole body cDNA, RIKEN full-length enriched library, clone:2810429F02 product:inferred: RIKEN cDNA 5930405J04 gene / Unknown (protein for IMAGE:3854442) {Homo sapiens}, full insert sequence.	ncRNA,mRNAlike lncRNA	1	sense
8006882	1.269	0.02525	chr8	81742224	81743303	+	n281138	AK080032	Mus musculus adult male aorta and vein cDNA, RIKEN full-length enriched library, clone:A530050M12 product:unclassifiable, full insert sequence.	mRNAlike lncRNA	1	antisense(intronic)
8013145	1.52	0.01649	chr2	121370330	121371408	-	n279553	AK043068	Mus musculus 7 days neonate cerebellum cDNA, RIKEN full-length enriched library, clone:A730052E22 product:unclassifiable, full insert sequence.	mRNAlike lncRNA	2	sense
8019193	1.226	0.02499	chr13	96715218	96716711	-	n288302	AK148630	Mus musculus 2 days neonate sympathetic ganglion cDNA, RIKEN full-length enriched library, clone:7120427C23 product:unclassifiable, full insert sequence.	mRNAlike lncRNA	1	intergenic
8018653	1.393	0.0414	chr6	85396778	85401964	-	n414448	NR_028081.1		lncRNA	1	sense
8007670	1.558	0.00312	chr13	115031085	115032848	-	n293948	AK014529	Mus musculus 0 day neonate skin cDNA, RIKEN full-length enriched library, clone:4631422I05 product:unclassifiable, full insert sequence.	mRNAlike lncRNA	1	intergenic
8027962	1.176	9e-05	chr1	80232979	80244015	+	n343734	-		lincRNA	2	intergenic
8005536	1.18	0.01622	chr8	77386021	77388218	+	n265321	AK157484	Mus musculus activated spleen cDNA, RIKEN full-length enriched library, clone:F830218L05 product:unclassifiable, full insert sequence.	mRNAlike lncRNA	1	intergenic
8010450	1.004	0.01747	chr10	90275827	90277207	+	n275949	AK081216	Mus musculus adult male corpus striatum cDNA, RIKEN full-length enriched library, clone:C030007P06 product:unclassifiable, full insert sequence.	mRNAlike lncRNA	1	intronic
8003626	1.29	0.00077	chr15	66391174	66392804	-	n278984	AK043745	Mus musculus 10 days neonate cortex cDNA, RIKEN full-length enriched library, clone:A830027H18 product:unclassifiable, full insert sequence.	mRNAlike lncRNA	2	intronic
8004292	1.192	0.0234	chr19	24744964	24746530	-	n291140	AK133488	Mus musculus 11 days pregnant adult female ovary and uterus cDNA, RIKEN full-length enriched library, clone:5031418D12 product:unclassifiable, full insert sequence.	mRNAlike lncRNA	1	intergenic
8028636	1.535	0.00881	chr7	106290102	106290506	+	n292904	AK076744	Mus musculus adult male testis cDNA, RIKEN full-length enriched library, clone:4930428D22 product:unclassifiable, full insert sequence.	mRNAlike lncRNA	1	close
8022657	1.205	0.01817	chr11	35242246	35243722	+	n288229	AK148771	Mus musculus 2 days neonate sympathetic ganglion cDNA, RIKEN full-length enriched library, clone:7120444F14 product:unclassifiable, full insert sequence.	mRNAlike lncRNA	1	intronic
8018315	1.084	0.0019	chrX	104115994	104116480	+	n290564	AK019967	Mus musculus 8 days embryo whole body cDNA, RIKEN full-length enriched library, clone:5730485F04 product:inferred: putative G protein-coupled receptor (GPR23) {Homo sapiens}, full insert sequence.	mRNAlike lncRNA	1	sense
8010814	1.043	0.01687	chr13	8610416	8611709	+	n273287	AK083259	Mus musculus adult male hippocampus cDNA, RIKEN full-length enriched library, clone:C630031M12 product:unclassifiable, full insert sequence.	mRNAlike lncRNA	1	intronic
8005755	1.026	0.01964	chr8	101941816	101944459	+	n279901	AK042630	Mus musculus 7 days neonate cerebellum cDNA, RIKEN full-length enriched library, clone:A730012A06 product:unclassifiable, full insert sequence.	mRNAlike lncRNA	1	intronic
8003328	1.075	0.00515	chr1	16921050	16921877	+	n293270	AK014867	Mus musculus adult male testis cDNA, RIKEN full-length enriched library, clone:4921511E07 product:unclassifiable, full insert sequence.	mRNAlike lncRNA	1	intergenic
8000197	1.42	0.0206	chr6	106220134	106222467	+	n277533	AK045671	Mus musculus adult male corpora quadrigemina cDNA, RIKEN full-length enriched library, clone:B230220D05 product:unclassifiable, full insert sequence.	mRNAlike lncRNA	1	intronic
8005467	1.008	0.0308	chr5	69608659	69611529	-	n272386	AK083782	Mus musculus 12 days embryo spinal ganglion cDNA, RIKEN full-length enriched library, clone:D130008D04 product:unclassifiable, full insert sequence.	mRNAlike lncRNA	1	intronic
8012320	1.256	0.02483	chr15	78856885	78859042	-	n270329	AK052663	Mus musculus 0 day neonate kidney cDNA, RIKEN full-length enriched library, clone:D630017B18 product:unclassifiable, full insert sequence.	mRNAlike lncRNA	1	intergenic
8016027	1.09	0.00193	chr15	53629557	53631481	-	n282589	AK039383	Mus musculus adult male spinal cord cDNA, RIKEN full-length enriched library, clone:A330036G06 product:unclassifiable, full insert sequence.	mRNAlike lncRNA	1	intronic
8017334	1.315	0.01649	chr2	24087385	24089171	+	n284621	AK137650	Mus musculus adult female vagina cDNA, RIKEN full-length enriched library, clone:9930012P10 product:unclassifiable, full insert sequence.	mRNAlike lncRNA	1	intergenic
8014838	1.115	0.02073	chr19	15767931	15769931	-	n265776	AK089882	Mus musculus activated spleen cDNA, RIKEN full-length enriched library, clone:F830043D21 product:unclassifiable, full insert sequence.	mRNAlike lncRNA	2	intergenic
8016579	1.196	0.0413	chr4	24822026	24825122	-	n291499	AK016579	Mus musculus adult male testis cDNA, RIKEN full-length enriched library, clone:4932702M13 product:unclassifiable, full insert sequence.	mRNAlike lncRNA	1	close
8028393	1.035	0.01031	chr15	43565077	43566282	-	n285873	AK020513	Mus musculus 12 days embryo embryonic body between diaphragm region and neck cDNA, RIKEN full-length enriched library, clone:9430087N24 product:unclassifiable, full insert sequence.	mRNAlike lncRNA	1	intergenic
8019669	1.161	0.02909	chr2	97638718	97639455	-	n265859	AK156608	Mus musculus activated spleen cDNA, RIKEN full-length enriched library, clone:F830032J23 product:unclassifiable, full insert sequence.	mRNAlike lncRNA	2	intergenic
8005869	1.244	0.01015	chr8	40715677	40728007	-	n266443	AK171536	Mus musculus B6-derived CD11 +ve dendritic cells cDNA, RIKEN full-length enriched library, clone:F730228F01 product:unclassifiable, full insert sequence.	mRNAlike lncRNA	2	sense
8007732	1.831	0.00088	chr12	86298180	86301636	-	n281263	AK138950	Mus musculus adult male aorta and vein cDNA, RIKEN full-length enriched library, clone:A530028A05 product:unclassifiable, full insert sequence.	mRNAlike lncRNA	1	intronic
8016407	1.031	0.01838	chr3	32270499	32271911	-	n274563	AK082112	Mus musculus 0 day neonate cerebellum cDNA, RIKEN full-length enriched library, clone:C230008M14 product:unclassifiable, full insert sequence.	mRNAlike lncRNA	1	intergenic

## Sheet: common lncRNAs
transcript_cluster_id	log2(fold change)	p-value	chromosome	start	stop	strand	NONCODE3_ID	NONCODE4_ID	GenBank	region	CNCI Score	Length	Sequence	heart	hippocampus	liver	lung	spleen	thymus
8021257	1.632	0.00859	chr1	120355245	120355842	-	n263563	NONMMUT002311	AK083371	intronic	-0.255072	597	ACCATCCTTTTCTTGGGGTTGCGCTACTGTCCAATGAACGCGTAGTGAGGGCAGTACTGCTAACGCCTGACAACACACCTGCATCGGTTAGAGCTCTGCTTTACCTTGGTGCAATTTTTGGAAAAAACCACAAAACCTCTCTTCCTTACCTAAACATTTAAAGATTAAAGTAGCCGCGTGTGTACTGTTGCCCTCCTCGCAGTTCCTTTATTGTATGCTAGAGGGCAGCCGGACAGTAATTACTGGAGACCAGCTTTCTCACCGCTGCCCTAAGACTGTGATACACTAAGAAGCGCTCCCTTTGGAAAATGTTGTAATACAGATAAAGGGTTCCGTATTTGGGTTTTCATCCAGCTTACAAGTAAATCTATATACTAATTCAAACACCAAGCCAGCACT…	0.0246821	0.0222404	0.0402151	0.184922	0.359997	0.855182
8018010	1.51	0.04798	chr8	75047864	75053314	-	n290292	NONMMUT066139	AK134145	intronic	-0.0416612	2859	ggtggaagaaagaagaacccacaaagtcgcaaaaagccagttaGCaccagtagccttgaacttagatcctcctgcctctgcctcagtactggagctaaaggcttgttccacctccacacccTGTCAGTTTTTGGTAAGAAAATTGTGTCTATAAATATCATTTTTGGGTTAAGACGCGGCTTTGATGATACTGTAGAGATGCAACATTCAAATAAGGATAAGATTTAGAATTGCCTTTTTAGTCAGTATTGGAGAATTTATAGGAtggcgatacacaccttaatcatgatcatggaggtgaacagaatctgtgtttgatcagcctggtttacatagtgagatcctgtctcaaaaaaaAATTTATATATAGAGGGGGGAATCTAAAGACTCTAGGTCCTT…	0.0306639	0.0736012	0.0591567	0.153072	0.237022	0.286375
8012824	1.473	0.01002	chr8	97125554	97125897	-	n297037	NONMMUT066785	AK005617	sense	-0.0520951	343	GCCATTACGCGCAGGGGCCCACCCCCGCTTCACACCGCCCGGGCCCTCCCTCAGTCCCCTAGGAAACGCCCCTTCCTCAGTGGCAAGCCCTCTCTCTCAGACAGCCAATCATCAGTCAAGATTTGTGTCACGTGATCTCGCGGGTCGGCCCGCCAGCCTGGAATGAACCAGCTAATCCCCTTGCCGAAGGGCGAACGACCCAATCAGATCGCTCCATACGGTCTTGGAGCACCGGATTTCCACGAGGCGCTCGGGGAGGGAGAGAGCTGTTGATTGGACTATGCCGCCGGAAGCGGGGTGGAAATGTGTTGTGGCTGTAAGGAACAGGAAGCCCCGAAGGGTC	0	0	1.08556	0	1.20976	0.577173
8016591	1.319	0.02678	chr9	65034085	65034834	+	n294754	NONMMUT069597	AK012957	extension	-0.139794	749	CATCCCTATCGTCCTCCCTGCCTGGGTTTAGGGAAGGTGGGACATAACCTGTCTCCTGTTCTCCCAGACACAGGGCCCAGTCTCTGGAATGTATTGCATTGTGTGGAGGTGGGTGCTCTCCCATAGAGGCACACCAGCTTTCTGGGACCCAGGTAACCTGACCTGCCCAGTCAGCAGGGGTGGCCAAGAGTTATTTTTTTATGAGGTGTGTTTACGTTTTATTTCTCTTTTCTGTTGTATTGTTCTTTGAACTACTTAGGTTAAAAAGTAAGAAACAGAAAGGAAAAAAAAAACCACAAATACCTATTTTTGGTTACACTCAGAAACATTTTTTTAAATAGCAGAAGAAAAACTTTTTTTAAAGAAAAAAAAAAAAGGTTAAGTGTATTCTTTAAAAAA…	0.113198	1.30415	0	0.0821852	0.0955509	0.108167
8014378	1.14	0.0209	chr8	82179870	82182715	+	n264146	NONMMUT066265	AK146511	intronic	-0.0587628	2845	TTTATATGTATGTAATCGATAAACACGTAGACTAGATTTGATCTGTGTGTACATTGTAAAACTGTAAAGTTACCTTGTTTTCACATCCAGTGATGAAGTGCGGTTGCTTTGGTCTTCGGGACCTTTTCATAGTTTCCTTCCTTTGCTTCTGCCACCTCTTTTAGAATAAGGAGTGCTTCACTGTGGAGTTGTCACGAAGACTCTCAGCCCTGGATATACAGGCATACTTTTGGACATCCAAGCATGTTTTTAGTATGTTTTTTTTGCTAATTAGATATATTAGGGACATATTATTTAAATTTTCTAAAGAAGCCTCAGTCTCTGTAGCATAGAGTGAGGGTGTTTAAGTATTTCCTAAAAGAAACAGTATGATATTTATGTGAGAGCATGTCAGGTAAA…	0.103712	0.272233	0.113829	0.238197	0.537063	0.857761
8021087	1.031	0.00049	chr14	99445440	99447131	+	n288632	NONMMUT021973	AK020138	sense	-0.152305	1071	gccgacgccggaccgcgTTGATTTGAATTTGGAGCCTCGTTCCCTTGCGCGGAACGTAGAGCGAGGAGTTAGCGTTCGAATTCACCCGGCCGCCTCGACGCCATTGGCTGGTTCGCGGACGGCGGTGGGACGCGATTGGCCGGTGACCTCTCCCCGCCCCGCGCCCTGGTTGGCCGGAGAGCACGGAGGGAGTTAAAGAGTCGGCGCCTGGCGTGGGCATCTGCAGGGTGATGCTAGAACTTCCACGTTGCCCACGAGTGTAGGTACGTTCTCCGTGGCCCCAGGCCTGGACTCCTGCTTCGAGGTGGACCGCTCTGGTTTCCTGGCCCCAGACGTACCTGTGAGCTCGCCTAGGTGTGAAGGGGAGCAGAGAGAGAGGGCGCCTGGACACTGAATGGT…	0.0653329	0.112813	0.0494726	0.252663	0.680124	2.8563
