# Supplementary material for: Long noncoding RNA expression profiles in gut tissues constitute molecular signatures that reflect the types of microbes
Source: Sci Rep. 2015 Jun 30;5:11763. doi: 10.1038/srep11763 (PMC4485256; doi:10.1038/srep11763)
Supplement: Supplemental Table 4 [file srep11763-s5.xls]

## Sheet: Sheet1
Alteration	transcript_cluster_id	lncRNA_Chrom	lncRNA_start	lncRNA_stop	NONCODE_id	Peak_Chrom	Peak_start	Peak_end	Peak_name	Peak_location_to_lncRNA	Peak_distance_to_lncRNA_TSS
Up_microbiota	8001867	11	61991316	61991994	n294433	11	61982050	61982250	chr11-61982150-0 8001867	upstream	-9266
Up_microbiota	8008072	1	164148752	164149220	n270299	1	164145992	164146192	chr1-164146092-0 8008072	upstream	-2760
Up_microbiota	8010715	3	19211659	19213735	n294182	3	19211312	19211512	chr3-19211412-0 8010715	upstream	-347
Up_microbiota	8010828	11	105451296	105452135	n290492	11	105450825	105451025	chr11-105450925-0 8010828	upstream	-471
Up_microbiota	8011409	2	5766296	5778466	n288826	2	5766264	5766464	chr2-5766364-0 8011409	overlapStart	-32
Up_microbiota	8015172	15	89011356	89011966	n297581	15	89002810	89003010	chr15-89002910-0 8015172	upstream	-8546
Up_microbiota	8015818	2	34633322	34634388	n286038	2	34625663	34625863	chr2-34625763-0 8015818	upstream	-7659
Up_microbiota	8016040	17	45730278	45733647	n343550	17	45721089	45721289	chr17-45721189-0 8016040	upstream	-9189
Up_microbiota	8016088	15	73476281	73478032	n296966,n291277	15	73468082	73468282	chr15-73468182-0 8016088	upstream	-8199
Up_microbiota	8017934	11	115896329	115898148	n281676	11	115890092	115890292	chr11-115890192-0 8017934	upstream	-6237
Up_microbiota	8018526	3	51035823	51038302	n272861	3	51028546	51028746	chr3-51028646-0 8018526	upstream	-7277
Up_microbiota	8021816	6	29422648	29423596	n294308	6	29418121	29418321	chr6-29418221-0 8021816	upstream	-4527
Up_microbiota	8027154	1	58519119	58520377	n273788	1	58511166	58511366	chr1-58511266-0 8027154	upstream	-7953
Up_microbiota	8028694	5	20453365	20454583	n273039	5	20447109	20447309	chr5-20447209-0 8028694	upstream	-6256
Up_E.coli	8000566	10	18806335	18806984	n296126	10	18797993	18798193	chr10-18798093-0 8000566	upstream	-8342
Up_E.coli	8002487	15	50706149	50709442	n269557	15	50698532	50698732	chr15-50698632-0 8002487	upstream	-7617
Up_E.coli	8003446	17	64975860	64978053	n279812	17	64971693	64971893	chr17-64971793-0 8003446	upstream	-4167
Up_E.coli	8005281	17	63722233	63727221	n288798	17	63719298	63719498	chr17-63719398-0 8005281	upstream	-2935
Up_E.coli	8005965	3	66024209	66025340	n287429	3	66017566	66017766	chr3-66017666-0 8005965	upstream	-6643
Up_E.coli	8006609	13	5825618	5827892	n267557	13	5816283	5816483	chr13-5816383-0 8006609	upstream	-9335
Up_E.coli	8008143	4	125880121	125881168	n269954	4	125879991	125880191	chr4-125880091-0 8008143	overlapStart	-130
Up_E.coli	8009201	15	80058378	80058844	n291792	15	80049777	80049977	chr15-80049877-0 8009201	upstream	-8601
Up_E.coli	8009771	13	68721139	68731155	n288957	13	68720716	68720916	chr13-68720816-0 8009771	upstream	-423
Up_E.coli	8010709	2	112223981	112227570	n274772	2	112223031	112223231	chr2-112223131-0 8010709	upstream	-950
Up_E.coli	8010722	11	69694593	69695407	n286938	11	69690381	69690581	chr11-69690481-0 8010722	upstream	-4212
Up_E.coli	8012262	19	38433917	38434654	n273093	19	38428833	38429033	chr19-38428933-0 8012262	upstream	-5084
Up_E.coli	8013270	9	75234593	75236070	n272106	9	75228039	75228239	chr9-75228139-0 8013270	upstream	-6554
Up_E.coli	8013641	17	7012857	7022878	n291297	17	7008092	7008292	chr17-7008192-0 8013641	upstream	-4765
Up_E.coli	8015406	3	101729869	101730887	n279963	3	101728255	101728455	chr3-101728355-0 8015406	upstream	-1614
Up_E.coli	8018316	2	129422090	129422955	n294374	2	129411977	129412177	chr2-129412077-0 8018316	upstream	-10113
Up_E.coli	8019065	9	83441935	83442618	n279027	9	83440013	83440213	chr9-83440113-0 8019065	upstream	-1922
Up_E.coli	8019214	17	87441241	87445520	n343572	17	87435956	87436156	chr17-87436056-0 8019214	upstream	-5285
Up_E.coli	8020387	13	102625445	102626306	n279171	13	102617363	102617563	chr13-102617463-0 8020387	upstream	-8082
Up_E.coli	8022290	10	87841988	87846456	n413503	10	87835288	87835488	chr10-87835388-0 8022290	upstream	-6700
Up_E.coli	8023936	5	136089698	136093169	n268886	5	136088322	136088522	chr5-136088422-0 8023936	upstream	-1376
Up_E.coli	8025314	5	31883451	31884082	n294376	5	31878962	31879162	chr5-31879062-0 8025314	upstream	-4489
Up_E.coli	8025849	6	121146692	121148201	n264853	6	121141659	121141859	chr6-121141759-0 8025849	upstream	-5033
Up_E.coli	8026996	7	51751964	51752514	n297675	7	51751903	51752103	chr7-51752003-0 8026996	overlapStart	-61
Up_E.coli	8029293	15	43693168	43701582	n277945	15	43687994	43688194	chr15-43688094-0 8029293	upstream	-5174
Up_E.coli	8029555	14	31943045	31944939	n276572	14	31941752	31941952	chr14-31941852-0 8029555	upstream	-1293
Up_E.coli-BSH	8000196	6	87943129	87944173	n291385	6	87942823	87943023	chr6-87942923-0 8000196	upstream	-306
Up_E.coli-BSH	8000389	6	67046002	67047304	n276208,n282661	6	67037450	67037650	chr6-67037550-0 8000389	upstream	-8552
Up_E.coli-BSH	8001201	14	122335858	122338387	n266906	14	122328656	122328856	chr14-122328756-0 8001201	upstream	-7202
Up_E.coli-BSH	8001677	11	21255359	21257947	n290423,n284299	11	21252753	21252953	chr11-21252853-0 8001677	upstream	-2606
Up_E.coli-BSH	8002547	17	95234244	95235982	n277884,n411814	17	95234217	95234417	chr17-95234317-0 8002547	overlapStart	-27
Up_E.coli-BSH	8002611	6	72389044	72390604	n264420,n293004	6	72388882	72389082	chr6-72388982-0 8002611	overlapStart	-162
Up_E.coli-BSH	8004203	12	71328829	71335154	n266818	12	71320193	71320393	chr12-71320293-0 8004203	upstream	-8636
Up_E.coli-BSH	8005047	9	122260849	122268397	n295918	9	122258368	122258568	chr9-122258468-0 8005047	upstream	-2481
Up_E.coli-BSH	8005869	8	40715677	40728007	n266443	8	40705743	40705943	chr8-40705843-0 8005869	upstream	-9934
Up_E.coli-BSH	8006198	4	154460697	154461932	n294429	4	154460493	154460693	chr4-154460593-0 8006198	upstream	-204
Up_E.coli-BSH	8010207	6	53657173	53659624	n266721	6	53654409	53654609	chr6-53654509-0 8010207	upstream	-2764
Up_E.coli-BSH	8010364	6	106399744	106400004	n294353	6	106389907	106390107	chr6-106390007-0 8010364	upstream	-9837
Up_E.coli-BSH	8012041	17	35399213	35400549	n290809	17	35395209	35395409	chr17-35395309-0 8012041	upstream	-4004
Up_E.coli-BSH	8012065	16	10768788	10771825	n266598	16	10759026	10759226	chr16-10759126-0 8012065	upstream	-9762
Up_E.coli-BSH	8013399	12	115802787	115803099	n423236	12	115800873	115801073	chr12-115800973-0 8013399	upstream	-1914
Up_E.coli-BSH	8013784	7	71429693	71433096	n268685	7	71424561	71424761	chr7-71424661-0 8013784	upstream	-5132
Up_E.coli-BSH	8014345	13	108395363	108402929	n291405	13	108387334	108387534	chr13-108387434-0 8014345	upstream	-8029
Up_E.coli-BSH	8015070	11	76732068	76744485	n287916	11	76730144	76730344	chr11-76730244-0 8015070	upstream	-1924
Up_E.coli-BSH	8015296	4	96187357	96188815	n271890	4	96184810	96185010	chr4-96184910-0 8015296	upstream	-2547
Up_E.coli-BSH	8018152	8	107813888	107815218	n292557	8	107813136	107813336	chr8-107813236-0 8018152	upstream	-752
Up_E.coli-BSH	8018943	19	11183459	11186366	n292852	19	11182254	11182454	chr19-11182354-0 8018943	upstream	-1205
Up_E.coli-BSH	8019407	10	96114479	96117090	n267041	10	96108798	96108998	chr10-96108898-0 8019407	upstream	-5681
Up_E.coli-BSH	8020615	1	75193865	75195715	n294807	1	75184608	75184808	chr1-75184708-0 8020615	upstream	-9257
Up_E.coli-BSH	8021567	17	87314960	87316600	n291329	17	87305609	87305809	chr17-87305709-0 8021567	upstream	-9351
Up_E.coli-BSH	8023622	8	124861435	124861761	n279539	8	124857166	124857366	chr8-124857266-0 8023622	upstream	-4269
Up_E.coli-BSH	8023694	4	132171758	132173044	n270800	4	132167324	132167524	chr4-132167424-0 8023694	upstream	-4434
Up_E.coli-BSH	8024566	X	93291435	93347298	n268784	X	93289959	93290159	chrX-93290059-0 8024566	upstream	-1476
Up_E.coli-BSH	8026049	18	36894728	36895851	n270911	18	36886334	36886534	chr18-36886434-0 8026049	upstream	-8394
Up_E.coli-BSH	8026050	12	78162026	78162241	n296132	12	78153825	78154025	chr12-78153925-0 8026050	upstream	-8201
Up_E.coli-BSH	8027537	6	17528066	17528829	n269965	6	17523965	17524165	chr6-17524065-0 8027537	upstream	-4101
Up_E.coli-BSH	8028473	18	68318529	68320996	n270297	18	68314748	68314948	chr18-68314848-0 8028473	upstream	-3781
Up_E.coli-BSH	8029584	19	41994139	41996889	n277976	19	41986105	41986305	chr19-41986205-0 8029584	upstream	-8034
